# Supplementary material for: Bioactivity assessment of natural compounds using machine learning models trained on target similarity between drugs
Source: PLoS Comput Biol. 2022 Apr 25;18(4):e1010029. doi: 10.1371/journal.pcbi.1010029 (PMC9071136; doi:10.1371/journal.pcbi.1010029)
Supplement: S1 Table — (XLSX) [file pcbi.1010029.s001.xlsx]

## Sheet: Table S1a
Drug-ID	ATC	Name	Smiles	Pubchem_CID	DrugBank_ID	Class	Effect	Disease_indication	INCHI-key	MW	Formula	Kingdom	Superclass	Class	Subclass
Drug-1	B	Bivalirudin	CC[C@H](C)[C@@H](C(=O)N1CCC[C@H]1C(=O)N[C@@H](CCC(=O)O)C(=O)N[C@@H](CCC(=O)O)C(=O)N[C@@H](CC2=CC=C(C=C2)O)C(=O)N[C@@H](CC(C)C)C(=O)O)NC(=O)[C@H](CCC(=O)O)NC(=O)[C@H](CCC(=O)O)NC(=O)[C@H](CC3=CC=CC=C3)NC(=O)[C@H](CC(=O)O)NC(=O)CNC(=O)[C@H](CC(=O)N)NC(=O)CNC(=O)CNC(=O)CNC(=O)CNC(=O)[C@@H]4CCCN4C(=O)[C@H](CCCNC(=N)N)NC(=O)[C@@H]5CCCN5C(=O)[C@@H](CC6=CC=CC=C6)N	16129704	DB00006	Antithrombotic	-	Thrombocytopenia	OIRCOABEOLEUMC-GEJPAHFPSA-N	2180.32	C98H138N24O33	Organic compounds	Organic Polymers	Polypeptides	-
Drug-2	L	Goserelin	CC(C)C[C@@H](C(=O)N[C@@H](CCCN=C(N)N)C(=O)N1CCC[C@H]1C(=O)NNC(=O)N)NC(=O)[C@@H](COC(C)(C)C)NC(=O)[C@H](CC2=CC=C(C=C2)O)NC(=O)[C@H](CO)NC(=O)[C@H](CC3=CNC4=CC=CC=C43)NC(=O)[C@H](CC5=CN=CN5)NC(=O)[C@@H]6CCC(=O)N6	5311128	DB00014	Anticancer	-	Breast cancer; Prostate cancer	BLCLNMBMMGCOAS-URPVMXJPSA-N	1269.43	C59H84N18O14	Organic compounds	Organic acids and derivatives	Carboxylic acids and derivatives	Amino acids, peptides, and analogues
Drug-3	H	Desmopressin	C1C[C@H](N(C1)C(=O)[C@@H]2CSSCCC(=O)N[C@H](C(=O)N[C@H](C(=O)N[C@H](C(=O)N[C@H](C(=O)N2)CC(=O)N)CCC(=O)N)CC3=CC=CC=C3)CC4=CC=C(C=C4)O)C(=O)N[C@@H](CCCN=C(N)N)C(=O)NCC(=O)N	16051933	DB00035	Antidiabetic	-	Diabetes	NFLWUMRGJYTJIN-NXBWRCJVSA-N	1069.22	C46H64N14O12S2	Organic compounds	Organic acids and derivatives	Carboxylic acids and derivatives	Amino acids, peptides, and analogues
Drug-4	H	Cetrorelix	C[C@H](C(=O)N)NC(=O)[C@@H]1CCCN1C(=O)[C@H](CCCN=C(N)N)NC(=O)[C@H](CC(C)C)NC(=O)[C@@H](CCCNC(=O)N)NC(=O)[C@H](CC2=CC=C(C=C2)O)NC(=O)[C@H](CO)NC(=O)[C@@H](CC3=CN=CC=C3)NC(=O)[C@@H](CC4=CC=C(C=C4)Cl)NC(=O)[C@@H](CC5=CC6=CC=CC=C6C=C5)NC(=O)C	25074887	DB00050	Infertility	-	Controlled ovarian stimulation	SBNPWPIBESPSIF-MHWMIDJBSA-N	1431.06	C70H92ClN17O14	Organic compounds	Organic Polymers	Polypeptides	-
Drug-5	L,S	Cyclosporine	CC[C@H]1C(=O)N(CC(=O)N([C@H](C(=O)N[C@H](C(=O)N([C@H](C(=O)N[C@H](C(=O)N[C@@H](C(=O)N([C@H](C(=O)N([C@H](C(=O)N([C@H](C(=O)N([C@H](C(=O)N1)[C@@H]([C@H](C)C/C=C/C)O)C)C(C)C)C)CC(C)C)C)CC(C)C)C)C)C)CC(C)C)C)C(C)C)CC(C)C)C)C	5284373	DB00091	Immunology	Immunosuppressant	immunosuppressant	PMATZTZNYRCHOR-CGLBZJNRSA-N	1202.63	C62H111N11O12	Organic compounds	Organic acids and derivatives	Peptidomimetics	Peptoid-peptide hybrids
Drug-6	H	Felypressin	C1C[C@H](N(C1)C(=O)[C@@H]2CSSC[C@@H](C(=O)N[C@H](C(=O)N[C@H](C(=O)N[C@H](C(=O)N[C@H](C(=O)N2)CC(=O)N)CCC(=O)N)CC3=CC=CC=C3)CC4=CC=CC=C4)N)C(=O)N[C@@H](CCCCN)C(=O)NCC(=O)N	14257662	DB00093	Vasoconstrictor	-	Vasoconstrictor	SFKQVVDKFKYTNA-DZCXQCEKSA-N	1040.23	C46H65N13O11S2	Organic compounds	Organic acids and derivatives	Carboxylic acids and derivatives	Amino acids, peptides, and analogues
Drug-7	H	Octreotide	C[C@H]([C@H]1C(=O)N[C@@H](CSSC[C@@H](C(=O)N[C@H](C(=O)N[C@@H](C(=O)N[C@H](C(=O)N1)CCCCN)CC2=CNC3=CC=CC=C32)CC4=CC=CC=C4)NC(=O)[C@@H](CC5=CC=CC=C5)N)C(=O)N[C@H](CO)[C@@H](C)O)O	448601	DB00104	Anabolic	-	Acromegaly	DEQANNDTNATYII-OULOTJBUSA-N	1019.25	C49H66N10O10S2	Organic compounds	Organic acids and derivatives	Carboxylic acids and derivatives	Amino acids, peptides, and analogues
Drug-8	Nutraceutical	Tetrahydrofolicacid	C1C(NC2=C(N1)NC(=NC2=O)N)CNC3=CC=C(C=C3)C(=O)N[C@@H](CCC(=O)O)C(=O)O	91443	DB00116	Dietary supplement	-	Dietary shortage	MSTNYGQPCMXVAQ-KIYNQFGBSA-N	445.436	C19H23N7O6	Organic compounds	Organic acids and derivatives	Carboxylic acids and derivatives	Amino acids, peptides, and analogues
Drug-10	A	S-Adenosylmethionine	C[S+](CC[C@@H](C(=O)O)N)C[C@@H]1[C@H]([C@H]([C@@H](O1)N2C=NC3=C2N=CN=C3N)O)O	34756	DB00118	-	-	-	MEFKEPWMEQBLKI-AIRLBKTGSA-O	399.446	C15H23N6O5S+	Organic compounds	Nucleosides, nucleotides, and analogues	5'-deoxyribonucleosides	5'-deoxy-5'-thionucleosides
Drug-13	A	Biotin	C1[C@H]2[C@@H]([C@@H](S1)CCCCC(=O)O)NC(=O)N2	171548	DB00121	Metabolism	-	-	YBJHBAHKTGYVGT-ZKWXMUAHSA-N	244.309	C10H16N2O3S	Organic compounds	Organoheterocyclic compounds	Biotin and derivatives	-
Drug-14	N	Choline	C[N+](C)(C)CCO	305	DB00122	-	-	Nootropic	OEYIOHPDSNJKLS-UHFFFAOYSA-N	104.173	C5H14NO+	Organic compounds	Organic nitrogen compounds	Organonitrogen compounds	Quaternary ammonium salts
Drug-18	Nutraceutical	Spermine	C(CCNCCCN)CNCCCN	1103	DB00127	-	-	-	PFNFFQXMRSDOHW-UHFFFAOYSA-N	202.346	C10H26N4	Organic compounds	Organic nitrogen compounds	Organonitrogen compounds	Amines
Drug-23	Nutraceutical	Alpha-LinolenicAcid	CC/C=C\C/C=C\C/C=C\CCCCCCCC(=O)O	5280934	DB00132	-	-	-	DTOSIQBPPRVQHS-PDBXOOCHSA-N	278.436	C18H30O2	Organic compounds	Lipids and lipid-like molecules	Fatty Acyls	Lineolic acids and derivatives
Drug-27	A	Calcitriol	C[C@H](CCCC(C)(C)O)[C@H]1CC[C@@H]\2[C@@]1(CCC/C2=C\C=C/3\C[C@H](C[C@@H](C3=C)O)O)C	5280453	DB00136	-	-	antipsoriatic	GMRQFYUYWCNGIN-NKMMMXOESA-N	416.646	C27H44O3	Organic compounds	Lipids and lipid-like molecules	Steroids and steroid derivatives	Vitamin D and derivatives
Drug-31	A	Riboflavin	CC1=CC2=C(C=C1C)N(C3=NC(=O)NC(=O)C3=N2)C[C@@H]([C@@H]([C@@H](CO)O)O)O	493570	DB00140	-	-	-	AUNGANRZJHBGPY-SCRDCRAPSA-N	376.369	C17H20N4O6	Organic compounds	Organoheterocyclic compounds	Pteridines and derivatives	Alloxazines and isoalloxazines
Drug-32	Nutraceutical	N-Acetyl-D-glucosamine	CC(=O)N[C@@H](C=O)[C@H]([C@@H]([C@@H](CO)O)O)O	1738118	DB00141	-	-	-	MBLBDJOUHNCFQT-LXGUWJNJSA-N	221.209	C8H15NO6	Organic compounds	Organic oxygen compounds	Organooxygen compounds	Carbohydrates and carbohydrate conjugates
Drug-33	V	Glutathione	C(CC(=O)N[C@@H](CS)C(=O)NCC(=O)O)[C@@H](C(=O)O)N	124886	DB00143	-	-	-	RWSXRVCMGQZWBV-WDSKDSINSA-N	307.321	C10H17N3O6S	Organic compounds	Organic acids and derivatives	Carboxylic acids and derivatives	Amino acids, peptides, and analogues
Drug-34	V	Phosphatidylserine	CCCC(=O)O[C@H](COC(=O)CC)COP(=O)(O)OC[C@@H](C(=O)O)N	6323481	DB00144	-	-	-	UNJJBGNPUUVVFQ-ZJUUUORDSA-N	385.306	C13H24NO10P	Organic compounds	Lipids and lipid-like molecules	Glycerophospholipids	Glycerophosphoserines
Drug-36	A	Calcidiol	C[C@H](CCCC(C)(C)O)[C@H]1CC[C@@H]\2[C@@]1(CCC/C2=C\C=C/3\C[C@H](CCC3=C)O)C	5283731	DB00146	-	-	-	JWUBBDSIWDLEOM-DTOXIADCSA-N	400.647	C27H44O2	Organic compounds	Lipids and lipid-like molecules	Steroids and steroid derivatives	Vitamin D and derivatives
Drug-37	A	Pyridoxal	CC1=NC=C(C(=C1O)C=O)CO	1050	DB00147	-	-	-	RADKZDMFGJYCBB-UHFFFAOYSA-N	167.164	C8H9NO3	Organic compounds	Organoheterocyclic compounds	Pyridines and derivatives	Pyridine carboxaldehydes
Drug-38	C	Creatine	CN(CC(=O)O)C(=N)N	586	DB00148	-	-	-	CVSVTCORWBXHQV-UHFFFAOYSA-N	131.135	C4H9N3O2	Organic compounds	Organic acids and derivatives	Carboxylic acids and derivatives	Amino acids, peptides, and analogues
Drug-43	A	Ergocalciferol	C[C@H](/C=C/[C@H](C)C(C)C)[C@H]1CC[C@@H]\2[C@@]1(CCC/C2=C\C=C/3\C[C@H](CCC3=C)O)C	5280793	DB00153	-	-	-	MECHNRXZTMCUDQ-RKHKHRCZSA-N	396.659	C28H44O	Organic compounds	Lipids and lipid-like molecules	Steroids and steroid derivatives	Vitamin D and derivatives
Drug-44	Nutraceutical	Dihomo-gamma-linolenicacid	CCCCC/C=C\C/C=C\C/C=C\CCCCCCC(=O)O	5280581	DB00154	-	-	-	HOBAELRKJCKHQD-QNEBEIHSSA-N	306.49	C20H34O2	Organic compounds	Lipids and lipid-like molecules	Fatty Acyls	Fatty acids and conjugates
Drug-45	Nutraceutical	L-Citrulline	C(C[C@@H](C(=O)O)N)CNC(=O)N	9750	DB00155	-	-	-	RHGKLRLOHDJJDR-BYPYZUCNSA-N	175.188	C6H13N3O3	Organic compounds	Organic acids and derivatives	Carboxylic acids and derivatives	Amino acids, peptides, and analogues
Drug-47	B	FolicAcid	C1=CC(=CC=C1C(=O)N[C@@H](CCC(=O)O)C(=O)O)NCC2=CN=C3C(=N2)C(=O)N=C(N3)N	6037	DB00158	Metabolism	-	Folate deficiency	OVBPIULPVIDEAO-LBPRGKRZSA-N	441.404	C19H19N7O6	Organic compounds	Organic acids and derivatives	Carboxylic acids and derivatives	Amino acids, peptides, and analogues
Drug-48	Nutraceutical	Icosapent	CC/C=C\C/C=C\C/C=C\C/C=C\C/C=C\CCCC(=O)O	446284	DB00159	-	-	-	JAZBEHYOTPTENJ-JLNKQSITSA-N	302.458	C20H30O2	Organic compounds	Lipids and lipid-like molecules	Fatty Acyls	Fatty acids and conjugates
Drug-53	A	Pyridoxine	CC1=NC=C(C(=C1O)CO)CO	1054	DB00165	Metabolism	-	-	LXNHXLLTXMVWPM-UHFFFAOYSA-N	169.18	C8H11NO3	Organic compounds	Organoheterocyclic compounds	Pyridines and derivatives	Pyridoxines
Drug-54	A	LipoicAcid	C1CSSC1CCCCC(=O)O	864	DB00166	-	-	-	AGBQKNBQESQNJD-UHFFFAOYSA-N	206.318	C8H14O2S2	Organic compounds	Organoheterocyclic compounds	Dithiolanes	Lipoic acids and derivatives
Drug-56	Nutraceutical	Aspartame	COC(=O)[C@H](CC1=CC=CC=C1)NC(=O)[C@H](CC(=O)O)N	134601	DB00168	-	-	-	IAOZJIPTCAWIRG-QWRGUYRKSA-N	294.307	C14H18N2O5	Organic compounds	Organic acids and derivatives	Carboxylic acids and derivatives	Amino acids, peptides, and analogues
Drug-57	M	Cholecalciferol	C[C@H](CCCC(C)C)[C@H]1CC[C@@H]\2[C@@]1(CCC/C2=C\C=C/3\C[C@H](CCC3=C)O)C	5280795	DB00169	-	-	-	QYSXJUFSXHHAJI-YRZJJWOYSA-N	384.648	C27H44O	Organic compounds	Lipids and lipid-like molecules	Steroids and steroid derivatives	Vitamin D and derivatives
Drug-58	B	Menadione	CC1=CC(=O)C2=CC=CC=C2C1=O	4055	DB00170	-	-	-	MJVAVZPDRWSRRC-UHFFFAOYSA-N	172.183	C11H8O2	Organic compounds	Benzenoids	Naphthalenes	Naphthoquinones
Drug-63	C	Pravastatin	CC[C@H](C)C(=O)O[C@H]1C[C@@H](C=C2[C@H]1[C@H]([C@H](C=C2)C)CC[C@H](C[C@H](CC(=O)O)O)O)O	54687	DB00175	Metabolism	Antilipemic	hypocholesterolemic	TUZYXOIXSAXUGO-PZAWKZKUSA-N	424.534	C23H36O7	Organic compounds	Organic acids and derivatives	Hydroxy acids and derivatives	Medium-chain hydroxy acids and derivatives
Drug-64	N	Fluvoxamine	COCCCC/C(=N\OCCN)/C1=CC=C(C=C1)C(F)(F)F	5324346	DB00176	Central Nervous System	Antidepressant	antidepressant	CJOFXWAVKWHTFT-UHFFFAOYSA-N	318.34	C15H21F3N2O2	Organic compounds	Benzenoids	Benzene and substituted derivatives	Trifluoromethylbenzenes
Drug-65	C	Valsartan	CCCCC(=O)N(CC1=CC=C(C=C1)C2=CC=CC=C2C3=NNN=N3)[C@@H](C(C)C)C(=O)O	60846	DB00177	-	-	antihypertensive	ACWBQPMHZXGDFX-QFIPXVFZSA-N	435.528	C24H29N5O3	Organic compounds	Organic acids and derivatives	Carboxylic acids and derivatives	Amino acids, peptides, and analogues
Drug-66	C	Ramipril	CCOC(=O)[C@H](CCC1=CC=CC=C1)N[C@@H](C)C(=O)N2[C@H]3CCC[C@H]3C[C@H]2C(=O)O	5362129	DB00178	Cardiovascular	Antihypertensive	antihypertensive	HDACQVRGBOVJII-JBDAPHQKSA-N	416.518	C23H32N2O5	Organic compounds	Organic acids and derivatives	Carboxylic acids and derivatives	Amino acids, peptides, and analogues
Drug-67	L	Masoprocol	C[C@H](CC1=CC(=C(C=C1)O)O)[C@@H](C)CC2=CC(=C(C=C2)O)O	71398	DB00179	-	-	anticancer	HCZKYJDFEPMADG-TXEJJXNPSA-N	302.37	C18H22O4	Organic compounds	Lignans, neolignans and related compounds	Dibenzylbutane lignans	-
Drug-68	R	Flunisolide	C[C@]12C[C@@H]([C@H]3[C@H]([C@@H]1C[C@@H]4[C@]2(OC(O4)(C)C)C(=O)CO)C[C@@H](C5=CC(=O)C=C[C@]35C)F)O	82153	DB00180	Endocrinology	Anti-inflammatory	-	XSFJVAJPIHIPKU-XWCQMRHXSA-N	434.504	C24H31FO6	Organic compounds	Lipids and lipid-like molecules	Steroids and steroid derivatives	Hydroxysteroids
Drug-69	M	Baclofen	C1=CC(=CC=C1C(CC(=O)O)CN)Cl	2284	DB00181	Central Nervous System	Antispastic	-	KPYSYYIEGFHWSV-UHFFFAOYSA-N	213.661	C10H12ClNO2	Organic compounds	Organic acids and derivatives	Carboxylic acids and derivatives	Amino acids, peptides, and analogues
Drug-70	N	Amphetamine/Dextroamphetamine	CC(CC1=CC=CC=C1)N	3007/5826	DB00182/DB01576	-	-	Attention-deficit disorder (ADD) and attention-deficit hyperactivity disorder (ADHD) in adults and children/ADHD; narcolepsy	KWTSXDURSIMDCE-UHFFFAOYSA-N/Acacia rigidula; Ephedra sinica; Senegalia berlandieri	135.21	C9H13N	Organic compounds	Benzenoids	Benzene and substituted derivatives	Phenethylamines
Drug-71	V	Pentagastrin	CC(C)(C)OC(=O)NCCC(=O)N[C@@H](CC1=CNC2=CC=CC=C21)C(=O)N[C@@H](CCSC)C(=O)N[C@@H](CC(=O)O)C(=O)N[C@@H](CC3=CC=CC=C3)C(=O)N	9853654	DB00183	-	-	-	NEYNJQRKHLUJRU-DZUOILHNSA-N	767.899	C37H49N7O9S	Organic compounds	Organic acids and derivatives	Peptidomimetics	Hybrid peptides
Drug-72	N	Nicotine	CN1CCC[C@H]1C2=CN=CC=C2	89594	DB00184	-	-	Insecticide	SNICXCGAKADSCV-JTQLQIEISA-N	162.236	C10H14N2	Organic compounds	Organoheterocyclic compounds	Pyridines and derivatives	Pyrrolidinylpyridines
Drug-73	N	Cevimeline	CC1O[C@]2(CN3CCC2CC3)CS1	25137844	DB00185	-	-	antixerostomia	WUTYZMFRCNBCHQ-LHIURRSHSA-N	199.312	C10H17NOS	Organic compounds	Organoheterocyclic compounds	Azaspirodecane derivatives	-
Drug-74	N	Lorazepam	C1=CC=C(C(=C1)C2=NC(C(=O)NC3=C2C=C(C=C3)Cl)O)Cl	3958	DB00186	-	-	-	DIWRORZWFLOCLC-UHFFFAOYSA-N	321.157	C15H10Cl2N2O2	Organic compounds	Organoheterocyclic compounds	Benzodiazepines	1,4-benzodiazepines
Drug-75	C	Esmolol	CC(C)NCC(COC1=CC=C(C=C1)CCC(=O)OC)O	59768	DB00187	Cardiovascular	Antiarrhythmic	antiarrhythmic	AQNDDEOPVVGCPG-UHFFFAOYSA-N	295.379	C16H25NO4	Organic compounds	Benzenoids	Phenol ethers	-
Drug-76	L	Bortezomib	B([C@H](CC(C)C)NC(=O)[C@H](CC1=CC=CC=C1)NC(=O)C2=NC=CN=C2)(O)O	387447	DB00188	-	-	anticancer	GXJABQQUPOEUTA-RDJZCZTQSA-N	384.243	C19H25BN4O4	Organic compounds	Organic acids and derivatives	Carboxylic acids and derivatives	Amino acids, peptides, and analogues
Drug-77	N	Ethchlorvynol	CCC(C=CCl)(C#C)O	3281	DB00189	-	-	-	ZEHYJZXQEQOSON-UHFFFAOYSA-N	144.598	C7H9ClO	Organic compounds	Organic oxygen compounds	Organooxygen compounds	Carbonyl compounds
Drug-78	N	Carbidopa	C[C@](CC1=CC(=C(C=C1)O)O)(C(=O)O)NN	34359	DB00190	Central_Nervous_System	Antiparkinsonian	-	TZFNLOMSOLWIDK-JTQLQIEISA-N	226.232	C10H14N2O4	Organic compounds	Phenylpropanoids and polyketides	Phenylpropanoic acids	-
Drug-79	A	Phentermine	CC(C)(CC1=CC=CC=C1)N	4771	DB00191	Central_Nervous_System	-	-	DHHVAGZRUROJKS-UHFFFAOYSA-N	149.237	C10H15N	Organic compounds	Benzenoids	Benzene and substituted derivatives	Phenethylamines
Drug-80	C	Indecainide	CC(C)NCCCC1(C2=CC=CC=C2C3=CC=CC=C31)C(=O)N	52195	DB00192	-	-	antiarrhythmic	UCEWGESNIULAGX-UHFFFAOYSA-N	308.425	C20H24N2O	Organic compounds	Benzenoids	Fluorenes	-
Drug-81	N	Tramadol	CN(C)C[C@H]1CCCC[C@@]1(C2=CC(=CC=C2)OC)O	33741	DB00193	Central_Nervous_System	Analgesic	-	TVYLLZQTGLZFBW-ZBFHGGJFSA-N	263.381	C16H25NO2	Organic compounds	Benzenoids	Phenol ethers	Anisoles
Drug-82	J,S,C	Vidarabine	C1=NC2=C(C(=N1)N)N=CN2[C@H]3[C@H]([C@@H]([C@H](O3)CO)O)O	21704	DB00194	Metabolism	Antiviral	Antiviral (epithelial keratitis caused by Herpes simplex virus)	OIRDTQYFTABQOQ-UHTZMRCNSA-N	267.245	C10H13N5O4	Organic compounds	Nucleosides, nucleotides, and analogues	Purine nucleosides	-
Drug-83	C,S	Betaxolol/Levobetaxolol	CC(C)NCC(COC1=CC=C(C=C1)CCOCC2CC2)O	2369/60657	DB00195/DB09351	Cardiovascular	Antiglaucoma	antihypertensive	NWIUTZDMDHAVTP-UHFFFAOYSA-N	307.434	C18H29NO3	Organic compounds	Benzenoids	Phenols	Tyrosols and derivatives
Drug-84	D,J	Fluconazole	C1=CC(=C(C=C1F)F)C(CN2C=NC=N2)(CN3C=NC=N3)O	3365	DB00196	Metabolism	Antifungal	antifungal	RFHAOTPXVQNOHP-UHFFFAOYSA-N	306.277	C13H12F2N6O	Organic compounds	Benzenoids	Benzene and substituted derivatives	Halobenzenes
Drug-85	J	Oseltamivir	CCC(CC)O[C@@H]1C=C(C[C@@H]([C@H]1NC(=O)C)N)C(=O)OCC	65028	DB00198	-	-	antiviral	VSZGPKBBMSAYNT-RRFJBIMHSA-N	312.41	C16H28N2O4	Organic compounds	Organic acids and derivatives	Carboxylic acids and derivatives	Amino acids, peptides, and analogues
Drug-86	D,J,S	Erythromycin	CC[C@@H]1[C@@]([C@@H]([C@H](C(=O)[C@@H](C[C@@]([C@@H]([C@H]([C@@H]([C@H](C(=O)O1)C)O[C@H]2C[C@@]([C@H]([C@@H](O2)C)O)(C)OC)C)O[C@H]3[C@@H]([C@H](C[C@H](O3)C)N(C)C)O)(C)O)C)C)O)(C)O	12560	DB00199	Infectiology	Antibacterial	Antibacterial (outbreaks of chlamydia, syphilis, acne, and gonorrhea, respiratory tract infections and outbreaks of chlamydia, syphilis, acne, and gonorrhea)	ULGZDMOVFRHVEP-RWJQBGPGSA-N	733.937	C37H67NO13	Organic compounds	Organic oxygen compounds	Organooxygen compounds	Carbohydrates and carbohydrate conjugates
Drug-87	V	Hydroxocobalamin	CC1=CC2=C(C=C1C)N(C=N2)[C@@H]3[C@@H]([C@@H]([C@H](O3)CO)OP(=O)([O-])O[C@H](C)CNC(=O)CC[C@@]\4([C@H]([C@@H]5[C@]6([C@@]([C@@H](C(=N6)/C(=C\7/[C@@]([C@@H](C(=N7)/C=C\8/C([C@@H](C(=N8)/C(=C4\[N-]5)/C)CCC(=O)N)(C)C)CCC(=O)N)(C)CC(=O)N)/C)CCC(=O)N)(C)CC(=O)N)C)CC(=O)N)C)O.[OH-].[Co+3]	44475014	DB00200	-	-	-	YOZNUFWCRFCGIH-WZHZPDAFSA-K	1346.38	C62H89CoN13O15P	Organic compounds	Organoheterocyclic compounds	Tetrapyrroles and derivatives	Corrinoids
Drug-89	M	Succinylcholine	C[N+](C)(C)CCOC(=O)CCC(=O)OCC[N+](C)(C)C	5314	DB00202	-	-	-	AXOIZCJOOAYSMI-UHFFFAOYSA-N	290.404	C14H30N2O4+2	Organic compounds	Organic nitrogen compounds	Organonitrogen compounds	Quaternary ammonium salts
Drug-90	G	Sildenafil	CCCC1=NN(C2=C1NC(=NC2=O)C3=C(C=CC(=C3)S(=O)(=O)N4CCN(CC4)C)OCC)C	5212	DB00203	Cardiovascular	Antihypertensive	male sexual dysfunction	BNRNXUUZRGQAQC-UHFFFAOYSA-N	474.58	C22H30N6O4S	Organic compounds	Benzenoids	Benzene and substituted derivatives	Benzenesulfonamides
Drug-91	C	Dofetilide	CN(CCC1=CC=C(C=C1)NS(=O)(=O)C)CCOC2=CC=C(C=C2)NS(=O)(=O)C	71329	DB00204	-	-	antiarrhythmic	IXTMWRCNAAVVAI-UHFFFAOYSA-N	441.561	C19H27N3O5S2	Organic compounds	Benzenoids	Benzene and substituted derivatives	Sulfanilides
Drug-92	P	Pyrimethamine	CCC1=C(C(=NC(=N1)N)N)C2=CC=C(C=C2)Cl	4993	DB00205	Infectiology	Antimalarial	-	WKSAUQYGYAYLPV-UHFFFAOYSA-N	248.714	C12H13ClN4	Organic compounds	Organoheterocyclic compounds	Diazines	Pyrimidines and pyrimidine derivatives
Drug-93	C	Reserpine	CO[C@H]1[C@@H](C[C@@H]2CN3CCC4=C([C@H]3C[C@@H]2[C@@H]1C(=O)OC)NC5=C4C=CC(=C5)OC)OC(=O)C6=CC(=C(C(=C6)OC)OC)OC	5770	DB00206	Central Nervous System	Antipsychotic	Cardiovascular disease (for the treatment of hypertension, tranquillizer)	QEVHRUUCFGRFIF-MDEJGZGSSA-N	608.688	C33H40N2O9	Organic compounds	Alkaloids and derivatives	Yohimbine alkaloids	-
Drug-94	J,S	Azithromycin	CC[C@@H]1[C@@]([C@@H]([C@H](N(C[C@@H](CC([C@@H]([C@H]([C@@H]([C@H](C(=O)O1)C)O[C@H]2C[C@@]([C@H]([C@@H](O2)C)O)(C)OC)C)O[C@H]3[C@@H]([C@H](C[C@H](O3)C)N(C)C)O)(C)O)C)C)C)O)(C)O	6324605	DB00207	Infectiology	Antibacterial	antibacterial	MQTOSJVFKKJCRP-BICOPXKESA-N	748.996	C38H72N2O12	Organic compounds	Organic oxygen compounds	Organooxygen compounds	Carbohydrates and carbohydrate conjugates
Drug-95	B	Ticlopidine	C1CN(CC2=C1SC=C2)CC3=CC=CC=C3Cl	5472	DB00208	Hematology	Anticoagulant	-	PHWBOXQYWZNQIN-UHFFFAOYSA-N	263.783	C14H14ClNS	Organic compounds	Organoheterocyclic compounds	Thienopyridines	-
Drug-96	D	Adapalene	COC1=C(C=C(C=C1)C2=CC3=C(C=C2)C=C(C=C3)C(=O)O)C45CC6CC(C4)CC(C6)C5	60164	DB00210	-	-	-	LZCDAPDGXCYOEH-UHFFFAOYSA-N	412.529	C28H28O3	Organic compounds	Lipids and lipid-like molecules	Prenol lipids	Retinoids
Drug-97	C	Midodrine	COC1=CC(=C(C=C1)OC)C(CNC(=O)CN)O	4195	DB00211	Cardiovascular	Antihypertensive	-	PTKSEFOSCHHMPD-UHFFFAOYSA-N	254.286	C12H18N2O4	Organic compounds	Benzenoids	Benzene and substituted derivatives	Methoxybenzenes
Drug-98	C	Remikiren	CC(C)(C)S(=O)(=O)C[C@@H](CC1=CC=CC=C1)C(=O)N[C@@H](CC2=CN=CN2)C(=O)N[C@@H](CC3CCCCC3)[C@H]([C@H](C4CC4)O)O	6324659	DB00212	-	-	-	UXIGZRQVLGFTOU-VQXQMPIVSA-N	630.845	C33H50N4O6S	Organic compounds	Organic acids and derivatives	Carboxylic acids and derivatives	Amino acids, peptides, and analogues
Drug-99	A	Pantoprazole	COC1=C(C(=NC=C1)CS(=O)C2=NC3=C(N2)C=C(C=C3)OC(F)F)OC	4679	DB00213	-	-	-	IQPSEEYGBUAQFF-UHFFFAOYSA-N	383.37	C16H15F2N3O4S	Organic compounds	Organoheterocyclic compounds	Benzimidazoles	Sulfinylbenzimidazoles
Drug-100	C	Torasemide	CC1=CC(=CC=C1)NC2=C(C=NC=C2)S(=O)(=O)NC(=O)NC(C)C	41781	DB00214	Cardiovascular	Antihypertensive	diuretic	NGBFQHCMQULJNZ-UHFFFAOYSA-N	348.421	C16H20N4O3S	Organic compounds	Organoheterocyclic compounds	Pyridines and derivatives	Pyridinesulfonamides
Drug-101	N	Citalopram/Escitalopram	CN(C)CCCC1(C2=C(CO1)C=C(C=C2)C#N)C3=CC=C(C=C3)F	2771/146570	DB00215/DB01175	Central Nervous System	Antidepressant	antidepressant	WSEQXVZVJXJVFP-UHFFFAOYSA-N/WSEQXVZVJXJVFP-FQEVSTJZSA-N	324.399	C20H21FN2O	Organic compounds	Benzenoids	Benzene and substituted derivatives	Phenylbutylamines
Drug-102	N	Eletriptan	CN1CCC[C@@H]1CC2=CNC3=C2C=C(C=C3)CCS(=O)(=O)C4=CC=CC=C4	77993	DB00216	-	-	antimigraine	PWVXXGRKLHYWKM-LJQANCHMSA-N	382.522	C22H26N2O2S	Organic compounds	Organoheterocyclic compounds	Indoles and derivatives	Indoles
Drug-103	C	Bethanidine	CNC(=NC)NCC1=CC=CC=C1	2368	DB00217	-	-	-	NIVZHWNOUVJHKV-UHFFFAOYSA-N	177.251	C10H15N3	Organic compounds	Benzenoids	Benzene and substituted derivatives	-
Drug-104	J,S	Moxifloxacin	COC1=C2C(=CC(=C1N3C[C@@H]4CCCN[C@@H]4C3)F)C(=O)C(=CN2C5CC5)C(=O)O	152946	DB00218	Infectiology	Antibacterial	antibacterial	FABPRXSRWADJSP-MEDUHNTESA-N	401.438	C21H24FN3O4	Organic compounds	Organoheterocyclic compounds	Quinolines and derivatives	Quinoline carboxylic acids
Drug-105	A	Oxyphenonium	CC[N+](C)(CC)CCOC(=O)C(C1CCCCC1)(C2=CC=CC=C2)O	5749	DB00219	-	-	-	GFRUPHOKLBPHTQ-UHFFFAOYSA-N	348.507	C21H34NO3+	Organic compounds	Benzenoids	Benzene and substituted derivatives	-
Drug-106	J	Nelfinavir	CC1=C(C=CC=C1O)C(=O)N[C@@H](CSC2=CC=CC=C2)[C@@H](CN3C[C@H]4CCCC[C@H]4C[C@H]3C(=O)NC(C)(C)C)O	64143	DB00220	-	-	Antiviral (human immunovirus (HIV) infections)	QAGYKUNXZHXKMR-HKWSIXNMSA-N	567.789	C32H45N3O4S	Organic compounds	Organic acids and derivatives	Carboxylic acids and derivatives	Amino acids, peptides, and analogues
Drug-107	R	Isoetarine	CCC(C(C1=CC(=C(C=C1)O)O)O)NC(C)C	3762	DB00221	Respiratory	Bronchodilator	-	HUYWAWARQUIQLE-UHFFFAOYSA-N	239.315	C13H21NO3	Organic compounds	Benzenoids	Phenols	Benzenediols
Drug-108	A	Glimepiride	C1=CN(C(=N1)[N+](=O)[O-])CC(=O)NCCO	3276	DB00222	Endocrinology	Antidiabetic	antidiabetic	WIGIZIANZCJQQY-UHFFFAOYSA-N	214.181	C7H10N4O4	Organic compounds	Organic nitrogen compounds	Organonitrogen compounds	Amines
Drug-109	D	Diflorasone	C[C@H]1C[C@H]2[C@@H]3C[C@@H](C4=CC(=O)C=C[C@@]4([C@]3([C@H](C[C@@]2([C@]1(C(=O)COC(=O)C)OC(=O)C)C)O)F)C)F	71414	DB00223	Endocrinology	Anti-inflammatory	-	WXURHACBFYSXBI-XHIJKXOTSA-N	494.532	C26H32F2O7	Organic compounds	Lipids and lipid-like molecules	Steroids and steroid derivatives	Pregnane steroids
Drug-110	J	Indinavir	CC(C)(C)NC(=O)[C@@H]1CN(CCN1C[C@H](C[C@@H](CC2=CC=CC=C2)C(=O)N[C@@H]3[C@@H](CC4=CC=CC=C34)O)O)CC5=CN=CC=C5	5362440	DB00224	-	-	antiviral	CBVCZFGXHXORBI-PXQQMZJSSA-N	613.803	C36H47N5O4	Organic compounds	Organic acids and derivatives	Carboxylic acids and derivatives	Amino acids, peptides, and analogues
Drug-112	C	Guanadrel	C1CCC2(CC1)OCC(O2)CN=C(N)N	38521	DB00226	Cardiovascular	Antihypertensive	antihypertensive	HPBNRIOWIXYZFK-UHFFFAOYSA-N	213.277	C10H19N3O2	Organic compounds	Organic oxygen compounds	Organooxygen compounds	Ethers
Drug-113	C	Lovastatin	CCC(C)C(=O)OC1CC(C=C2C1C(C(C=C2)C)CCC3CC(CC(=O)O3)O)C	53232	DB00227	Metabolism	Hypocholesterolemic	hypocholesterolemic	PCZOHLXUXFIOCF-BXMDZJJMSA-N	404.54	C24H36O5	Organic compounds	Organoheterocyclic compounds	Lactones	Delta valerolactones
Drug-114	N	Enflurane	C(C(OC(F)F)(F)F)(F)Cl	3226	DB00228	-	-	-	JPGQOUSTVILISH-UHFFFAOYSA-N	184.49	C3H2ClF5O	Organic compounds	Organohalogen compounds	Organofluorides	-
Drug-115	J	Cefotiam	CN(C)CCN1C(=NN=N1)SCC2=C(N3[C@@H]([C@@H](C3=O)NC(=O)CC4=CSC(=N4)N)SC2)C(=O)O	43708	DB00229	Infectiology	Antibacterial	antibacterial	QYQDKDWGWDOFFU-IUODEOHRSA-N	525.621	C18H23N9O4S3	Organic compounds	Organoheterocyclic compounds	Lactams	Beta lactams
Drug-116	N	Pregabalin	CC(C)C[C@@H](CC(=O)O)CN	5486971	DB00230	-	-	antiepileptic	AYXYPKUFHZROOJ-ZETCQYMHSA-N	159.229	C8H17NO2	Organic compounds	Organic acids and derivatives	Carboxylic acids and derivatives	Amino acids, peptides, and analogues
Drug-117	N	Temazepam	CN1C2=C(C=C(C=C2)Cl)C(=NC(C1=O)O)C3=CC=CC=C3	5391	DB00231	-	-	-	SEQDDYPDSLOBDC-UHFFFAOYSA-N	300.742	C16H13ClN2O2	Organic compounds	Organoheterocyclic compounds	Benzodiazepines	1,4-benzodiazepines
Drug-118	C	Methyclothiazide	CN1C(NC2=CC(=C(C=C2S1(=O)=O)S(=O)(=O)N)Cl)CCl	4121	DB00232	-	-	-	CESYKOGBSMNBPD-UHFFFAOYSA-N	360.224	C9H11Cl2N3O4S2	Organic compounds	Organoheterocyclic compounds	Thiadiazines	Benzothiadiazines
Drug-119	J	AminosalicylicAcid	C1=CC(=C(C=C1N)O)C(=O)O	4649	DB00233	Infectiology	Antibacterial	-	WUBBRNOQWQTFEX-UHFFFAOYSA-N	153.137	C7H7NO3	Organic compounds	Benzenoids	Benzene and substituted derivatives	Benzoic acids and derivatives
Drug-120	N	Reboxetine	CCOC1=CC=CC=C1O[C@H]([C@H]2CNCCO2)C3=CC=CC=C3	5311403	DB00234	Central_Nervous_System	Antidepressant	antidepressant	CBQGYUDMJHNJBX-RTBURBONSA-N	313.397	C19H23NO3	Organic compounds	Benzenoids	Phenol ethers	-
Drug-121	C	Milrinone	CC1=C(C=C(C(=O)N1)C#N)C2=CC=NC=C2	4197	DB00235	Cardiovascular	Vasodilator	cardiotonic	PZRHRDRVRGEVNW-UHFFFAOYSA-N	211.224	C12H9N3O	Organic compounds	Organoheterocyclic compounds	Pyridines and derivatives	Bipyridines and oligopyridines
Drug-123	-	Butabarbital	CCC(C)C1(C(=O)NC(=O)NC1=O)CC	2479	DB00237	Central_Nervous_System	Anticholinergic_Agent	-	ZRIHAIZYIMGOAB-UHFFFAOYSA-N	212.249	C10H16N2O3	Organic compounds	Organoheterocyclic compounds	Diazines	Pyrimidines and pyrimidine derivatives
Drug-124	J	Nevirapine	CC1=C2C(=NC=C1)N(C3=C(C=CC=N3)C(=O)N2)C4CC4	4463	DB00238	-	-	antiviral	NQDJXKOVJZTUJA-UHFFFAOYSA-N	266.304	C15H14N4O	Organic compounds	Organic nitrogen compounds	Organonitrogen compounds	Amines
Drug-125	D,G	Oxiconazole	C1=CC(=C(C=C1Cl)Cl)CO/N=C(\CN2C=CN=C2)/C3=C(C=C(C=C3)Cl)Cl	5353853	DB00239	Infectiology	Antifungal	antifungal	QRJJEGAJXVEBNE-HKOYGPOVSA-N	429.122	C18H13Cl4N3O	Organic compounds	Benzenoids	Benzene and substituted derivatives	Halobenzenes
Drug-126	D	Alclometasone	C[C@@H]1C[C@H]2[C@@H]3[C@@H](CC4=CC(=O)C=C[C@@]4([C@H]3[C@H](C[C@@]2([C@]1(C(=O)CO)O)C)O)C)Cl	5311000	DB00240	-	-	antiinflammatory	FJXOGVLKCZQRDN-PHCHRAKRSA-N	408.919	C22H29ClO5	Organic compounds	Lipids and lipid-like molecules	Steroids and steroid derivatives	Hydroxysteroids
Drug-127	N	Butalbital	CC(C)CC1(C(=O)NC(=O)NC1=O)CC=C	2481	DB00241	Central_Nervous_System	Hypnotic	-	UZVHFVZFNXBMQJ-UHFFFAOYSA-N	224.26	C11H16N2O3	Organic compounds	Organoheterocyclic compounds	Diazines	Pyrimidines and pyrimidine derivatives
Drug-128	L	Cladribine	C1[C@@H]([C@H](O[C@H]1N2C=NC3=C2N=C(N=C3N)Cl)CO)O	20279	DB00242	Oncology	Antineoplastic	anticancer	PTOAARAWEBMLNO-KVQBGUIXSA-N	285.688	C10H12ClN5O3	Organic compounds	Nucleosides, nucleotides, and analogues	Purine nucleosides	Purine 2'-deoxyribonucleosides
Drug-129	C	Ranolazine	CC1=C(C(=CC=C1)C)NC(=O)CN2CCN(CC2)CC(COC3=CC=CC=C3OC)O	56959	DB00243	Cardiovascular	Antianginal	antiarrhythmic	XKLMZUWKNUAPSZ-UHFFFAOYSA-N	427.545	C24H33N3O4	Organic compounds	Benzenoids	Phenol ethers	Anisoles
Drug-130	A	Mesalazine	C1=CC(=C(C=C1N)C(=O)O)O	4075	DB00244	Metabolism	Anti-inflammatory	antiinflammatory	KBOPZPXVLCULAV-UHFFFAOYSA-N	153.137	C7H7NO3	Organic compounds	Benzenoids	Benzene and substituted derivatives	Benzoic acids and derivatives
Drug-131	N	Ziprasidone	C1CN(CCN1CCC2=C(C=C3C(=C2)CC(=O)N3)Cl)C4=NSC5=CC=CC=C54	60854	DB00246	Central_Nervous_System	Antipsychotic	neuroleptic	MVWVFYHBGMAFLY-UHFFFAOYSA-N	412.936	C21H21ClN4OS	Organic compounds	Organoheterocyclic compounds	Diazinanes	Piperazines
Drug-132	N	Methysergide	CCC(CO)NC(=O)[C@H]1CN([C@@H]2CC3=CN(C4=CC=CC(=C34)C2=C1)C)C	6540428	DB00247	-	-	-	KPJZHOPZRAFDTN-NQUBZZJWSA-N	353.466	C21H27N3O2	Organic compounds	Alkaloids and derivatives	Ergoline and derivatives	Lysergic acids and derivatives
Drug-133	N	Cabergoline	CCNC(=O)N(CCCN(C)C)C(=O)[C@@H]1C[C@H]2[C@@H](CC3=CNC4=CC=CC2=C34)N(C1)CC=C	54746	DB00248	-	-	antihyperprolactinemia	KORNTPPJEAJQIU-KJXAQDMKSA-N	451.615	C26H37N5O2	Organic compounds	Alkaloids and derivatives	Ergoline and derivatives	Lysergic acids and derivatives
Drug-134	D,J,S	Idoxuridine	C1[C@@H]([C@H](O[C@H]1N2C=C(C(=O)NC2=O)I)CO)O	5905	DB00249	Infectiology	Antiviral	-	XQFRJNBWHJMXHO-RRKCRQDMSA-N	354.1	C9H11IN2O5	Organic compounds	Nucleosides, nucleotides, and analogues	Pyrimidine nucleosides	Pyrimidine 2'-deoxyribonucleosides
Drug-135	D,J	Dapsone	C1=CC(=CC=C1N)S(=O)(=O)C2=CC=C(C=C2)N	2955	DB00250	Infectiology	Antibacterial	-	MQJKPEGWNLWLTK-UHFFFAOYSA-N	248.3	C12H12N2O2S	Organic compounds	Benzenoids	Benzene and substituted derivatives	Benzenesulfonyl compounds
Drug-136	G	Terconazole	CC(C)N1CCN(CC1)C2=CC=C(C=C2)OC[C@H]3CO[C@](O3)(CN4C=NC=N4)C5=C(C=C(C=C5)Cl)Cl	441383	DB00251	Infectiology	Antifungal	antifungal	BLSQLHNBWJLIBQ-OZXSUGGESA-N	532.466	C26H31Cl2N5O3	Organic compounds	Organoheterocyclic compounds	Diazinanes	Piperazines
Drug-137	N	Phenytoin	C1=CC=C(C=C1)C2(C(=O)NC(=O)N2)C3=CC=CC=C3	1775	DB00252	-	-	-	CXOFVDLJLONNDW-UHFFFAOYSA-N	252.273	C15H12N2O2	Organic compounds	Organoheterocyclic compounds	Azolidines	Imidazolidines
Drug-138	S	Medrysone	C[C@H]1C[C@H]2[C@@H]3CC[C@@H]([C@]3(C[C@@H]([C@@H]2[C@@]4(C1=CC(=O)CC4)C)O)C)C(=O)C	247839	DB00253	Metabolism	Anti-inflammatory	-	GZENKSODFLBBHQ-ILSZZQPISA-N	344.495	C22H32O3	Organic compounds	Lipids and lipid-like molecules	Steroids and steroid derivatives	Pregnane steroids
Drug-139	G,L	Diethylstilbestrol	CC/C(=C(/CC)\C1=CC=C(C=C1)O)/C2=CC=C(C=C2)O	448537	DB00255	Endocrinology	-	-	RGLYKWWBQGJZGM-UHFFFAOYSA-N	268.356	C18H20O2	Organic compounds	Phenylpropanoids and polyketides	Stilbenes	-
Drug-140	D,A,G	Clotrimazole	C1=CC=C(C=C1)C(C2=CC=CC=C2)(C3=CC=CC=C3Cl)N4C=CN=C4	2812	DB00257	Infectiology	Antibacterial	-	VNFPBHJOKIVQEB-UHFFFAOYSA-N	344.842	C22H17ClN2	Organic compounds	Benzenoids	Triphenyl compounds	-
Drug-142	J,D	Sulfanilamide	C1=CC(=CC=C1N)S(=O)(=O)N	5333	DB00259	Infectiology	Antibacterial	-	FDDDEECHVMSUSB-UHFFFAOYSA-N	172.202	C6H8N2O2S	Organic compounds	Benzenoids	Benzene and substituted derivatives	Benzenesulfonamides
Drug-143	J	Cycloserine/D-cycloserine	C1[C@H](C(=O)NO1)N	6234/449215	DB00260	Infectiology	Antibacterial	Antibacterial (used in combination with up to 5 other drugs as a treatment for Mycobacterium avium complex (MAC) and is also used to treat tuberculosis)	DYDCUQKUCUHJBH-UWTATZPHSA-N/DYDCUQKUCUHJBH-REOHCLBHSA-N	102.093	C3H6N2O2	Organic compounds	Organoheterocyclic compounds	Azolines	Isoxazolines
Drug-144	L	Anagrelide	C1C2=C(C=CC(=C2Cl)Cl)NC3=NC(=O)CN31	2182	DB00261	-	-	hematological	OTBXOEAOVRKTNQ-UHFFFAOYSA-N	256.086	C10H7Cl2N3O	Organic compounds	Organoheterocyclic compounds	Diazanaphthalenes	Benzodiazines
Drug-145	L	Carmustine	C(CCl)NC(=O)N(CCCl)N=O	2578	DB00262	-	-	-	DLGOEMSEDOSKAD-UHFFFAOYSA-N	214.046	C5H9Cl2N3O2	Organic compounds	Organic acids and derivatives	Organic carbonic acids and derivatives	Ureas
Drug-146	J,S	Sulfisoxazole	CC1=C(ON=C1C)NS(=O)(=O)C2=CC=C(C=C2)N	5344	DB00263	Infectiology	Antibacterial	-	NHUHCSRWZMLRLA-UHFFFAOYSA-N	267.303	C11H13N3O3S	Organic compounds	Benzenoids	Benzene and substituted derivatives	Benzenesulfonamides
Drug-147	C	Metoprolol	CC(C)NCC(COC1=CC=C(C=C1)CCOC)O	4171	DB00264	-	-	Cardiovascular disease (for the treatment of hypertension and angina pectoris)	IUBSYMUCCVWXPE-UHFFFAOYSA-N	267.369	C15H25NO3	Organic compounds	Benzenoids	Phenols	Tyrosols and derivatives
Drug-149	B	Dicoumarol	C1=CC=C2C(=C1)C(=C(C(=O)O2)CC3=C(C4=CC=CC=C4OC3=O)O)O	54676038	DB00266	Hematology	Anticoagulant	-	DOBMPNYZJYQDGZ-UHFFFAOYSA-N	336.299	C19H12O6	Organic compounds	Phenylpropanoids and polyketides	Coumarins and derivatives	Hydroxycoumarins
Drug-150	J	Cefmenoxime	CN1C(=NN=N1)SCC2=C(N3[C@@H]([C@@H](C3=O)NC(=O)/C(=N\OC)/C4=CSC(=N4)N)SC2)C(=O)O	9570757	DB00267	-	-	antibacterial	HJJDBAOLQAWBMH-YCRCPZNHSA-N	511.55	C16H17N9O5S3	Organic compounds	Organoheterocyclic compounds	Lactams	Beta lactams
Drug-151	N	Ropinirole	CCCN(CCC)CCC1=C2CC(=O)NC2=CC=C1	5095	DB00268	Central_Nervous_System	Antiparkinsonian	Parkinson's Disease	UHSKFQJFRQCDBE-UHFFFAOYSA-N	260.381	C16H24N2O	Organic compounds	Organoheterocyclic compounds	Indoles and derivatives	Indolines
Drug-152	C	Isradipine	CC1=C(C(C(=C(N1)C)C(=O)OC(C)C)C2=CC=CC3=NON=C32)C(=O)OC	3784	DB00270	Cardiovascular	Antianginal	antihypertensive	HMJIYCCIJYRONP-UHFFFAOYSA-N	371.393	C19H21N3O5	Organic compounds	Organoheterocyclic compounds	Benzoxadiazoles	-
Drug-154	V	Betazole	C1=C(NN=C1)CCN	7741	DB00272	Gastroenterology	Diagnostic	-	JXDFEQONERDKSS-UHFFFAOYSA-N	111.148	C5H9N3	Organic compounds	Organic nitrogen compounds	Organonitrogen compounds	Amines
Drug-155	N	Topiramate	CC1(O[C@@H]2CO[C@@]3([C@H]([C@@H]2O1)OC(O3)(C)C)COS(=O)(=O)N)C	5284627	DB00273	Central_Nervous_System	Anticonvulsant	antiepileptic	KJADKKWYZYXHBB-XBWDGYHZSA-N	339.359	C12H21NO8S	Organic compounds	Organoheterocyclic compounds	Dioxolopyrans	-
Drug-156	J	Cefmetazole	CN1C(=NN=N1)SCC2=C(N3[C@@H]([C@@](C3=O)(NC(=O)CSCC#N)OC)SC2)C(=O)[O-]	475318	DB00274	Infectiology	Antibacterial	Antibacterial (Bacterial infection)	SNBUBQHDYVFSQF-HIFRSBDPSA-N	470.517	C15H16N7O5S3-	Organic compounds	Organoheterocyclic compounds	Lactams	Beta lactams
Drug-157	C	Olmesartan	CCCC1=NC(=C(N1CC2=CC=C(C=C2)C3=CC=CC=C3C4=NNN=N4)C(=O)OCC5=C(OC(=O)O5)C)C(C)(C)O	130881	DB00275	Cardiovascular	Antihypertensive	antihypertensive	VTRAEEWXHOVJFV-UHFFFAOYSA-N	558.595	C29H30N6O6	Organic compounds	Benzenoids	Benzene and substituted derivatives	Biphenyls and derivatives
Drug-158	L	Amsacrine	COC1=C(C=CC(=C1)NS(=O)(=O)C)NC2=C3C=CC=CC3=NC4=CC=CC=C42	2179	DB00276	-	-	anticancer	XCPGHVQEEXUHNC-UHFFFAOYSA-N	393.461	C21H19N3O3S	Organic compounds	Organoheterocyclic compounds	Quinolines and derivatives	Benzoquinolines
Drug-159	R	Theophylline	CN1C2=C(C(=O)N(C1=O)C)NC=N2	2153	DB00277	Cardiovascular	Bronchodilator	-	ZFXYFBGIUFBOJW-UHFFFAOYSA-N	180.167	C7H8N4O2	Organic compounds	Organoheterocyclic compounds	Imidazopyrimidines	Purines and purine derivatives
Drug-160	B	Argatroban	C[C@@H]1CCN([C@H](C1)C(=O)O)C(=O)[C@H](CCCN=C(N)N)NS(=O)(=O)C2=CC=CC3=C2NCC(C3)C	92722	DB00278	Hematology	Anticoagulant	antithrombotic	KXNPVXPOPUZYGB-XYVMCAHJSA-N	508.638	C23H36N6O5S	Organic compounds	Organic acids and derivatives	Carboxylic acids and derivatives	Amino acids, peptides, and analogues
Drug-161	H	Liothyronine	C1=CC(=C(C=C1OC2=C(C=C(C=C2I)C[C@@H](C(=O)O)N)I)I)O	5920	DB00279	Endocrinology	-	-	AUYYCJSJGJYCDS-LBPRGKRZSA-N	650.977	C15H12I3NO4	Organic compounds	Organic acids and derivatives	Carboxylic acids and derivatives	Amino acids, peptides, and analogues
Drug-162	C	Disopyramide	CC(C)N(CCC(C1=CC=CC=C1)(C2=CC=CC=N2)C(=O)N)C(C)C	3114	DB00280	Cardiovascular	Antiarrhythmic	-	UVTNFZQICZKOEM-UHFFFAOYSA-N	339.483	C21H29N3O	Organic compounds	Organoheterocyclic compounds	Pyridines and derivatives	Pheniramines
Drug-163	C,D,N,R,S	Lidocaine	CCN(CC)CC(=O)NC1=C(C=CC=C1C)C	3676	DB00281	Cardiovascular	Antiarrhythmic	-	NNJVILVZKWQKPM-UHFFFAOYSA-N	234.343	C14H22N2O	Organic compounds	Benzenoids	Benzene and substituted derivatives	Xylenes
Drug-164	M	Pamidronate	C(CN)C(O)(P(=O)(O)O)P(=O)(O)O	4674	DB00282	-	-	-	WRUUGTRCQOWXEG-UHFFFAOYSA-N	235.069	C3H11NO7P2	Organic compounds	Organic acids and derivatives	Organic phosphonic acids and derivatives	Bisphosphonates
Drug-165	D,R	Clemastine	CC(C1=CC=CC=C1)(C2=CC=C(C=C2)Cl)OCCC3CCCN3C	26987	DB00283	Allergology	Antiemetic	-	YNNUSGIPVFPVBX-NHCUHLMSSA-N	343.895	C21H26ClNO	Organic compounds	Benzenoids	Benzene and substituted derivatives	Diphenylmethanes
Drug-166	A	Acarbose	C[C@@H]1[C@H]([C@@H]([C@H]([C@H](O1)O[C@@H]2[C@H](O[C@@H]([C@@H]([C@H]2O)O)O[C@@H]3[C@H](O[C@H]([C@@H]([C@H]3O)O)O)CO)CO)O)O)N[C@H]4C=C([C@H]([C@@H]([C@H]4O)O)O)CO	444254	DB00284	Endocrinology	Antidiabetic	antidiabetic	XUFXOAAUWZOOIT-JMPDRRIHSA-N	645.608	C25H43NO18	Organic compounds	Organic oxygen compounds	Organooxygen compounds	Carbohydrates and carbohydrate conjugates
Drug-167	N	Venlafaxine	CN(C)CC(C1=CC=C(C=C1)OC)C2(CCCCC2)O	5656	DB00285	Central_Nervous_System	Antidepressant	antidepressant	PNVNVHUZROJLTJ-UHFFFAOYSA-N	277.408	C17H27NO2	Organic compounds	Benzenoids	Phenol ethers	Anisoles
Drug-168	G	ConjugatedEquineEstrogens	C[C@]12CC[C@H]3[C@H]([C@@H]1CCC2=O)CCC4=C3C=CC(=C4)OS(=O)(=O)[O-].[Na+]	23667301	DB00286	-	-	hormone replacement therapy	VUCAHVBMSFIGAI-ZFINNJDLSA-M	372.411	C18H21NaO5S	Organic compounds	Lipids and lipid-like molecules	Steroids and steroid derivatives	Sulfated steroids
Drug-169	S	Travoprost	CC(C)OC(=O)CCC/C=C\C[C@H]1[C@H](C[C@H]([C@@H]1/C=C/[C@H](COC2=CC=CC(=C2)C(F)(F)F)O)O)O	5282226	DB00287	-	-	antiglaucoma	MKPLKVHSHYCHOC-AHTXBMBWSA-N	500.555	C26H35F3O6	Organic compounds	Lipids and lipid-like molecules	Fatty Acyls	Eicosanoids
Drug-170	D	Amcinonide	CC(=O)OCC(=O)[C@@]12[C@@H](C[C@@H]3[C@@]1(C[C@@H]([C@]4([C@H]3CCC5=CC(=O)C=C[C@@]54C)F)O)C)OC6(O2)CCCC6	443958	DB00288	Metabolism	Anti-inflammatory	-	ILKJAFIWWBXGDU-MOGDOJJUSA-N	502.579	C28H35FO7	Organic compounds	Lipids and lipid-like molecules	Steroids and steroid derivatives	Pregnane steroids
Drug-171	N	Atomoxetine	CC1=CC=CC=C1O[C@H](CCNC)C2=CC=CC=C2	54841	DB00289	Central_Nervous_System	-	ADHD	VHGCDTVCOLNTBX-QGZVFWFLSA-N	255.361	C17H21NO	Organic compounds	Benzenoids	Phenol ethers	-
Drug-172	L	Bleomycin	CC1=C(N=C(N=C1N)[C@H](CC(=O)N)NC[C@@H](C(=O)N)N)C(=O)N[C@@H]([C@H](C2=CN=CN2)OC3C(C(C(C(O3)CO)O)O)OC4C(C(C(C(O4)CO)O)OC(=O)N)O)C(=O)N[C@H](C)[C@H]([C@H](C)C(=O)N[C@@H]([C@@H](C)O)C(=O)NCCC5=NC(=CS5)C6=NC(=CS6)C(=O)NCCC[S+](C)C)O	5360373	DB00290	-	-	Oncological disease (for palliative treatment in the management malignant neoplasm (trachea, bronchus, lung), squamous cell carcinoma, and lymphomas)	OYVAGSVQBOHSSS-WXFSZRTFSA-O	1415.56	C55H84N17O21S3+	Organic compounds	Organic acids and derivatives	Peptidomimetics	Hybrid peptides
Drug-174	N	Etomidate	CCOC(=O)C1=CN=CN1[C@@H](C)C2=CC=CC=C2	6338045	DB00292	Central_Nervous_System	Anesthetic	-	NPUKDXXFDDZOKR-LLVKDONJSA-N	244.294	C14H16N2O2	Organic compounds	Organoheterocyclic compounds	Azoles	Imidazoles
Drug-175	L	Raltitrexed	CC1=NC(=O)C2=C(N1)C=CC(=C2)CN(C)C3=CC=C(S3)C(=O)N[C@@H](CCC(=O)O)C(=O)O	104758	DB00293	-	-	anticancer	IVTVGDXNLFLDRM-HNNXBMFYSA-N	458.489	C21H22N4O6S	Organic compounds	Organic acids and derivatives	Carboxylic acids and derivatives	Amino acids, peptides, and analogues
Drug-176	G	Etonogestrel	CC[C@]12CC(=C)[C@H]3[C@H]([C@@H]1CC[C@]2(C#C)O)CCC4=CC(=O)CC[C@H]34	6917715	DB00294	-	-	Contraception	GCKFUYQCUCGESZ-BPIQYHPVSA-N	324.464	C22H28O2	Organic compounds	Lipids and lipid-like molecules	Steroids and steroid derivatives	Estrane steroids
Drug-177	N	Morphine	CN1CC[C@]23[C@@H]4[C@H]1CC5=C2C(=C(C=C5)O)O[C@H]3[C@H](C=C4)O	5288826	DB00295	-	-	Neurological disease (for the relief and treatment of severe pain, post-surgical pain relief)	BQJCRHHNABKAKU-KBQPJGBKSA-N	285.343	C17H19NO3	Organic compounds	Alkaloids and derivatives	Morphinans	-
Drug-178	N	Ropivacaine	CCCN1CCCC[C@H]1C(=O)NC2=C(C=CC=C2C)C	175805	DB00296	-	-	anesthetic	ZKMNUMMKYBVTFN-HNNXBMFYSA-N	274.408	C17H26N2O	Organic compounds	Organic acids and derivatives	Carboxylic acids and derivatives	Amino acids, peptides, and analogues
Drug-179	N	Bupivacaine/Levobupivacaine	CCCCN1CCCCC1C(=O)NC2=C(C=CC=C2C)C	2474/92253	DB00297/DB01002	-	-	anesthetic	LEBVLXFERQHONN-UHFFFAOYSA-N/LEBVLXFERQHONN-INIZCTEOSA-N	288.435	C18H28N2O	Organic compounds	Organic acids and derivatives	Carboxylic acids and derivatives	Amino acids, peptides, and analogues
Drug-180	S	Dapiprazole	CC1=CC=CC=C1N2CCN(CC2)CCC3=NN=C4N3CCCC4	3033538	DB00298	-	-	antiglaucoma	RFWZESUMWJKKRN-UHFFFAOYSA-N	325.46	C19H27N5	Organic compounds	Organoheterocyclic compounds	Diazinanes	Piperazines
Drug-181	D,J	Penciclovir	C1=NC2=C(N1CCC(CO)CO)NC(=NC2=O)N	4725	DB00299	Infectiology	Antiviral	antiviral	JNTOCHDNEULJHD-UHFFFAOYSA-N	253.262	C10H15N5O3	Organic compounds	Organoheterocyclic compounds	Imidazopyrimidines	Purines and purine derivatives
Drug-182	J	Tenofovir	C[C@H](CN1C=NC2=C1N=CN=C2N)OCP(=O)(O)O	464205	DB00300	-	-	antiviral	SGOIRFVFHAKUTI-ZCFIWIBFSA-N	287.216	C9H14N5O4P	Organic compounds	Organoheterocyclic compounds	Imidazopyrimidines	Purines and purine derivatives
Drug-183	J	Flucloxacillin	CC1=C(C(=NO1)C2=C(C=CC=C2Cl)F)C(=O)N[C@H]3[C@@H]4N(C3=O)C(C(S4)(C)C)C(=O)[O-]	24776150	DB00301	Metabolism	Antibacterial	Antibacterial	UIOFUWFRIANQPC-JKIFEVAISA-N	452.861	C19H16ClFN3O5S-	Organic compounds	Organic acids and derivatives	Carboxylic acids and derivatives	Amino acids, peptides, and analogues
Drug-184	J	Ertapenem	C[C@@H]1[C@@H]2[C@H](C(=O)N2C(=C1S[C@H]3C[C@H](NC3)C(=O)NC4=CC=CC(=C4)C(=O)O)C(=O)O)[C@@H](C)O	150610	DB00303	-	-	antibacterial	JUZNIMUFDBIJCM-ANEDZVCMSA-N	475.516	C22H25N3O7S	Organic compounds	Organoheterocyclic compounds	Lactams	Beta lactams
Drug-185	G	Desogestrel	CC[C@]12CC(=C)[C@H]3[C@H]([C@@H]1CC[C@]2(C#C)O)CCC4=CCCC[C@H]34	40973	DB00304	-	-	contraception	RPLCPCMSCLEKRS-BPIQYHPVSA-N	310.481	C22H30O	Organic compounds	Lipids and lipid-like molecules	Steroids and steroid derivatives	Estrane steroids
Drug-187	N	Talbutal	CCC(C)C1(C(=O)NC(=O)NC1=O)CC=C	8275	DB00306	-	-	-	BJVVMKUXKQHWJK-UHFFFAOYSA-N	224.26	C11H16N2O3	Organic compounds	Organoheterocyclic compounds	Diazines	Pyrimidines and pyrimidine derivatives
Drug-188	L	Bexarotene	CC1=CC2=C(C=C1C(=C)C3=CC=C(C=C3)C(=O)O)C(CCC2(C)C)(C)C	82146	DB00307	-	-	anticancer	NAVMQTYZDKMPEU-UHFFFAOYSA-N	348.486	C24H28O2	Organic compounds	Lipids and lipid-like molecules	Prenol lipids	Retinoids
Drug-189	C	Ibutilide	CCCCCCCN(CC)CCCC(C1=CC=C(C=C1)NS(=O)(=O)C)O	60753	DB00308	Cardiovascular	Antiarrhythmic	antiarrhythmic	ALOBUEHUHMBRLE-UHFFFAOYSA-N	384.579	C20H36N2O3S	Organic compounds	Benzenoids	Benzene and substituted derivatives	Phenylbutylamines
Drug-190	L	Vindesine	CC[C@@]1(C[C@@H]2C[C@@](C3=C(CCN(C2)C1)C4=CC=CC=C4N3)(C5=C(C=C6C(=C5)[C@]78CCN9[C@H]7[C@@](C=CC9)([C@H]([C@@]([C@@H]8N6C)(C(=O)N)O)O)CC)OC)C(=O)OC)O	40839	DB00309	-	-	Oncological disease (for treatment of acute leukaemia, malignant lymphoma, Hodgkin's disease, acute erythraemia and acute panmyelosis)	HHJUWIANJFBDHT-KOTLKJBCSA-N	753.941	C43H55N5O7	Organic compounds	Alkaloids and derivatives	Vinca alkaloids	-
Drug-191	C	Chlorthalidone	C1=CC=C2C(=C1)C(=O)NC2(C3=CC(=C(C=C3)Cl)S(=O)(=O)N)O	2732	DB00310	Metabolism	Antihypertensive	-	JIVPVXMEBJLZRO-UHFFFAOYSA-N	338.762	C14H11ClN2O4S	Organic compounds	Organoheterocyclic compounds	Isoindoles and derivatives	Isoindolines
Drug-192	N	Pentobarbital	CCCC(C)C1(C(=O)NC(=O)NC1=O)CC	4737	DB00312	Central_Nervous_System	Anesthetic	-	WEXRUCMBJFQVBZ-UHFFFAOYSA-N	226.276	C11H18N2O3	Organic compounds	Organoheterocyclic compounds	Diazines	Pyrimidines and pyrimidine derivatives
Drug-193	N	ValproicAcid	CCCC(CCC)C(=O)O	3121	DB00313	Central_Nervous_System	Anticonvulsant	-	NIJJYAXOARWZEE-UHFFFAOYSA-N	144.214	C8H16O2	Organic compounds	Lipids and lipid-like molecules	Fatty Acyls	Fatty acids and conjugates
Drug-195	N	Zolmitriptan	CN(C)CCC1=CNC2=C1C=C(C=C2)C[C@H]3COC(=O)N3	60857	DB00315	-	-	antimigraine	ULSDMUVEXKOYBU-ZDUSSCGKSA-N	287.363	C16H21N3O2	Organic compounds	Organoheterocyclic compounds	Indoles and derivatives	Tryptamines and derivatives
Drug-196	N	Acetaminophen	CC(=O)NC1=CC=C(C=C1)O	1983	DB00316	Central Nervous System	Analgesic	-	RZVAJINKPMORJF-UHFFFAOYSA-N	151.165	C8H9NO2	Organic compounds	Benzenoids	Phenols	1-hydroxy-2-unsubstituted benzenoids
Drug-197	L	Gefitinib	COC1=C(C=C2C(=C1)N=CN=C2NC3=CC(=C(C=C3)F)Cl)OCCCN4CCOCC4	123631	DB00317	Oncology	Antineoplastic	anticancer	XGALLCVXEZPNRQ-UHFFFAOYSA-N	446.907	C22H24ClFN4O3	Organic compounds	Organoheterocyclic compounds	Diazanaphthalenes	Benzodiazines
Drug-198	N	Codeine	CN1CC[C@]23[C@@H]4[C@H]1CC5=C2C(=C(C=C5)OC)O[C@H]3[C@H](C=C4)O	5284371	DB00318	-	-	-	OROGSEYTTFOCAN-DNJOTXNNSA-N	299.37	C18H21NO3	Organic compounds	Alkaloids and derivatives	Morphinans	-
Drug-199	J	Piperacillin	CCN1CCN(C(=O)C1=O)C(=O)N[C@H](C2=CC=CC=C2)C(=O)N[C@H]3[C@@H]4N(C3=O)[C@H](C(S4)(C)C)C(=O)[O-]	21680710	DB00319	Metabolism	Antibacterial	Antibacterial	IVBHGBMCVLDMKU-GXNBUGAJSA-N	516.549	C23H26N5O7S-	Organic compounds	Organic acids and derivatives	Carboxylic acids and derivatives	Amino acids, peptides, and analogues
Drug-200	N	Dihydroergotamine	C[C@@]1(C(=O)N2[C@H](C(=O)N3CCC[C@H]3[C@@]2(O1)O)CC4=CC=CC=C4)NC(=O)[C@@H]5C[C@H]6[C@@H](CC7=CNC8=CC=CC6=C78)N(C5)C.C[C@@]1(C(=O)N2[C@H](C(=O)N3CCC[C@H]3[C@@]2(O1)O)CC4=CC=CC=C4)NC(=O)[C@@H]5C[C@H]6[C@@H](CC7=CNC8=CC=CC6=C78)N(C5)C.[C@@H]([C@H](C(=O)O)O)(C(=O)O)O	3037136	DB00320	Central Nervous System	Antimigraine	-	LUZRJRNZXALNLM-JGRZULCMSA-N	583.677	C33H37N5O5	Organic compounds	Alkaloids and derivatives	Ergoline and derivatives	Lysergic acids and derivatives
Drug-201	N	Amitriptyline	CN(C)CCC=C1C2=CC=CC=C2CCC3=CC=CC=C31	2160	DB00321	Central Nervous System	Antidepressant	-	KRMDCWKBEZIMAB-UHFFFAOYSA-N	277.411	C20H23N	Organic compounds	Benzenoids	Dibenzocycloheptenes	-
Drug-202	L	Floxuridine	C1[C@@H]([C@H](O[C@H]1N2C=C(C(=O)NC2=O)F)CO)O	5790	DB00322	Oncology	Antineoplastic	Oncological disease (for palliative management of gastrointestinal adenocarcinoma metastatic to the liver)	ODKNJVUHOIMIIZ-RRKCRQDMSA-N	246.194	C9H11FN2O5	Organic compounds	Nucleosides, nucleotides, and analogues	Pyrimidine nucleosides	Pyrimidine 2'-deoxyribonucleosides
Drug-203	N	Tolcapone	CC1=CC=C(C=C1)C(=O)C2=CC(=C(C(=C2)O)O)[N+](=O)[O-]	4659569	DB00323	-	-	Parkinson's Disease	MIQPIUSUKVNLNT-UHFFFAOYSA-N	273.244	C14H11NO5	Organic compounds	Benzenoids	Benzene and substituted derivatives	Benzophenones
Drug-204	C,D,S	Fluorometholone	C[C@H]1C[C@H]2[C@@H]3CC[C@@]([C@]3(C[C@@H]([C@@]2([C@@]4(C1=CC(=O)C=C4)C)F)O)C)(C(=O)C)O	9878	DB00324	Endocrinology	Anti-inflammatory	-	FAOZLTXFLGPHNG-KNAQIMQKSA-N	376.468	C22H29FO4	Organic compounds	Lipids and lipid-like molecules	Steroids and steroid derivatives	Pregnane steroids
Drug-205	N	Glutethimide	CCC1(CCC(=O)NC1=O)C2=CC=CC=C2	3487	DB01437	-	-	-	JMBQKKAJIKAWKF-UHFFFAOYSA-N	217.268	C13H15NO2	Organic compounds	Organoheterocyclic compounds	Piperidines	Phenylpiperidines
Drug-206	N	Hydromorphone	CN1CC[C@]23[C@@H]4[C@H]1CC5=C2C(=C(C=C5)O)O[C@H]3C(=O)CC4	5284570	DB00327	-	-	-	WVLOADHCBXTIJK-YNHQPCIGSA-N	285.343	C17H19NO3	Organic compounds	Alkaloids and derivatives	Morphinans	-
Drug-207	C,M,S	Indomethacin	CC1=C(C2=C(N1C(=O)C3=CC=C(C=C3)Cl)C=CC(=C2)OC)CC(=O)O	3715	DB00328	Central Nervous System	Analgesic	-	CGIGDMFJXJATDK-UHFFFAOYSA-N	357.79	C19H16ClNO4	Organic compounds	Organoheterocyclic compounds	Indoles and derivatives	Benzoylindoles
Drug-208	J	Ethambutol	CC[C@H](CO)NCCN[C@H](CC)CO	470071	DB00330	Infectiology	Antibacterial	-	AEUTYOVWOVBAKS-UWVGGRQHSA-N	204.314	C10H24N2O2	Organic compounds	Organic nitrogen compounds	Organonitrogen compounds	Amines
Drug-209	A	Metformin	CN(C)C(=N)N=C(N)N	4091	DB00331	Endocrinology	Anorectic	-	XZWYZXLIPXDOLR-UHFFFAOYSA-N	129.167	C4H11N5	Organic compounds	Organic nitrogen compounds	Organonitrogen compounds	Guanidines
Drug-210	N	Methadone	CCC(=O)C(CC(C)N(C)C)(C1=CC=CC=C1)C2=CC=CC=C2	4095	DB00333	-	-	-	USSIQXCVUWKGNF-UHFFFAOYSA-N	309.453	C21H27NO	Organic compounds	Benzenoids	Benzene and substituted derivatives	Diphenylmethanes
Drug-211	C	Atenolol/R-Atenolol/S-Atenolol	CC(C)NCC(COC1=CC=C(C=C1)CC(=O)N)O	2249/175540/180559	DB00335	Cardiovascular	Antianginal	Cardiovascular disease (for the treatment of hypertension, coronary heart disease, arrhythmias, angina (chest pain) and the treatment and reduce of the risk of heart complications following myocardial infarction (heart attack))	METKIMKYRPQLGS-UHFFFAOYSA-N/METKIMKYRPQLGS-LBPRGKRZSA-N/METKIMKYRPQLGS-GFCCVEGCSA-N	266.341	C14H22N2O3	Organic compounds	Benzenoids	Benzene and substituted derivatives	Phenylacetamides
Drug-212	P,D,B,S	Nitrofural	C1=C(OC(=C1)[N+](=O)[O-])/C=N/NC(=O)N	5447130	DB00336	Infectiology	Antibacterial	-	IAIWVQXQOWNYOU-FPYGCLRLSA-N	198.138	C6H6N4O4	Organic compounds	Organoheterocyclic compounds	Furans	Nitrofurans
Drug-213	D	Pimecrolimus	CC[C@@H]1/C=C(/C[C@@H](C[C@@H]([C@@H]2[C@H](C[C@H]([C@@](O2)(C(=O)C(=O)N3CCCC[C@H]3C(=O)O[C@@H]([C@@H]([C@H](CC1=O)O)C)/C(=C/[C@@H]4CC[C@@H]([C@@H](C4)OC)Cl)/C)O)C)OC)OC)C)\C	6509979	DB00337	-	-	Immunological, inflammatory and related disease (atopic dermatitis)	KASDHRXLYQOAKZ-XDSKOBMDSA-N	810.463	C43H68ClNO11	Organic compounds	Phenylpropanoids and polyketides	Macrolide lactams	-
Drug-214	A	Omeprazole	CC1=CN=C(C(=C1OC)C)CS(=O)C2=NC3=C(N2)C=C(C=C3)OC	4594	DB00338	Gastroenterology	Antiulcer	-	SUBDBMMJDZJVOS-UHFFFAOYSA-N	345.417	C17H19N3O3S	Organic compounds	Organoheterocyclic compounds	Benzimidazoles	Sulfinylbenzimidazoles
Drug-216	N	Metixene	CN1CCCC(C1)CC2C3=CC=CC=C3SC4=CC=CC=C24	4167	DB00340	Central Nervous System	Antiparkinsonian	-	MJFJKKXQDNNUJF-UHFFFAOYSA-N	309.471	C20H23NS	Organic compounds	Organoheterocyclic compounds	Benzothiopyrans	1-benzothiopyrans
Drug-217	R	Cetirizine/Levocetirizine	C1CN(CCN1CCOCC(=O)O)C(C2=CC=CC=C2)C3=CC=C(C=C3)Cl	2678/1549000	DB00341/DB06282	Allergology	Antihistaminic	antihistamine	ZKLPARSLTMPFCP-UHFFFAOYSA-N/ZKLPARSLTMPFCP-OAQYLSRUSA-N	388.892	C21H25ClN2O3	Organic compounds	Benzenoids	Benzene and substituted derivatives	Diphenylmethanes
Drug-218	C	Diltiazem	CC(=O)O[C@@H]1[C@@H](SC2=CC=CC=C2N(C1=O)CCN(C)C)C3=CC=C(C=C3)OC	39186	DB00343	Cardiovascular	Antianginal	-	HSUGRBWQSSZJOP-RTWAWAEBSA-N	414.52	C22H26N2O4S	Organic compounds	Organoheterocyclic compounds	Benzothiazepines	-
Drug-219	N	Protriptyline	CNCCCC1C2=CC=CC=C2C=CC3=CC=CC=C13	4976	DB00344	Central Nervous System	Antidepressant	-	BWPIARFWQZKAIA-UHFFFAOYSA-N	263.384	C19H21N	Organic compounds	Benzenoids	Dibenzocycloheptenes	-
Drug-221	G	Alfuzosin	CN(CCCNC(=O)C1CCCO1)C2=NC3=CC(=C(C=C3C(=N2)N)OC)OC	2092	DB00346	Cardiovascular	Vasodilator	antihypertensive	WNMJYKCGWZFFKR-UHFFFAOYSA-N	389.456	C19H27N5O4	Organic compounds	Organoheterocyclic compounds	Diazanaphthalenes	Benzodiazines
Drug-222	N	Trimethadione	CC1(C(=O)N(C(=O)O1)C)C	5576	DB00347	-	-	-	IRYJRGCIQBGHIV-UHFFFAOYSA-N	143.142	C6H9NO3	Organic compounds	Organoheterocyclic compounds	Azolidines	Oxazolidines
Drug-223	A	Nitisinone	C1CC(=O)C(C(=O)C1)C(=O)C2=C(C=C(C=C2)C(F)(F)F)[N+](=O)[O-]	115355	DB00348	-	-	antityrosinaemia	OUBCNLGXQFSTLU-UHFFFAOYSA-N	329.231	C14H10F3NO5	Organic compounds	Organic oxygen compounds	Organooxygen compounds	Carbonyl compounds
Drug-224	N	Clobazam	CN1C(=O)CC(=O)N(C2=C1C=CC(=C2)Cl)C3=CC=CC=C3	2789	DB00349	-	-	-	CXOXHMZGEKVPMT-UHFFFAOYSA-N	300.742	C16H13ClN2O2	Organic compounds	Organoheterocyclic compounds	Benzodiazepines	-
Drug-225	G	Megestrolacetate	CC1=C[C@@H]2[C@H](CC[C@]3([C@H]2CC[C@@]3(C(=O)C)OC(=O)C)C)[C@@]4(C1=CC(=O)CC4)C	11683	DB00351	Endocrinology	Antineoplastic	Anticancer (advanced carcinoma of the breast and endometrium)	URXWVWVPMJSAJD-KOORYGTMSA-N	384.516	C24H32O4	Organic compounds	Lipids and lipid-like molecules	Steroids and steroid derivatives	Pregnane steroids
Drug-227	G	Methylergometrine	CC[C@@H](CO)NC(=O)[C@H]1CN([C@@H]2CC3=CNC4=CC=CC(=C34)C2=C1)C	8226	DB00353	Neuromuscular	Hemostatic	-	UNBRKDKAWYKMIV-QWQRMKEZSA-N	339.439	C20H25N3O2	Organic compounds	Alkaloids and derivatives	Ergoline and derivatives	Lysergic acids and derivatives
Drug-228	R	Buclizine	CC(C)(C)C1=CC=C(C=C1)CN2CCN(CC2)C(C3=CC=CC=C3)C4=CC=C(C=C4)Cl	6729	DB00354	-	-	-	MOYGZHXDRJNJEP-UHFFFAOYSA-N	433.036	C28H33ClN2	Organic compounds	Benzenoids	Benzene and substituted derivatives	Diphenylmethanes
Drug-229	J	Aztreonam	C[C@H]1[C@@H](C(=O)N1S(=O)(=O)O)NC(=O)/C(=N\OC(C)(C)C(=O)O)/C2=CSC(=N2)N	5742832	DB00355	Infectiology	Antibacterial	antibacterial	WZPBZJONDBGPKJ-VEHQQRBSSA-N	435.426	C13H17N5O8S2	Organic compounds	Organoheterocyclic compounds	Lactams	Beta lactams
Drug-230	N	Chlorzoxazone	C1=CC2=C(C=C1Cl)NC(=O)O2	2733	DB00356	Central Nervous System	Anticonvulsant	-	TZFWDZFKRBELIQ-UHFFFAOYSA-N	169.564	C7H4ClNO2	Organic compounds	Organoheterocyclic compounds	Benzoxazoles	Benzoxazolones
Drug-231	L	Aminoglutethimide	CCC1(CCC(=O)NC1=O)C2=CC=C(C=C2)N	2145	DB00357	Oncology	Antineoplastic	anticancer	ROBVIMPUHSLWNV-UHFFFAOYSA-N	232.283	C13H16N2O2	Organic compounds	Benzenoids	Benzene and substituted derivatives	Aniline and substituted anilines
Drug-232	P	Mefloquine	C1CCNC(C1)C(C2=CC(=NC3=C2C=CC=C3C(F)(F)F)C(F)(F)F)O	4046	DB00358	Infectiology	Antimalarial	antiparasitic	XEEQGYMUWCZPDN-UHFFFAOYSA-N	378.318	C17H16F6N2O	Organic compounds	Organoheterocyclic compounds	Quinolines and derivatives	4-quinolinemethanols
Drug-233	J	Sulfadiazine	C1=CN=C(N=C1)NS(=O)(=O)C2=CC=C(C=C2)N	5215	DB00359	Infectiology	Antibacterial	-	SEEPANYCNGTZFQ-UHFFFAOYSA-N	250.276	C10H10N4O2S	Organic compounds	Benzenoids	Benzene and substituted derivatives	Benzenesulfonamides
Drug-234	A	Sapropterin	CC(C(C1CNC2=C(N1)C(=O)N=C(N2)N)O)O	1125	DB00360	-	-	hyperphenylalaninemia	FNKQXYHWGSIFBK-UHFFFAOYSA-N	241.251	C9H15N5O3	Organic compounds	Organoheterocyclic compounds	Pteridines and derivatives	Pterins and derivatives
Drug-235	L	Vinorelbine	CCC1=C[C@H]2C[C@@](C3=C(CN(C2)C1)C4=CC=CC=C4N3)(C5=C(C=C6C(=C5)[C@]78CCN9[C@H]7[C@@](C=CC9)([C@H]([C@]([C@@H]8N6C)(C(=O)OC)O)OC(=O)C)CC)OC)C(=O)OC	44424639	DB00361	-	-	anticancer	GBABOYUKABKIAF-GHYRFKGUSA-N	778.947	C45H54N4O8	Organic compounds	Alkaloids and derivatives	Vinca alkaloids	-
Drug-236	J	Anidulafungin	CCCCCOC1=CC=C(C=C1)C2=CC=C(C=C2)C3=CC=C(C=C3)C(=O)N[C@H]4C[C@H]([C@H](NC(=O)[C@@H]5[C@H]([C@H](CN5C(=O)[C@@H](NC(=O)[C@@H](NC(=O)[C@@H]6C[C@H](CN6C(=O)[C@@H](NC4=O)[C@@H](C)O)O)[C@@H]([C@H](C7=CC=C(C=C7)O)O)O)[C@@H](C)O)C)O)O)O	166548	DB00362	-	-	antifungal	JHVAMHSQVVQIOT-MFAJLEFUSA-N	1140.25	C58H73N7O17	Organic compounds	Organic acids and derivatives	Carboxylic acids and derivatives	Amino acids, peptides, and analogues
Drug-237	R	Doxylamine	CC(C1=CC=CC=C1)(C2=CC=CC=N2)OCCN(C)C	3162	DB00366	Allergology	Anti-anorectic	-	HCFDWZZGGLSKEP-UHFFFAOYSA-N	270.376	C17H22N2O	Organic compounds	Benzenoids	Benzene and substituted derivatives	Benzylethers
Drug-239	C	Norepinephrine	C1=CC(=C(C=C1[C@H](CN)O)O)O	439260	DB00368	-	-	-	SFLSHLFXELFNJZ-QMMMGPOBSA-N	169.18	C8H11NO3	Organic compounds	Benzenoids	Phenols	Benzenediols
Drug-240	J	Cidofovir	C1=CN(C(=O)N=C1N)C[C@@H](CO)OCP(=O)(O)O	60613	DB00369	-	-	antiviral	VWFCHDSQECPREK-LURJTMIESA-N	279.189	C8H14N3O6P	Organic compounds	Organoheterocyclic compounds	Diazines	Pyrimidines and pyrimidine derivatives
Drug-241	N	Mirtazapine	CN1CCN2C(C1)C3=CC=CC=C3CC4=C2N=CC=C4	4205	DB00370	Central_Nervous_System	Antidepressant	antidepressant	RONZAEMNMFQXRA-UHFFFAOYSA-N	265.36	C17H19N3	Organic compounds	Organoheterocyclic compounds	Piperazinoazepines	-
Drug-242	N	Meprobamate	CCCC(C)(COC(=O)N)COC(=O)N	4064	DB00371	-	-	-	NPPQSCRMBWNHMW-UHFFFAOYSA-N	218.253	C9H18N2O4	Organic compounds	Organic acids and derivatives	Carboxylic acids and derivatives	Amino acids, peptides, and analogues
Drug-243	C,S	Timolol	CC(C)(C)NC[C@@H](COC1=NSN=C1N2CCOCC2)O	33624	DB00373	Cardiovascular	Antianginal	-	BLJRIMJGRPQVNF-UHFFFAOYSA-N	316.42	C13H24N4O3S	Organic compounds	Organic nitrogen compounds	Organonitrogen compounds	Amines
Drug-244	B	Treprostinil	CCCCC[C@@H](CC[C@H]1[C@@H](C[C@H]2[C@@H]1CC3=C(C2)C(=CC=C3)OCC(=O)O)O)O	6918140	DB00374	-	-	antihypertensive	PAJMKGZZBBTTOY-ZFORQUDYSA-N	390.52	C23H34O5	Organic compounds	Benzenoids	Benzene and substituted derivatives	Phenoxyacetic acid derivatives
Drug-246	N	Trihexyphenidyl	C1CCC(CC1)C(CCN2CCCCC2)(C3=CC=CC=C3)O	5572	DB00376	Central Nervous System	Antiparkinsonian	-	HWHLPVGTWGOCJO-UHFFFAOYSA-N	301.474	C20H31NO	Organic compounds	Organic nitrogen compounds	Organonitrogen compounds	Amines
Drug-247	A	Palonosetron	C1C[C@@H]2CN(C(=O)C3=C2C(=CC=C3)C1)[C@@H]4CN5CCC4CC5	6337614	DB00377	-	-	antiemetic	CPZBLNMUGSZIPR-NVXWUHKLSA-N	296.414	C19H24N2O	Organic compounds	Organoheterocyclic compounds	Isoquinolines and derivatives	Isoquinolones and derivatives
Drug-248	G	Dydrogesterone	CC(=O)[C@H]1CC[C@@H]2[C@@]1(CC[C@@H]3[C@H]2C=CC4=CC(=O)CC[C@@]34C)C	9051	DB00378	Endocrinology	Progestogen	-	JGMOKGBVKVMRFX-HQZYFCCVSA-N	312.453	C21H28O2	Organic compounds	Lipids and lipid-like molecules	Steroids and steroid derivatives	Pregnane steroids
Drug-249	C	Mexiletine	CC1=C(C(=CC=C1)C)OCC(C)N	4178	DB00379	Cardiovascular	Antiarrhythmic	-	VLPIATFUUWWMKC-UHFFFAOYSA-N	179.263	C11H17NO	Organic compounds	Benzenoids	Phenol ethers	-
Drug-250	V	Dexrazoxane	C[C@@H](CN1CC(=O)NC(=O)C1)N2CC(=O)NC(=O)C2	71384	DB00380	-	-	cardioprotective	BMKDZUISNHGIBY-ZETCQYMHSA-N	268.273	C11H16N4O4	Organic compounds	Organic acids and derivatives	Carboxylic acids and derivatives	Amino acids, peptides, and analogues
Drug-251	C	Amlodipine/Levamlodipine	CCOC(=O)C1=C(NC(=C(C1C2=CC=CC=C2Cl)C(=O)OC)C)COCCN	2162/9822750	DB00381/DB09237	Cardiovascular	Antihypertensive	antihypertensive	HTIQEAQVCYTUBX-UHFFFAOYSA-N/HTIQEAQVCYTUBX-KRWDZBQOSA-N	408.879	C20H25ClN2O5	Organic compounds	Organoheterocyclic compounds	Pyridines and derivatives	Hydropyridines
Drug-252	A	Oxyphencyclimine	CN1CCCN=C1COC(=O)C(C2CCCCC2)(C3=CC=CC=C3)O	4642	DB00383	-	-	-	DUDKAZCAISNGQN-UHFFFAOYSA-N	344.455	C20H28N2O3	Organic compounds	Organoheterocyclic compounds	Diazines	Pyrimidines and pyrimidine derivatives
Drug-253	C	Triamterene	C1=CC=C(C=C1)C2=NC3=C(N=C2N)N=C(N=C3N)N	5546	DB00384	Metabolism	Antihypertensive	-	FNYLWPVRPXGIIP-UHFFFAOYSA-N	253.269	C12H11N7	Organic compounds	Organoheterocyclic compounds	Pteridines and derivatives	-
Drug-254	L	Valrubicin	CCCCC(=O)OCC(=O)[C@]1(C[C@@H](C2=C(C3=C(C(=C2C1)O)C(=O)C4=C(C3=O)C(=CC=C4)OC)O)O[C@H]5C[C@@H]([C@@H]([C@@H](O5)C)O)NC(=O)C(F)(F)F)O	454216	DB00385	-	-	anticancer	ZOCKGBMQLCSHFP-KQRAQHLDSA-N	723.651	C34H36F3NO13	Organic compounds	Phenylpropanoids and polyketides	Anthracyclines	-
Drug-255	N	Procyclidine	C1CCC(CC1)C(CCN2CCCC2)(C3=CC=CC=C3)O	4919	DB00387	Central Nervous System	Antiparkinsonian	-	WYDUSKDSKCASEF-UHFFFAOYSA-N	287.447	C19H29NO	Organic compounds	Organic nitrogen compounds	Organonitrogen compounds	Amines
Drug-256	R	Phenylephrine	CNC[C@@H](C1=CC(=CC=C1)O)O	6041	DB00388	-	-	-	SONNWYBIRXJNDC-VIFPVBQESA-N	167.208	C9H13NO2	Organic compounds	Benzenoids	Phenols	1-hydroxy-4-unsubstituted benzenoids
Drug-257	H	Carbimazole	CCOC(=O)N1C=CN(C1=S)C	31072	DB00389	Metabolism	Antihyperthyroid	-	CFOYWRHIYXMDOT-UHFFFAOYSA-N	186.229	C7H10N2O2S	Organic compounds	Organoheterocyclic compounds	Azoles	Imidazoles
Drug-258	C	Digoxin	C[C@@H]1[C@H]([C@H](C[C@@H](O1)O[C@@H]2[C@H](O[C@H](C[C@@H]2O)O[C@@H]3[C@H](O[C@H](C[C@@H]3O)O[C@H]4CC[C@]5([C@@H](C4)CC[C@@H]6[C@@H]5C[C@H]([C@]7([C@@]6(CC[C@@H]7C8=CC(=O)OC8)O)C)O)C)C)C)O)O	2724385	DB00390	Cardiovascular	Cardiotonic	digoxin toxicity	LTMHDMANZUZIPE-PUGKRICDSA-N	780.949	C41H64O14	Organic compounds	Lipids and lipid-like molecules	Steroids and steroid derivatives	Steroid lactones
Drug-259	N	Sulpiride	CCN1CCCC1CNC(=O)C2=C(C=CC(=C2)S(=O)(=O)N)OC	5355	DB00391	Central Nervous System	Antidepressant	-	BGRJTUBHPOOWDU-UHFFFAOYSA-N	341.426	C15H23N3O4S	Organic compounds	Benzenoids	Benzene and substituted derivatives	Benzenesulfonamides
Drug-260	N	Ethopropazine	CCN(CC)C(C)CN1C2=CC=CC=C2SC3=CC=CC=C31	3290	DB00392	Central Nervous System	Antiparkinsonian	-	CDOZDBSBBXSXLB-UHFFFAOYSA-N	312.475	C19H24N2S	Organic compounds	Organoheterocyclic compounds	Benzothiazines	Phenothiazines
Drug-261	C	Nimodipine	CC1=C(C(C(=C(N1)C)C(=O)OC(C)C)C2=CC(=CC=C2)[N+](=O)[O-])C(=O)OCCOC	4497	DB00393	Cardiovascular	Vasodilator	vasodilator; cerebral	UIAGMCDKSXEBJQ-UHFFFAOYSA-N	418.446	C21H26N2O7	Organic compounds	Organoheterocyclic compounds	Pyridines and derivatives	Hydropyridines
Drug-262	A,D,R	Beclomethasonedipropionate	CCC(=O)OCC(=O)[C@]1([C@H](C[C@@H]2[C@@]1(C[C@@H]([C@]3([C@H]2CCC4=CC(=O)C=C[C@@]43C)Cl)O)C)C)OC(=O)CC	21700	DB00394	Metabolism	Anti-inflammatory	-	KUVIULQEHSCUHY-XYWKZLDCSA-N	521.047	C28H37ClO7	Organic compounds	Lipids and lipid-like molecules	Steroids and steroid derivatives	Pregnane steroids
Drug-263	M	Carisoprodol	CCCC(C)(COC(=O)N)COC(=O)NC(C)C	2576	DB00395	Central Nervous System	Analgesic	-	OFZCIYFFPZCNJE-UHFFFAOYSA-N	260.334	C12H24N2O4	Organic compounds	Organic acids and derivatives	Carboxylic acids and derivatives	Amino acids, peptides, and analogues
Drug-264	G	Progesterone	CC(=O)[C@H]1CC[C@@H]2[C@@]1(CC[C@H]3[C@H]2CCC4=CC(=O)CC[C@]34C)C	5994	DB00396	Endocrinology	Progestogen	-	RJKFOVLPORLFTN-LEKSSAKUSA-N	314.469	C21H30O2	Organic compounds	Lipids and lipid-like molecules	Steroids and steroid derivatives	Pregnane steroids
Drug-265	A,R	Phenylpropanolamine	C[C@H]([C@H](C1=CC=CC=C1)O)N	26934	DB00397	Respiratory	Antihypotensive	-	DLNKOYKMWOXYQA-VXNVDRBHSA-N	151.209	C9H13NO	Organic compounds	Benzenoids	Benzene and substituted derivatives	Phenylpropanes
Drug-266	L	Sorafenib	CNC(=O)C1=NC=CC(=C1)OC2=CC=C(C=C2)NC(=O)NC3=CC(=C(C=C3)Cl)C(F)(F)F	216239	DB00398	-	-	anticancer	MLDQJTXFUGDVEO-UHFFFAOYSA-N	464.829	C21H16ClF3N4O3	Organic compounds	Organic oxygen compounds	Organooxygen compounds	Ethers
Drug-267	M	Zoledronicacid	C1=CN(C=N1)CC(O)(P(=O)(O)O)P(=O)(O)O	68740	DB00399	-	-	anticancer	XRASPMIURGNCCH-UHFFFAOYSA-N	272.09	C5H10N2O7P2	Organic compounds	Organic acids and derivatives	Organic phosphonic acids and derivatives	Bisphosphonates
Drug-268	D	Griseofulvin	C[C@@H]1CC(=O)C=C([C@]12C(=O)C3=C(O2)C(=C(C=C3OC)OC)Cl)OC	441140	DB00400	Infectiology	Antifungal	Antifungal (skin infections such as jock itch, athlete's foot, and ringworm; and fungal infections of the scalp, fingernails, and toenails)	DDUHZTYCFQRHIY-RBHXEPJQSA-N	352.767	C17H17ClO6	Organic compounds	Organoheterocyclic compounds	Benzofurans	-
Drug-269	C	Nisoldipine	CC1=C(C(C(=C(N1)C)C(=O)OCC(C)C)C2=CC=CC=C2[N+](=O)[O-])C(=O)OC	4499	DB00401	Cardiovascular	Antianginal	antihypertensive	VKQFCGNPDRICFG-UHFFFAOYSA-N	388.42	C20H24N2O6	Organic compounds	Organoheterocyclic compounds	Pyridines and derivatives	Hydropyridines
Drug-270	N	Eszopiclone/Zopiclone	CN1CCN(CC1)C(=O)O[C@H]2C3=NC=CN=C3C(=O)N2C4=NC=C(C=C4)Cl	969472/5735	DB00402/DB01198	Central_Nervous_System	Hypnotic	hypnotic	GBBSUAFBMRNDJC-INIZCTEOSA-N/GBBSUAFBMRNDJC-UHFFFAOYSA-N	388.812	C17H17ClN6O3	Organic compounds	Organoheterocyclic compounds	Pyrrolopyrazines	Cyclopyrrolones
Drug-271	V	Ceruletide	C[C@H]([C@@H](C(=O)NCC(=O)N[C@@H](CC1=CNC2=CC=CC=C21)C(=O)N[C@@H](CCSC)C(=O)N[C@@H](CC(=O)O)C(=O)N[C@@H](CC3=CC=CC=C3)C(=O)N)NC(=O)[C@H](CC4=CC=C(C=C4)OS(=O)(=O)O)NC(=O)[C@H](CC(=O)O)NC(=O)[C@H](CCC(=O)N)NC(=O)[C@@H]5CCC(=O)N5)O	16129675	DB00403	-	-	-	YRALAIOMGQZKOW-HYAOXDFASA-N	1352.41	C58H73N13O21S2	Organic compounds	Organic Polymers	Polypeptides	-
Drug-272	N	Alprazolam	CC1=NN=C2N1C3=C(C=C(C=C3)Cl)C(=NC2)C4=CC=CC=C4	2118	DB00404	-	-	-	VREFGVBLTWBCJP-UHFFFAOYSA-N	308.769	C17H13ClN4	Organic compounds	Organoheterocyclic compounds	Benzodiazepines	1,4-benzodiazepines
Drug-273	R	Dexbrompheniramine/Brompheniramine	CN(C)CC[C@@H](C1=CC=C(C=C1)Br)C2=CC=CC=N2	16960/6834	DB00405/DB00835	Allergology	Antihistaminic	-	ZDIGNSYAACHWNL-HNNXBMFYSA-N/ZDIGNSYAACHWNL-UHFFFAOYSA-N	319.246	C16H19BrN2	Organic compounds	Organoheterocyclic compounds	Pyridines and derivatives	Pheniramines
Drug-275	N	Loxapine	CN1CCN(CC1)C2=NC3=CC=CC=C3OC4=C2C=C(C=C4)Cl	3964	DB00408	Central_Nervous_System	Antipsychotic	-	XJGVXQDUIWGIRW-UHFFFAOYSA-N	327.812	C18H18ClN3O	Organic compounds	Organoheterocyclic compounds	Benzoxazepines	Dibenzoxazepines
Drug-276	N	Remoxipride	CCN1CCC[C@H]1CNC(=O)C2=C(C=CC(=C2OC)Br)OC	54477	DB00409	Central Nervous System	Antipsychotic	antipsychotic	GUJRSXAPGDDABA-NSHDSACASA-N	371.275	C16H23BrN2O3	Organic compounds	Benzenoids	Benzene and substituted derivatives	Methoxybenzenes
Drug-277	R	Mupirocin	C[C@H]([C@H]1[C@@H](O1)C[C@H]2CO[C@H]([C@@H]([C@@H]2O)O)C/C(=C/C(=O)OCCCCCCCCC(=O)O)/C)[C@H](C)O	446596	DB00410	-	-	antibacterial	MINDHVHHQZYEEK-HBBNESRFSA-N	500.629	C26H44O9	Organic compounds	Lipids and lipid-like molecules	Fatty Acyls	Fatty acids and conjugates
Drug-278	N,S	Carbachol	C[N+](C)(C)CCOC(=O)N	2551	DB00411	Cardiovascular	Antihypertensive	-	AIXAANGOTKPUOY-UHFFFAOYSA-N	147.198	C6H15N2O2+	Organic compounds	Organic acids and derivatives	Carboxylic acids and derivatives	Amino acids, peptides, and analogues
Drug-279	A	Rosiglitazone	CN(CCOC1=CC=C(C=C1)CC2C(=O)NC(=O)S2)C3=CC=CC=N3	77999	DB00412	Metabolism	Antidiabetic	antidiabetic	YASAKCUCGLMORW-UHFFFAOYSA-N	357.428	C18H19N3O3S	Organic compounds	Benzenoids	Phenol ethers	-
Drug-280	N	Pramipexole	CCCN[C@H]1CCC2=C(C1)SC(=N2)N	119570	DB00413	Central_Nervous_System	Antiparkinsonian	Parkinson's Disease	FASDKYOPVNHBLU-ZETCQYMHSA-N	211.327	C10H17N3S	Organic compounds	Organic nitrogen compounds	Organonitrogen compounds	Amines
Drug-281	J,S	Ampicillin	CC1([C@@H](N2[C@H](S1)[C@@H](C2=O)NC(=O)[C@@H](C3=CC=CC=C3)N)C(=O)O)C	6249	DB00415	Infectiology	Antibacterial	Antibacterial	AVKUERGKIZMTKX-NJBDSQKTSA-N	349.405	C16H19N3O4S	Organic compounds	Organoheterocyclic compounds	Lactams	Beta lactams
Drug-282	J	Phenoxymethylpenicillin	CC1([C@@H](N2[C@H](S1)[C@@H](C2=O)NC(=O)COC3=CC=CC=C3)C(=O)O)C	6869	DB00417	-	-	Antibacterial (bronchitis, pneumonia, angina, scarlet fever, gonorrhea, syphilis, purulent skin and soft-tissue wounds, and other infectious diseases)	BPLBGHOLXOTWMN-MBNYWOFBSA-N	350.389	C16H18N2O5S	Organic compounds	Organic acids and derivatives	Carboxylic acids and derivatives	Amino acids, peptides, and analogues
Drug-283	N	Secobarbital	CCCC(C)C1(C(=O)NC(=O)NC1=O)CC=C	5193	DB00418	-	-	-	KQPKPCNLIDLUMF-UHFFFAOYSA-N	238.287	C12H18N2O3	Organic compounds	Organoheterocyclic compounds	Diazines	Pyrimidines and pyrimidine derivatives
Drug-284	A	Miglustat	CCCCN1C[C@@H]([C@H]([C@@H]([C@H]1CO)O)O)O	51634	DB00419	-	-	Gaucher's Disease	UQRORFVVSGFNRO-UTINFBMNSA-N	219.281	C10H21NO4	Organic compounds	Organoheterocyclic compounds	Piperidines	-
Drug-285	N	Promazine	CN(C)CCCN1C2=CC=CC=C2SC3=CC=CC=C31	4926	DB00420	Central Nervous System	Antipsychotic	-	ZGUGWUXLJSTTMA-UHFFFAOYSA-N	284.421	C17H20N2S	Organic compounds	Organoheterocyclic compounds	Benzothiazines	Phenothiazines
Drug-286	C	Spironolactone	CC(=O)S[C@@H]1CC2=CC(=O)CC[C@@]2([C@@H]3[C@@H]1[C@@H]4CC[C@]5([C@]4(CC3)C)CCC(=O)O5)C	5833	DB00421	Endocrinology	Diuretic	-	LXMSZDCAJNLERA-ZHYRCANASA-N	416.576	C24H32O4S	Organic compounds	Lipids and lipid-like molecules	Steroids and steroid derivatives	Steroid lactones
Drug-287	N	Methylphenidate/Dexmethylphenidate	COC(=O)C(C1CCCCN1)C2=CC=CC=C2	4158/154101	DB00422/DB06701	-	-	ADHD	DUGOZIWVEXMGBE-UHFFFAOYSA-N/DUGOZIWVEXMGBE-CHWSQXEVSA-N	233.311	C14H19NO2	Organic compounds	Organic nitrogen compounds	Organonitrogen compounds	Amines
Drug-288	M	Methocarbamol	COC1=CC=CC=C1OCC(COC(=O)N)O	4107	DB00423	Central Nervous System	Analgesic	-	GNXFOGHNGIVQEH-UHFFFAOYSA-N	241.243	C11H15NO5	Organic compounds	Benzenoids	Phenol ethers	Anisoles
Drug-289	N	Zolpidem	CC1=CC=C(C=C1)C2=C(N3C=C(C=CC3=N2)C)CC(=O)N(C)C	5732	DB00425	-	-	-	ZAFYATHCZYHLPB-UHFFFAOYSA-N	307.397	C19H21N3O	Organic compounds	Organoheterocyclic compounds	Azoles	Imidazoles
Drug-290	J,S	Famciclovir	CC(=O)OCC(CCN1C=NC2=CN=C(N=C21)N)COC(=O)C	3324	DB00426	Infectiology	Antiviral	antiviral	GGXKWVWZWMLJEH-UHFFFAOYSA-N	321.337	C14H19N5O4	Organic compounds	Organoheterocyclic compounds	Imidazopyrimidines	Purines and purine derivatives
Drug-291	R	Triprolidine	CC1=CC=C(C=C1)/C(=C\CN2CCCC2)/C3=CC=CC=N3	5282443	DB00427	Allergology	Antihistaminic	-	CBEQULMOCCWAQT-WOJGMQOQSA-N	278.399	C19H22N2	Organic compounds	Benzenoids	Benzene and substituted derivatives	Styrenes
Drug-292	L	Streptozocin	CN(C(=O)N[C@@H]1[C@H]([C@@H]([C@H](O[C@@H]1O)CO)O)O)N=O	29327	DB00428	Oncology	Antineoplastic	Oncological disease (for the treatment of malignant neoplasms of pancreas (metastatic islet cell carcinoma))	ZSJLQEPLLKMAKR-GKHCUFPYSA-N	265.222	C8H15N3O7	Organic compounds	Organic oxygen compounds	Organooxygen compounds	Carbohydrates and carbohydrate conjugates
Drug-293	G	CarboprostTromethamine	CCCCC[C@@](C)(/C=C/[C@H]1[C@H](C[C@@H]([C@@H]1C/C=C\CCCC(=O)[O-])O)O)O.C(C(CO)(CO)[NH3+])O	45266502	DB00429	-	-	-	UMMADZJLZAPZAW-OVXHCKHTSA-N	489.65	C25H47NO8	Organic compounds	Lipids and lipid-like molecules	Fatty Acyls	Eicosanoids
Drug-294	J	Cefpiramide	CC1=CC(=O)C(=CN1)C(=O)N[C@H](C2=CC=C(C=C2)O)C(=O)N[C@H]3[C@@H]4N(C3=O)C(=C(CS4)CSC5=NN=NN5C)C(=O)O	636405	DB00430	-	-	antibacterial	PWAUCHMQEXVFJR-PMAPCBKXSA-N	612.636	C25H24N8O7S2	Organic compounds	Organic acids and derivatives	Carboxylic acids and derivatives	Amino acids, peptides, and analogues
Drug-295	S	Trifluridine	C1[C@@H]([C@H](O[C@H]1N2C=C(C(=O)NC2=O)C(F)(F)F)CO)O	6256	DB00432	Metabolism	Antiviral	-	VSQQQLOSPVPRAZ-RRKCRQDMSA-N	296.202	C10H11F3N2O5	Organic compounds	Nucleosides, nucleotides, and analogues	Pyrimidine nucleosides	Pyrimidine 2'-deoxyribonucleosides
Drug-296	N	Prochlorperazine	CN1CCN(CC1)CCCN2C3=CC=CC=C3SC4=C2C=C(C=C4)Cl	4917	DB00433	Central Nervous System	Antiemetic	-	WIKYUJGCLQQFNW-UHFFFAOYSA-N	373.943	C20H24ClN3S	Organic compounds	Organoheterocyclic compounds	Benzothiazines	Phenothiazines
Drug-297	R	Cyproheptadine	CN1CCC(=C2C3=CC=CC=C3C=CC4=CC=CC=C42)CC1	2913	DB00434	Allergology	Antihistaminic	Antihistaminic	JJCFRYNCJDLXIK-UHFFFAOYSA-N	287.406	C21H21N	Organic compounds	Benzenoids	Dibenzocycloheptenes	-
Drug-299	C	Bendroflumethiazide	C1=CC=C(C=C1)CC2NC3=C(C=C(C(=C3)C(F)(F)F)S(=O)(=O)N)S(=O)(=O)N2	2315	DB00436	Cardiovascular	Antihypertensive	-	HDWIHXWEUNVBIY-UHFFFAOYSA-N	421.409	C15H14F3N3O4S2	Organic compounds	Organoheterocyclic compounds	Thiadiazines	Benzothiadiazines
Drug-300	M	Allopurinol	C1=C2C(=NC=NC2=O)NN1	2094	DB00437	Metabolism	-	-	OFCNXPDARWKPPY-UHFFFAOYSA-N	136.114	C5H4N4O	Organic compounds	Organoheterocyclic compounds	Pyrazolopyrimidines	Pyrazolo[3,4-d]pyrimidines
Drug-301	J	Ceftazidime	CC(C)(C(=O)O)O/N=C(/C1=CSC(=N1)N)\C(=O)N[C@H]2[C@@H]3N(C2=O)C(=C(CS3)C[N+]4=CC=CC=C4)C(=O)[O-]	5481173	DB00438	Infectiology	Antibacterial	antibacterial	ORFOPKXBNMVMKC-DWVKKRMSSA-N	546.573	C22H22N6O7S2	Organic compounds	Organoheterocyclic compounds	Lactams	Beta lactams
Drug-302	J	Trimethoprim	COC1=CC(=CC(=C1OC)OC)CC2=CN=C(N=C2N)N	5578	DB00440	Infectiology	Antibacterial	-	IEDVJHCEMCRBQM-UHFFFAOYSA-N	290.323	C14H18N4O3	Organic compounds	Benzenoids	Phenol ethers	Anisoles
Drug-303	L	Gemcitabine	C1=CN(C(=O)N=C1N)[C@H]2C([C@@H]([C@H](O2)CO)O)(F)F	60750	DB00441	Oncology	Antineoplastic	anticancer	SDUQYLNIPVEERB-QPPQHZFASA-N	263.201	C9H11F2N3O4	Organic compounds	Nucleosides, nucleotides, and analogues	Pyrimidine nucleosides	Pyrimidine 2'-deoxyribonucleosides
Drug-305	A,C,D,H,R,S	Betamethasone	C[C@H]1C[C@H]2[C@@H]3CCC4=CC(=O)C=C[C@@]4([C@]3([C@H](C[C@@]2([C@]1(C(=O)CO)O)C)O)F)C	9782	DB00443	Endocrinology	Anti-inflammatory	antiinflammatory	UREBDLICKHMUKA-DVTGEIKXSA-N	392.467	C22H29FO5	Organic compounds	Lipids and lipid-like molecules	Steroids and steroid derivatives	Hydroxysteroids
Drug-306	L	Teniposide	COC1=CC(=CC(=C1O)OC)[C@H]2[C@@H]3[C@H](COC3=O)[C@@H](C4=CC5=C(C=C24)OCO5)O[C@H]6[C@@H]([C@H]([C@H]7[C@H](O6)CO[C@H](O7)C8=CC=CS8)O)O	452548	DB00444	-	-	Oncological disease (for the treatment of refractory acute lymphoblastic leukaemia and childhood acute lymphocytic leukemia)	NRUKOCRGYNPUPR-QBPJDGROSA-N	656.655	C32H32O13S	Organic compounds	Lignans, neolignans and related compounds	Lignan lactones	Podophyllotoxins
Drug-307	L	Epirubicin/Doxorubicin	C[C@H]1[C@@H]([C@H](C[C@@H](O1)O[C@H]2C[C@@](CC3=C(C4=C(C(=C23)O)C(=O)C5=C(C4=O)C=CC=C5OC)O)(C(=O)CO)O)N)O	41867/31703	DB00445/DB00997	Infectiology	Antibacterial	anticancer/Oncological disease (for the treatment of leukemia, various sarcomas, practically every type of cancer, neuroblastomas, leukoses, and lymphomas)	AOJJSUZBOXZQNB-VTZDEGQISA-N/AOJJSUZBOXZQNB-TZSSRYMLSA-N	543.525	C27H29NO11	Organic compounds	Phenylpropanoids and polyketides	Anthracyclines	-
Drug-308	D,J,S,G	Chloramphenicol	C1=CC(=CC=C1[C@H]([C@@H](CO)NC(=O)C(Cl)Cl)O)[N+](=O)[O-]	5959	DB00446	Infectiology	Antibacterial	Antibacterial (used in treatment of cholera, as it destroys the vibrios and decreases the diarrhea. It is effective against tetracycline-resistant vibrios. It is also used in eye drops or ointment to treat bacterial conjunctivitis.)	WIIZWVCIJKGZOK-RKDXNWHRSA-N	323.126	C11H12Cl2N2O5	Organic compounds	Benzenoids	Benzene and substituted derivatives	Nitrobenzenes
Drug-309	A	Lansoprazole	CC1=C(C=CN=C1CS(=O)C2=NC3=CC=CC=C3N2)OCC(F)(F)F	3883	DB00448	Metabolism	Antiulcer	antiulcer	MJIHNNLFOKEZEW-UHFFFAOYSA-N	369.362	C16H14F3N3O2S	Organic compounds	Organoheterocyclic compounds	Benzimidazoles	Sulfinylbenzimidazoles
Drug-310	S	Dipivefrin	CC(C)(C)C(=O)OC1=C(C=C(C=C1)C(CNC)O)OC(=O)C(C)(C)C	3105	DB00449	Ophthalmology	Antiglaucoma	-	OCUJLLGVOUDECM-UHFFFAOYSA-N	351.443	C19H29NO5	Organic compounds	Benzenoids	Phenol esters	-
Drug-311	N	Droperidol	C1CN(CC=C1N2C3=CC=CC=C3NC2=O)CCCC(=O)C4=CC=C(C=C4)F	3168	DB00450	Central Nervous System	Antipsychotic	-	RMEDXOLNCUSCGS-UHFFFAOYSA-N	379.435	C22H22FN3O2	Organic compounds	Organic oxygen compounds	Organooxygen compounds	Carbonyl compounds
Drug-312	C,H	Levothyroxine/Dextrothyroxine	C1=C(C=C(C(=C1I)OC2=CC(=C(C(=C2)I)O)I)I)C[C@@H](C(=O)O)N	5819/8730	DB00451/DB00509	Endocrinology	Antihypothyroid	-	XUIIKFGFIJCVMT-LBPRGKRZSA-N	776.874	C15H11I4NO4	Organic compounds	Organic acids and derivatives	Carboxylic acids and derivatives	Amino acids, peptides, and analogues
Drug-313	D,J,A,B,R,S	Framycetin/Neomycin	C1[C@H]([C@@H]([C@H]([C@@H]([C@H]1N)O[C@@H]2[C@@H]([C@H]([C@@H]([C@H](O2)CN)O)O)N)O[C@H]3[C@@H]([C@@H]([C@H](O3)CO)O[C@@H]4[C@@H]([C@H]([C@@H]([C@@H](O4)CN)O)O)N)O)O)N	8378	DB00452	Infectiology	Antibacterial	Antibacterial	PGBHMTALBVVCIT-VCIWKGPPSA-N	614.65	C23H46N6O13	Organic compounds	Organic oxygen compounds	Organooxygen compounds	Carbohydrates and carbohydrate conjugates
Drug-314	N	Pethidine	CCOC(=O)C1(CCN(CC1)C)C2=CC=CC=C2	4058	DB00454	-	-	-	XADCESSVHJOZHK-UHFFFAOYSA-N	247.338	C15H21NO2	Organic compounds	Organoheterocyclic compounds	Piperidines	Phenylpiperidines
Drug-315	R	Loratadine	CCOC(=O)N1CCC(=C2C3=C(CCC4=C2N=CC=C4)C=C(C=C3)Cl)CC1	3957	DB00455	Allergology	Antihistaminic	antihistamine	JCCNYMKQOSZNPW-UHFFFAOYSA-N	382.888	C22H23ClN2O2	Organic compounds	Organoheterocyclic compounds	Benzocycloheptapyridines	-
Drug-316	J	Cefalotin	CC(=O)OCC1=C(N2[C@@H]([C@@H](C2=O)NC(=O)CC3=CC=CS3)SC1)C(=O)O	6024	DB00456	-	-	Antibacterial (Bacterial infection)	XIURVHNZVLADCM-IUODEOHRSA-N	396.432	C16H16N2O6S2	Organic compounds	Organoheterocyclic compounds	Lactams	Beta lactams
Drug-317	C	Prazosin	COC1=C(C=C2C(=C1)C(=NC(=N2)N3CCN(CC3)C(=O)C4=CC=CO4)N)OC	4893	DB00457	Cardiovascular	Antihypertensive	-	IENZQIKPVFGBNW-UHFFFAOYSA-N	383.408	C19H21N5O4	Organic compounds	Organoheterocyclic compounds	Diazinanes	Piperazines
Drug-318	N	Imipramine	CN(C)CCCN1C2=CC=CC=C2CCC3=CC=CC=C31	3696	DB00458	Central Nervous System	Antidepressant	-	BCGWQEUPMDMJNV-UHFFFAOYSA-N	280.415	C19H24N2	Organic compounds	Organoheterocyclic compounds	Benzazepines	Dibenzazepines
Drug-319	D	Acitretin	CC1=CC(=C(C(=C1/C=C/C(=C/C=C/C(=C/C(=O)O)/C)/C)C)C)OC	5284513	DB00459	Dermatology	Antipsoriatic	antipsoriatic	IHUNBGSDBOWDMA-AQFIFDHZSA-N	326.436	C21H26O3	Organic compounds	Lipids and lipid-like molecules	Prenol lipids	Retinoids
Drug-321	M	Nabumetone	CC(=O)CCC1=CC2=C(C=C1)C=C(C=C2)OC	4409	DB00461	Central Nervous System	Analgesic	antiinflammatory	BLXXJMDCKKHMKV-UHFFFAOYSA-N	228.291	C15H16O2	Organic compounds	Benzenoids	Naphthalenes	-
Drug-322	A,N,S	Methylscopolaminebromide	[C@]12([C@@](O1)([C@]1([N+]([C@@]2(C[C@H](C1)OC([C@@H](c1ccccc1)CO)=O)[H])([O-])C)[H])[H])[H]	23724781	DB00462	Neuromuscular	Antispastic	-	CXYRUNPLKGGUJF-JIRGPDKYSA-M	398.297	C18H24BrNO4	Organic compounds	Organic acids and derivatives	Hydroxy acids and derivatives	Beta hydroxy acids and derivatives
Drug-323	C	SodiumTetradecylSulfate	CCCCC(CC)CCC(CC(C)C)OS(=O)(=O)[O-].[Na+]	23665772	DB00464	-	-	-	FVEFRICMTUKAML-UHFFFAOYSA-M	316.432	C14H29NaO4S	Organic compounds	Organic acids and derivatives	Organic sulfuric acids and derivatives	Sulfuric acid esters
Drug-324	M,S	Ketorolac	C1CN2C(=CC=C2C(=O)C3=CC=CC=C3)C1C(=O)O	3826	DB00465	Central Nervous System	Analgesic	analgesic	OZWKMVRBQXNZKK-UHFFFAOYSA-N	255.273	C15H13NO3	Organic compounds	Organic oxygen compounds	Organooxygen compounds	Carbonyl compounds
Drug-325	J	Enoxacin	CCN1C=C(C(=O)C2=CC(=C(N=C21)N3CCNCC3)F)C(=O)O	3229	DB00467	Infectiology	Antibacterial	antibacterial	IDYZIJYBMGIQMJ-UHFFFAOYSA-N	320.324	C15H17FN4O3	Organic compounds	Organoheterocyclic compounds	Diazanaphthalenes	Naphthyridines
Drug-326	M/P,C	Quinine/Quinidine	COC1=CC2=C(C=CN=C2C=C1)[C@H]([C@@H]3C[C@@H]4CCN3C[C@@H]4C=C)O	3034034/441074	DB00468/DB00908	-	-	Antiparasitic (malaria prophylaxis)/Antiarrhythmic	LOUPRKONTZGTKE-WZBLMQSHSA-N/LOUPRKONTZGTKE-LHHVKLHASA-N	324.424	C20H24N2O2	Organic compounds	Alkaloids and derivatives	Cinchona alkaloids	-
Drug-327	M	Tenoxicam	CN1C(=C(C2=C(S1(=O)=O)C=CS2)O)C(=O)NC3=CC=CC=N3	54677971	DB00469	Central Nervous System	Analgesic	antiinflammatory	LZNWYQJJBLGYLT-UHFFFAOYSA-N	337.368	C13H11N3O4S2	Organic compounds	Organic acids and derivatives	Carboxylic acids and derivatives	Amino acids, peptides, and analogues
Drug-328	A	Dronabinol	CCCCCC1=CC2=C([C@@H]3C=C(CC[C@H]3C(O2)(C)C)C)C(=C1)O	16078	DB00470	-	-	antinauseant	CYQFCXCEBYINGO-IAGOWNOFSA-N	314.469	C21H30O2	Organic compounds	Organoheterocyclic compounds	Benzopyrans	1-benzopyrans
Drug-329	R	Montelukast	CC(C)(C1=CC=CC=C1CC[C@H](C2=CC=CC(=C2)/C=C/C3=NC4=C(C=CC(=C4)Cl)C=C3)SCC5(CC5)CC(=O)O)O	5281040	DB00471	Respiratory	Antiasthmatic	antiasthmatic	UCHDWCPVSPXUMX-TZIWLTJVSA-N	586.187	C35H36ClNO3S	Organic compounds	Phenylpropanoids and polyketides	Linear 1,3-diarylpropanoids	-
Drug-330	N	Fluoxetine	CNCCC(C1=CC=CC=C1)OC2=CC=C(C=C2)C(F)(F)F	3386	DB00472	Central Nervous System	Antidepressant	-	RTHCYVBBDHJXIQ-UHFFFAOYSA-N	309.332	C17H18F3NO	Organic compounds	Benzenoids	Benzene and substituted derivatives	Trifluoromethylbenzenes
Drug-331	N	Hexylcaine	CC(CNC1CCCCC1)OC(=O)C2=CC=CC=C2	10770	DB00473	Dermatology	Anesthetic	-	DKLKMKYDWHYZTD-UHFFFAOYSA-N	261.365	C16H23NO2	Organic compounds	Benzenoids	Benzene and substituted derivatives	Benzoic acids and derivatives
Drug-332	N	Methohexital	CCC#CC(C)C1(C(=O)NC(=O)N(C1=O)C)CC=C	9034	DB00474	-	-	-	NZXKDOXHBHYTKP-UHFFFAOYSA-N	262.309	C14H18N2O3	Organic compounds	Organoheterocyclic compounds	Diazines	Pyrimidines and pyrimidine derivatives
Drug-333	N	Duloxetine	CNCC[C@@H](C1=CC=CS1)OC2=CC=CC3=CC=CC=C32	60835	DB00476	-	-	antidepressant	ZEUITGRIYCTCEM-KRWDZBQOSA-N	297.416	C18H19NOS	Organic compounds	Benzenoids	Naphthalenes	-
Drug-334	N	Chlorpromazine	CN(C)CCCN1C2=CC=CC=C2SC3=C1C=C(C=C3)Cl	2726	DB00477	Cardiovascular	Antiemetic	-	ZPEIMTDSQAKGNT-UHFFFAOYSA-N	318.863	C17H19ClN2S	Organic compounds	Organoheterocyclic compounds	Benzothiazines	Phenothiazines
Drug-335	J	Rimantadine	CC(C12CC3CC(C1)CC(C3)C2)N.Cl	15165	DB00478	Infectiology	Antiviral	antiviral	UBCHPRBFMUDMNC-UHFFFAOYSA-N	179.302	C12H21N	Organic compounds	Organic nitrogen compounds	Organonitrogen compounds	Amines
Drug-336	D,J,S	Amikacin	C1[C@@H]([C@H]([C@@H]([C@H]([C@@H]1NC(=O)[C@H](CCN)O)O[C@@H]2[C@@H]([C@H]([C@@H]([C@H](O2)CO)O)N)O)O)O[C@@H]3[C@@H]([C@H]([C@@H]([C@H](O3)CN)O)O)O)N	37768	DB00479	Infectiology	Antibacterial	Antibacterial	LKCWBDHBTVXHDL-RMDFUYIESA-N	585.608	C22H43N5O13	Organic compounds	Organic oxygen compounds	Organooxygen compounds	Carbohydrates and carbohydrate conjugates
Drug-337	L	Lenalidomide	C1CC(=O)NC(=O)C1N2CC3=C(C2=O)C=CC=C3N	216326	DB00480	-	-	myleodysplasia	GOTYRUGSSMKFNF-UHFFFAOYSA-N	259.265	C13H13N3O3	Organic compounds	Organoheterocyclic compounds	Isoindoles and derivatives	Isoindolines
Drug-338	G	Raloxifene	C1CCN(CC1)CCOC2=CC=C(C=C2)C(=O)C3=C(SC4=C3C=CC(=C4)O)C5=CC=C(C=C5)O	5035	DB00481	Endocrinology	-	calcium metabolism	GZUITABIAKMVPG-UHFFFAOYSA-N	473.587	C28H27NO4S	Organic compounds	Organic oxygen compounds	Organooxygen compounds	Carbonyl compounds
Drug-339	L,M	Celecoxib	CC1=CC=C(C=C1)C2=CC(=NN2C3=CC=C(C=C3)S(=O)(=O)N)C(F)(F)F	2662	DB00482	Metabolism	Anti-inflammatory	antiarthritic	RZEKVGVHFLEQIL-UHFFFAOYSA-N	381.373	C17H14F3N3O2S	Organic compounds	Organoheterocyclic compounds	Azoles	Pyrazoles
Drug-340	M	GallamineTriethiodide	CC[N+](CC)(CC)CCOC1=C(C(=CC=C1)OCC[N+](CC)(CC)CC)OCC[N+](CC)(CC)CC.[I-].[I-].[I-]	6172	DB00483	-	-	-	REEUVFCVXKWOFE-UHFFFAOYSA-K	891.541	C30H60I3N3O3	Organic compounds	Benzenoids	Phenol ethers	-
Drug-341	S	Brimonidine	C1CN=C(N1)NC2=C(C3=NC=CN=C3C=C2)Br	2435	DB00484	-	-	antiglaucoma	XYLJNLCSTIOKRM-UHFFFAOYSA-N	292.14	C11H10BrN5	Organic compounds	Organoheterocyclic compounds	Diazanaphthalenes	Benzodiazines
Drug-342	J	Dicloxacillin	CC1=C(C(=NO1)C2=C(C=CC=C2Cl)Cl)C(=O)N[C@H]3[C@@H]4N(C3=O)[C@H](C(S4)(C)C)C(=O)[O-]	6426742	DB00485	Infectiology	Antibacterial	Antibacterial	YFAGHNZHGGCZAX-JKIFEVAISA-N	469.313	C19H16Cl2N3O5S-	Organic compounds	Organic acids and derivatives	Carboxylic acids and derivatives	Amino acids, peptides, and analogues
Drug-343	A	Nabilone	CCCCCCC(C)(C)C1=CC2=C([C@@H]3CC(=O)CC[C@H]3C(O2)(C)C)C(=C1)O	5284592	DB00486	-	-	Neurological disease (used for the control of nausea and vomiting, caused by chemotherapeutic agents used in the treatment of cancer, in patients who have failed to respond adequately to conventional antiemetic treatments)	GECBBEABIDMGGL-RTBURBONSA-N	372.549	C24H36O3	Organic compounds	Organoheterocyclic compounds	Naphthopyrans	Naphthopyranones
Drug-344	J	Pefloxacin	CCN1C=C(C(=O)C2=CC(=C(C=C21)N3CCN(CC3)C)F)C(=O)O	51081	DB00487	Infectiology	Antibacterial	antibacterial	FHFYDNQZQSQIAI-UHFFFAOYSA-N	333.363	C17H20FN3O3	Organic compounds	Organoheterocyclic compounds	Quinolines and derivatives	Quinoline carboxylic acids
Drug-346	C	Sotalol	CC(C)NCC(C1=CC=C(C=C1)NS(=O)(=O)C)O	5253	DB00489	Cardiovascular	Antianginal	-	ZBMZVLHSJCTVON-UHFFFAOYSA-N	272.363	C12H20N2O3S	Organic compounds	Benzenoids	Benzene and substituted derivatives	Sulfanilides
Drug-347	N	Buspirone	C1CCC2(C1)CC(=O)N(C(=O)C2)CCCCN3CCN(CC3)C4=NC=CC=N4	2477	DB00490	Central_Nervous_System	-	anxiolytic	QWCRAEMEVRGPNT-UHFFFAOYSA-N	385.512	C21H31N5O2	Organic compounds	Organoheterocyclic compounds	Diazinanes	Piperazines
Drug-348	A	Miglitol	C1[C@@H]([C@H]([C@@H]([C@H](N1CCO)CO)O)O)O	441314	DB00491	Endocrinology	Antidiabetic	antidiabetic	IBAQFPQHRJAVAV-ULAWRXDQSA-N	207.226	C8H17NO5	Organic compounds	Organoheterocyclic compounds	Piperidines	-
Drug-349	C	Fosinopril	CCC(=O)OC(C(C)C)OP(=O)(CCCCC1=CC=CC=C1)CC(=O)N2C[C@@H](C[C@H]2C(=O)O)C3CCCCC3	55891	DB00492	Cardiovascular	Antihypertensive	antihypertensive	BIDNLKIUORFRQP-FKDWWROVSA-N	563.672	C30H46NO7P	Organic compounds	Organic acids and derivatives	Carboxylic acids and derivatives	Amino acids, peptides, and analogues
Drug-350	J	Cefotaxime	CC(=O)OCC1=C(N2[C@@H]([C@@H](C2=O)NC(=O)/C(=N\OC)/C3=CSC(=N3)N)SC1)C(=O)[O-]	9777579	DB00493	Infectiology	Antibacterial	Antibacterial (broad spectrum activity against Gram positive and Gram negative bacteria)	GPRBEKHLDVQUJE-QSWIMTSFSA-N	454.452	C16H16N5O7S2-	Organic compounds	Organoheterocyclic compounds	Lactams	Beta lactams
Drug-351	N	Entacapone	CCN(CC)C(=O)/C(=C/C1=CC(=C(C(=C1)O)O)[N+](=O)[O-])/C#N	5281081	DB00494	Central_Nervous_System	Antiparkinsonian	Parkinson's Disease	JRURYQJSLYLRLN-BJMVGYQFSA-N	305.29	C14H15N3O5	Organic compounds	Phenylpropanoids and polyketides	Cinnamic acids and derivatives	Hydroxycinnamic acids and derivatives
Drug-352	J,S	Zidovudine	CC1=CN(C(=O)NC1=O)[C@H]2C[C@@H]([C@H](O2)CO)N=[N+]=[N-]	35370	DB00495	Infectiology	Antiviral	antiviral	HBOMLICNUCNMMY-XLPZGREQSA-N	267.245	C10H13N5O4	Organic compounds	Nucleosides, nucleotides, and analogues	Pyrimidine nucleosides	Pyrimidine 2',3'-dideoxyribonucleosides
Drug-353	G	Darifenacin	C1CN(C[C@@H]1C(C2=CC=CC=C2)(C3=CC=CC=C3)C(=O)N)CCC4=CC5=C(C=C4)OCC5	444031	DB00496	Neuromuscular	-	urinary incontinence	HXGBXQDTNZMWGS-RUZDIDTESA-N	426.56	C28H30N2O2	Organic compounds	Benzenoids	Benzene and substituted derivatives	Diphenylmethanes
Drug-354	N	Oxycodone	CN1CC[C@]23[C@@H]4C(=O)CC[C@]2([C@H]1CC5=C3C(=C(C=C5)OC)O4)O	5284603	DB00497	-	-	Neurological disease (for the treatment of diarrhoea, pulmonary oedema and for the relief of moderate to moderately severe pain)	BRUQQQPBMZOVGD-XFKAJCMBSA-N	315.369	C18H21NO4	Organic compounds	Benzenoids	Phenanthrenes and derivatives	-
Drug-355	B	Phenindione	C1=CC=C(C=C1)C2C(=O)C3=CC=CC=C3C2=O	4760	DB00498	Hematology	Anticoagulant	-	NFBAXHOPROOJAW-UHFFFAOYSA-N	222.243	C15H10O2	Organic compounds	Benzenoids	Indanes	Indanones
Drug-356	L	Flutamide	CC(C)C(=O)NC1=CC(=C(C=C1)[N+](=O)[O-])C(F)(F)F	3397	DB00499	Oncology	Antineoplastic	Oncological disease (for the management of locally confined Stage B2-C and Stage D2 metastatic carcinoma of the prostate)	MKXKFYHWDHIYRV-UHFFFAOYSA-N	276.215	C11H11F3N2O3	Organic compounds	Benzenoids	Benzene and substituted derivatives	Trifluoromethylbenzenes
Drug-357	M	Tolmetin	CC1=CC=C(C=C1)C(=O)C2=CC=C(N2C)CC(=O)[O-]	5508	DB00500	Metabolism	Anti-inflammatory	-	UPSPUYADGBWSHF-UHFFFAOYSA-N	256.281	C15H14NO3-	Organic compounds	Organic oxygen compounds	Organooxygen compounds	Carbonyl compounds
Drug-358	A	Cimetidine	CC1=C(N=CN1)CSCCNC(=NC)NC#N	2756	DB00501	Gastroenterology	Antiulcer	-	AQIXAKUUQRKLND-UHFFFAOYSA-N	252.34	C10H16N6S	Organic compounds	Organoheterocyclic compounds	Azoles	Imidazoles
Drug-359	N	Haloperidol	C1CN(CCC1(C2=CC=C(C=C2)Cl)O)CCCC(=O)C3=CC=C(C=C3)F	3559	DB00502	Central_Nervous_System	Antiemetic	-	LNEPOXFFQSENCJ-UHFFFAOYSA-N	375.868	C21H23ClFNO2	Organic compounds	Organic oxygen compounds	Organooxygen compounds	Carbonyl compounds
Drug-360	J	Ritonavir	CC(C)C1=NC(=CS1)CN(C)C(=O)N[C@@H](C(C)C)C(=O)N[C@@H](CC2=CC=CC=C2)C[C@@H]([C@H](CC3=CC=CC=C3)NC(=O)OCC4=CN=CS4)O	392622	DB00503	-	-	antiviral	NCDNCNXCDXHOMX-XGKFQTDJSA-N	720.948	C37H48N6O5S2	Organic compounds	Organic acids and derivatives	Carboxylic acids and derivatives	Amino acids, peptides, and analogues
Drug-361	-	Levallorphan	C=CCN1CC[C@]23CCCC[C@H]2[C@H]1CC4=C3C=C(C=C4)O	5359371	DB00504	-	-	-	OZYUPQUCAUTOBP-QXAKKESOSA-N	283.415	C19H25NO	Organic compounds	Alkaloids and derivatives	Morphinans	-
Drug-362	P	Nitazoxanide	CC(=O)OC1=CC=CC=C1C(=O)NC2=NC=C(S2)[N+](=O)[O-]	41684	DB00507	-	-	-	YQNQNVDNTFHQSW-UHFFFAOYSA-N	307.28	C12H9N3O5S	Organic compounds	Benzenoids	Benzene and substituted derivatives	Benzoic acids and derivatives
Drug-363	N	Triflupromazine	CN(C)CCCN1C2=CC=CC=C2SC3=C1C=C(C=C3)C(F)(F)F	5568	DB00508	Central Nervous System	Antiemetic	-	XSCGXQMFQXDFCW-UHFFFAOYSA-N	352.419	C18H19F3N2S	Organic compounds	Organoheterocyclic compounds	Benzothiazines	Phenothiazines
Drug-365	C	Acetyldigitoxin	C[C@@H]1[C@H]([C@H](C[C@@H](O1)O[C@@H]2[C@H](O[C@H](C[C@@H]2O)O[C@@H]3[C@H](O[C@H](C[C@@H]3O)O[C@H]4CC[C@]5([C@@H](C4)CC[C@@H]6[C@@H]5CC[C@]7([C@@]6(CC[C@@H]7C8=CC(=O)OC8)O)C)C)C)C)OC(=O)C)O	5284512	DB00511	-	-	Cardiovascular disease (used for fast digitalization in congestive heart failure)	HPMZBILYSWLILX-UMDUKNJSSA-N	806.987	C43H66O14	Organic compounds	Lipids and lipid-like molecules	Steroids and steroid derivatives	Steroid lactones
Drug-367	B	AminocaproicAcid	C(CCC(=O)O)CCN	564	DB00513	Allergology	Antifibrinolytic	-	SLXKOJJOQWFEFD-UHFFFAOYSA-N	131.175	C6H13NO2	Organic compounds	Lipids and lipid-like molecules	Fatty Acyls	Fatty acids and conjugates
Drug-368	R	Dextromethorphan	CN1CC[C@@]23CCCC[C@@H]2[C@@H]1CC4=C3C=C(C=C4)OC	5360696	DB00514	Central Nervous System	Antitussive	Neurological disease - Antitussive (for treatment and relief of dry cough)	MKXZASYAUGDDCJ-NJAFHUGGSA-N	271.404	C18H25NO	Organic compounds	Alkaloids and derivatives	Morphinans	-
Drug-371	-	AnisotropineMethylbromide	CCCC(CCC)C(=O)OC1CC2CCC(C1)[N+]2(C)C.[Br-]	21867154	DB00517	-	-	-	QSFKGMJOKUZAJM-UHFFFAOYSA-M	362.352	C17H32BrNO2	Organic compounds	Alkaloids and derivatives	Tropane alkaloids	-
Drug-372	P	Albendazole	CCCSC1=CC2=C(C=C1)N=C(N2)NC(=O)OC	2082	DB00518	Metabolism	Antihelmintic	antiparasitic	HXHWSAZORRCQMX-UHFFFAOYSA-N	265.331	C12H15N3O2S	Organic compounds	Organoheterocyclic compounds	Benzimidazoles	2-benzimidazolylcarbamic acid esters
Drug-373	C	Trandolapril	CCOC(=O)[C@H](CCC1=CC=CC=C1)N[C@@H](C)C(=O)N2[C@H]3CCCC[C@@H]3C[C@H]2C(=O)O	5484727	DB00519	-	-	antihypertensive	VXFJYXUZANRPDJ-WTNASJBWSA-N	430.545	C24H34N2O5	Organic compounds	Organic acids and derivatives	Carboxylic acids and derivatives	Amino acids, peptides, and analogues
Drug-374	J	Caspofungin	CCC(C)CC(C)CCCCCCCCC(=O)N[C@H]1C[C@H]([C@H](NC(=O)[C@@H]2[C@H](CCN2C(=O)[C@@H](NC(=O)[C@@H](NC(=O)[C@@H]3C[C@H](CN3C(=O)[C@@H](NC1=O)[C@@H](C)O)O)[C@@H]([C@H](C4=CC=C(C=C4)O)O)O)[C@@H](CCN)O)O)NCCN)O	2826718	DB00520	-	-	antifungal	JYIKNQVWKBUSNH-QWDBRQCVSA-N	1093.33	C52H88N10O15	Organic compounds	Organic acids and derivatives	Carboxylic acids and derivatives	Amino acids, peptides, and analogues
Drug-375	C,S	Carteolol	CC(C)(C)NCC(COC1=CC=CC2=C1CCC(=O)N2)O	2583	DB00521	Cardiovascular	Antiglaucoma	antiglaucoma	LWAFSWPYPHEXKX-UHFFFAOYSA-N	292.379	C16H24N2O3	Organic compounds	Organoheterocyclic compounds	Quinolines and derivatives	Hydroquinolines
Drug-377	C	Metolazone	CC1NC2=CC(=C(C=C2C(=O)N1C3=CC=CC=C3C)S(=O)(=O)N)Cl	4170	DB00524	Cardiovascular	Antihypertensive	-	AQCHWTWZEMGIFD-UHFFFAOYSA-N	365.832	C16H16ClN3O3S	Organic compounds	Organoheterocyclic compounds	Diazanaphthalenes	Benzodiazines
Drug-378	D	Tolnaftate	CC1=CC(=CC=C1)N(C)C(=S)OC2=CC3=CC=CC=C3C=C2	5510	DB00525	Infectiology	Antifungal	-	FUSNMLFNXJSCDI-UHFFFAOYSA-N	307.411	C19H17NOS	Organic compounds	Benzenoids	Naphthalenes	-
Drug-380	C,D,N,S	Cinchocaine	CCCCOC1=NC2=CC=CC=C2C(=C1)C(=O)NCCN(CC)CC	3025	DB00527	Neuromuscular	Local_anesthetic	-	PUFQVTATUTYEAL-UHFFFAOYSA-N	343.471	C20H29N3O2	Organic compounds	Organoheterocyclic compounds	Quinolines and derivatives	Quinolones and derivatives
Drug-381	C	Lercanidipine	CC1=C(C(C(=C(N1)C)C(=O)OC(C)(C)CN(C)CCC(C2=CC=CC=C2)C3=CC=CC=C3)C4=CC(=CC=C4)[N+](=O)[O-])C(=O)OC	65866	DB00528	-	-	antihypertensive	ZDXUKAKRHYTAKV-UHFFFAOYSA-N	611.739	C36H41N3O6	Organic compounds	Benzenoids	Benzene and substituted derivatives	Diphenylmethanes
Drug-382	J	Foscarnet	C(=O)(O)P(=O)(O)O	3415	DB00529	-	-	antiviral	ZJAOAACCNHFJAH-UHFFFAOYSA-N	126.004	CH3O5P	Organic compounds	Organic acids and derivatives	Organic phosphonic acids and derivatives	Organic phosphonic acids
Drug-383	L	Erlotinib	COCCOC1=C(C=C2C(=C1)C(=NC=N2)NC3=CC=CC(=C3)C#C)OCCOC	176870	DB00530	Oncology	Antineoplastic	anticancer	AAKJLRGGTJKAMG-UHFFFAOYSA-N	393.443	C22H23N3O4	Organic compounds	Organoheterocyclic compounds	Diazanaphthalenes	Benzodiazines
Drug-384	L	Cyclophosphamide	C1CNP(=O)(OC1)N(CCCl)CCCl	2907	DB00531	Immunology	Antineoplastic	-	CMSMOCZEIVJLDB-UHFFFAOYSA-N	261.083	C7H15Cl2N2O2P	Organic compounds	Organic nitrogen compounds	Organonitrogen compounds	Nitrogen mustard compounds
Drug-385	-	Chlormerodrin	COC(CNC(=O)N)C[Hg]Cl	2716	DB00534	-	-	-	BJFGVYCULWBXKF-UHFFFAOYSA-M	367.197		Organic compounds	Organic acids and derivatives	Carboximidic acids and derivatives	Carboximidic acids
Drug-386	J	Cefdinir	C=CC1=C(N2[C@@H]([C@@H](C2=O)NC(=O)/C(=N\O)/C3=CSC(=N3)N)SC1)C(=O)O	6915944	DB00535	Infectiology	Antibacterial	antibacterial	RTXOFQZKPXMALH-GHXIOONMSA-N	395.408	C14H13N5O5S2	Organic compounds	Organoheterocyclic compounds	Lactams	Beta lactams
Drug-388	J,S	Ciprofloxacin	C1CC1N2C=C(C(=O)C3=CC(=C(C=C32)N4CCNCC4)F)C(=O)O	2764	DB00537	Infectiology	Antibacterial	antibacterial	MYSWGUAQZAJSOK-UHFFFAOYSA-N	331.347	C17H18FN3O3	Organic compounds	Organoheterocyclic compounds	Quinolines and derivatives	Quinoline carboxylic acids
Drug-390	L	Toremifene	CN(C)CCOC1=CC=C(C=C1)/C(=C(/CCCl)\C2=CC=CC=C2)/C3=CC=CC=C3	3005573	DB00539	Endocrinology	Antineoplastic	anticancer	XFCLJVABOIYOMF-QPLCGJKRSA-N	405.966	C26H28ClNO	Organic compounds	Phenylpropanoids and polyketides	Stilbenes	-
Drug-391	N	Nortriptyline	CNCCC=C1C2=CC=CC=C2CCC3=CC=CC=C31	4543	DB00540	Central Nervous System	Antidepressant	-	PHVGLTMQBUFIQQ-UHFFFAOYSA-N	263.384	C19H21N	Organic compounds	Benzenoids	Dibenzocycloheptenes	-
Drug-392	L	Vincristine	CC[C@@]1(C[C@@H]2C[C@@](C3=C(CCN(C2)C1)C4=CC=CC=C4N3)(C5=C(C=C6C(=C5)[C@]78CCN9[C@H]7[C@@](C=CC9)([C@H]([C@@]([C@@H]8N6C=O)(C(=O)OC)O)OC(=O)C)CC)OC)C(=O)OC)O	5978	DB00541	-	-	Oncological disease (for treatment of acute leukaemia, malignant lymphoma, acute erythraemia, acute panmyelosis, non-Hodgkin lymphoma, Hodgkin¡¯s disease and paediatric solid tumours)	OGWKCGZFUXNPDA-XQKSVPLYSA-N	824.972	C46H56N4O10	Organic compounds	Alkaloids and derivatives	Vinca alkaloids	-
Drug-393	C	Benazepril	CCOC(=O)[C@H](CCC1=CC=CC=C1)N[C@H]2CCC3=CC=CC=C3N(C2=O)CC(=O)O	5362124	DB00542	Cardiovascular	Antihypertensive	antihypertensive	XPCFTKFZXHTYIP-PMACEKPBSA-N	424.497	C24H28N2O5	Organic compounds	Organic acids and derivatives	Carboxylic acids and derivatives	Amino acids, peptides, and analogues
Drug-394	N	Amoxapine	C1CN(CCN1)C2=NC3=CC=CC=C3OC4=C2C=C(C=C4)Cl	2170	DB00543	Central_Nervous_System	Antidepressant	Antidepressant	QWGDMFLQWFTERH-UHFFFAOYSA-N	313.785	C17H16ClN3O	Organic compounds	Organoheterocyclic compounds	Benzoxazepines	Dibenzoxazepines
Drug-395	L	Fluorouracil	C1=C(C(=O)NC(=O)N1)F	3385	DB00544	Oncology	Antineoplastic	Oncological disease (treat carcinomas of the head, neck, colon, rectum, breast, stomach, bladder, pancreas, and for actinic and solar creatitis)	GHASVSINZRGABV-UHFFFAOYSA-N	130.078	C4H3FN2O2	Organic compounds	Organoheterocyclic compounds	Diazines	Pyrimidines and pyrimidine derivatives
Drug-396	N	Pyridostigmine	C[N+]1=CC=CC(=C1)OC(=O)N(C)C	4991	DB00545	Central_Nervous_System	-	-	RVOLLAQWKVFTGE-UHFFFAOYSA-N	181.215	C9H13N2O2+	Organic compounds	Organoheterocyclic compounds	Pyridines and derivatives	Methylpyridines
Drug-397	N	Adinazolam	CN(C)CC1=NN=C2N1C3=C(C=C(C=C3)Cl)C(=NC2)C4=CC=CC=C4	37632	DB00546	-	-	-	GJSLOMWRLALDCT-UHFFFAOYSA-N	351.838	C19H18ClN5	Organic compounds	Organoheterocyclic compounds	Benzodiazepines	1,4-benzodiazepines
Drug-398	D	Desoximetasone	C[C@@H]1C[C@H]2[C@@H]3CCC4=CC(=O)C=C[C@@]4([C@]3([C@H](C[C@@]2([C@H]1C(=O)CO)C)O)F)C	5311067	DB00547	-	-	-	VWVSBHGCDBMOOT-IIEHVVJPSA-N	376.468	C22H29FO4	Organic compounds	Lipids and lipid-like molecules	Steroids and steroid derivatives	Hydroxysteroids
Drug-399	D	AzelaicAcid	C(CCCC(=O)O)CCCC(=O)O	2266	DB00548	-	-	antiacne	BDJRBEYXGGNYIS-UHFFFAOYSA-N	188.223	C9H16O4	Organic compounds	Lipids and lipid-like molecules	Fatty Acyls	Fatty acids and conjugates
Drug-400	R	Zafirlukast	CC1=CC=CC=C1S(=O)(=O)NC(=O)C2=CC(=C(C=C2)CC3=CN(C4=C3C=C(C=C4)NC(=O)OC5CCCC5)C)OC	5717	DB00549	Respiratory	Antiasthmatic	antiasthmatic	YEEZWCHGZNKEEK-UHFFFAOYSA-N	575.68	C31H33N3O6S	Organic compounds	Benzenoids	Benzene and substituted derivatives	Benzenesulfonamides
Drug-401	H	Propylthiouracil	CCCC1=CC(=O)NC(=S)N1	657298	DB00550	Metabolism	Antihyperthyroid	-	KNAHARQHSZJURB-UHFFFAOYSA-N	170.23	C7H10N2OS	Organic compounds	Organoheterocyclic compounds	Diazines	Pyrimidines and pyrimidine derivatives
Drug-402	G	AcetohydroxamicAcid	CC(=O)NO	1990	DB00551	-	-	hypoammonuric	RRUDCFGSUDOHDG-UHFFFAOYSA-N	75.067	C2H5NO2	Organic compounds	Organic acids and derivatives	Carboxylic acids and derivatives	Carboxylic acid derivatives
Drug-403	L	Pentostatin	C1[C@@H]([C@H](O[C@H]1N2C=NC3=C2NC=NC[C@H]3O)CO)O	439693	DB00552	-	-	anticancer	FPVKHBSQESCIEP-JQCXWYLXSA-N	268.273	C11H16N4O4	Organic compounds	Organoheterocyclic compounds	Imidazodiazepines	-
Drug-405	M,S	Piroxicam	CN1C(=C(C2=CC=CC=C2S1(=O)=O)O)C(=O)NC3=CC=CC=N3	54676228	DB00554	Central Nervous System	Analgesic	antiinflammatory	QYSPLQLAKJAUJT-UHFFFAOYSA-N	331.346	C15H13N3O4S	Organic compounds	Organoheterocyclic compounds	Benzothiazines	-
Drug-406	N	Lamotrigine	C1=CC(=C(C(=C1)Cl)Cl)C2=C(N=C(N=N2)N)N	3878	DB00555	Central_Nervous_System	Anticonvulsant	anticonvulsant	PYZRQGJRPPTADH-UHFFFAOYSA-N	256.09	C9H7Cl2N5	Organic compounds	Benzenoids	Benzene and substituted derivatives	Halobenzenes
Drug-408	N	Hydroxyzine	C1CN(CCN1CCOCCO)C(C2=CC=CC=C2)C3=CC=C(C=C3)Cl	3658	DB00557	Allergology	Antiemetic	-	ZQDWXGKKHFNSQK-UHFFFAOYSA-N	374.909	C21H27ClN2O2	Organic compounds	Benzenoids	Benzene and substituted derivatives	Diphenylmethanes
Drug-409	J	Zanamivir	CC(=O)N[C@@H]1[C@H](C=C(O[C@H]1[C@@H]([C@@H](CO)O)O)C(=O)O)N=C(N)N	60855	DB00558	-	-	antiviral	ARAIBEBZBOPLMB-UFGQHTETSA-N	332.313	C12H20N4O7	Organic compounds	Organic acids and derivatives	Carboxylic acids and derivatives	Carboxylic acid derivatives
Drug-410	C	Bosentan	CC(C)(C)C1=CC=C(C=C1)S(=O)(=O)NC2=C(C(=NC(=N2)C3=NC=CC=N3)OCCO)OC4=CC=CC=C4OC	104865	DB00559	Cardiovascular	Vasodilator	antihypertensive	GJPICJJJRGTNOD-UHFFFAOYSA-N	551.618	C27H29N5O6S	Organic compounds	Organoheterocyclic compounds	Diazines	Pyrimidines and pyrimidine derivatives
Drug-411	R	Doxapram	CCN1CC(C(C1=O)(C2=CC=CC=C2)C3=CC=CC=C3)CCN4CCOCC4	3156	DB00561	-	-	-	XFDJYSQDBULQSI-UHFFFAOYSA-N	378.516	C24H30N2O2	Organic compounds	Benzenoids	Benzene and substituted derivatives	Diphenylmethanes
Drug-412	C	Benzthiazide	C1=CC=C(C=C1)CSCC2=NS(=O)(=O)C3=CC(=C(C=C3N2)Cl)S(=O)(=O)N	2343	DB00562	Cardiovascular	Antihypertensive	-	NDTSRXAMMQDVSW-UHFFFAOYSA-N	431.924	C15H14ClN3O4S3	Organic compounds	Organoheterocyclic compounds	Thiadiazines	Benzothiadiazines
Drug-413	L	Methotrexate/Amethopterin(R,S)	CN(CC1=CN=C2C(=N1)C(=NC(=N2)N)N)C3=CC=C(C=C3)C(=O)N[C@@H](CCC(=O)O)C(=O)O	126941/4112	DB00563	Oncology/Immunology	Antineoplastic/Anti-inflammatory	Oncological disease (treat severe lymphatic leukemia, choriocarcinoma, non-Hodgkin¡¯s lymphoma, bone carcinoma, as well as head, neck, breast, and lung tumors)	FBOZXECLQNJBKD-ZDUSSCGKSA-N/FBOZXECLQNJBKD-UHFFFAOYSA-N	454.447	C20H22N8O5	Organic compounds	Organic acids and derivatives	Carboxylic acids and derivatives	Amino acids, peptides, and analogues
Drug-414	N	Carbamazepine	C1=CC=C2C(=C1)C=CC3=CC=CC=C3N2C(=O)N	2554	DB00564	Central Nervous System	Analgesic	-	FFGPTBGBLSHEPO-UHFFFAOYSA-N	236.274	C15H12N2O	Organic compounds	Organoheterocyclic compounds	Benzazepines	Dibenzazepines
Drug-415	M	Cisatracuriumbesylate	C[N@@+]1(CCC2=CC(=C(C=C2[C@H]1CC3=CC(=C(C=C3)OC)OC)OC)OC)CCC(=O)OCCCCCOC(=O)CC[N@+]4(CCC5=CC(=C(C=C5[C@H]4CC6=CC(=C(C=C6)OC)OC)OC)OC)C.C1=CC=C(C=C1)S(=O)(=O)[O-].C1=CC=C(C=C1)S(=O)(=O)[O-]	62886	DB00565	-	-	muscle relaxant	XXZSQOVSEBAPGS-DONVQRBFSA-L	1243.49	C65H82N2O18S2	Organic compounds	Benzenoids	Benzene and substituted derivatives	Benzenesulfonic acids and derivatives
Drug-417	J	Cephalexin	CC1=C(N2[C@@H]([C@@H](C2=O)NC(=O)[C@@H](C3=CC=CC=C3)N)SC1)C(=O)O	27447	DB00567	-	-	-	ZAIPMKNFIOOWCQ-UEKVPHQBSA-N	347.389	C16H17N3O4S	Organic compounds	Organoheterocyclic compounds	Lactams	Beta lactams
Drug-418	N	Cinnarizine	C1CN(CCN1C/C=C/C2=CC=CC=C2)C(C3=CC=CC=C3)C4=CC=CC=C4	1547484	DB00568	Allergology	Antihistaminic	-	DERZBLKQOCDDDZ-UHFFFAOYSA-N	368.524	C26H28N2	Organic compounds	Benzenoids	Benzene and substituted derivatives	Diphenylmethanes
Drug-419	B	Fondaparinuxsodium	CO[C@@H]1[C@@H]([C@H]([C@@H]([C@H](O1)COS(=O)(=O)[O-])O[C@H]2[C@@H]([C@H]([C@@H]([C@@H](O2)C(=O)O)O[C@@H]3[C@@H]([C@H]([C@@H]([C@H](O3)COS(=O)(=O)[O-])O[C@H]4[C@@H]([C@H]([C@@H]([C@H](O4)C(=O)O)O[C@@H]5[C@@H]([C@H]([C@@H]([C@H](O5)COS(=O)(=O)[O-])O)O)NS(=O)(=O)[O-])O)O)OS(=O)(=O)[O-])NS(=O)(=O)[O-])O)OS(=O)(=O)[O-])O)NS(=O)(=O)[O-].[Na+].[Na+].[Na+].[Na+].[Na+].[Na+].[Na+].[Na+].[Na+].[Na+]	49852292	DB00569	-	-	anticoagulant	XEKSTYNIJLDDAZ-JASSWCPGSA-F	1730.05	C31H45N3Na10O49S8	Organic compounds	Organic oxygen compounds	Organooxygen compounds	Carbohydrates and carbohydrate conjugates
Drug-420	L	Vinblastine	CC[C@@]1(C[C@@H]2C[C@@](C3=C(CCN(C2)C1)C4=CC=CC=C4N3)(C5=C(C=C6C(=C5)[C@]78CCN9[C@H]7[C@@](C=CC9)([C@H]([C@@]([C@@H]8N6C)(C(=O)OC)O)OC(=O)C)CC)OC)C(=O)OC)O	241903	DB00570	-	-	Oncological disease (for treatment of breast cancer, testicular cancer, lymphomas, neuroblastoma, Hodgkin's and non-Hodgkin's lymphomas, mycosis fungoides, histiocytosis, head and neck cancer, cervico-uterine cancer, testicular cancer, bladder cancer, and Kaposi's sarcoma)	JXLYSJRDGCGARV-XQKSVPLYSA-N	810.989	C46H58N4O9	Organic compounds	Alkaloids and derivatives	Vinca alkaloids	-
Drug-421	C	Propranolol	CC(C)NCC(COC1=CC=CC2=CC=CC=C21)O	4946	DB00571	Cardiovascular	Antianginal	Cardiovascular disease (hypertension, prophylaxis of migraine)	AQHHHDLHHXJYJD-UHFFFAOYSA-N	259.349	C16H21NO2	Organic compounds	Benzenoids	Naphthalenes	-
Drug-422	M	Fenoprofen	CC(C1=CC(=CC=C1)OC2=CC=CC=C2)C(=O)[O-].CC(C1=CC(=CC=C1)OC2=CC=CC=C2)C(=O)[O-].O.O.[Ca+2]	64747	DB00573	Metabolism	Anti-inflammatory	-	RDJGLLICXDHJDY-UHFFFAOYSA-N	242.27	C15H14O3	Organic compounds	Benzenoids	Benzene and substituted derivatives	Diphenylethers
Drug-423	C,N,S	Clonidine	C1CN=C(N1)NC2=C(C=CC=C2Cl)Cl	2803	DB00575	Cardiovascular	Analgesic	-	GJSURZIOUXUGAL-UHFFFAOYSA-N	230.092	C9H9Cl2N3	Organic compounds	Benzenoids	Benzene and substituted derivatives	Halobenzenes
Drug-424	J,D,S,B	Sulfamethizole	CC1=NN=C(S1)NS(=O)(=O)C2=CC=C(C=C2)N	5328	DB00576	Metabolism	Antibacterial	-	VACCAVUAMIDAGB-UHFFFAOYSA-N	270.325	C9H10N4O2S2	Organic compounds	Benzenoids	Benzene and substituted derivatives	Benzenesulfonamides
Drug-425	J	Valaciclovir	CC(C)[C@@H](C(=O)OCCOCN1C=NC2=C1NC(=NC2=O)N)N	60773	DB00577	Infectiology	Antiviral	antiviral	HDOVUKNUBWVHOX-QMMMGPOBSA-N	324.341	C13H20N6O4	Organic compounds	Organic acids and derivatives	Carboxylic acids and derivatives	Amino acids, peptides, and analogues
Drug-427	A	Mazindol	C1CN2C(=N1)C3=CC=CC=C3C2(C4=CC=C(C=C4)Cl)O	4020	DB00579	-	-	-	ZPXSCAKFGYXMGA-UHFFFAOYSA-N	284.743	C16H13ClN2O	Organic compounds	Organoheterocyclic compounds	Isoindoles and derivatives	Isoindoles
Drug-429	J	Voriconazole	C[C@@H](C1=NC=NC=C1F)[C@](CN2C=NC=N2)(C3=C(C=C(C=C3)F)F)O	71616	DB00582	Infectiology	Antifungal	antifungal	BCEHBSKCWLPMDN-MGPLVRAMSA-N	349.317	C16H14F3N5O	Organic compounds	Benzenoids	Benzene and substituted derivatives	Phenylpropanes
Drug-430	A	L-Carnitine	C[N+](C)(C)C[C@@H](CC(=O)[O-])O	10917	DB00583	-	-	-	PHIQHXFUZVPYII-ZCFIWIBFSA-N	161.201	C7H15NO3	Organic compounds	Organic nitrogen compounds	Organonitrogen compounds	Quaternary ammonium salts
Drug-431	C	Enalapril	N1(C([C@@H](N[C@H](C(=O)OCC)CCc2ccccc2)C)=O)[C@H](C(=O)O)CCC1	5388962	DB00584	Cardiovascular	Antihypertensive	antihypertensive	GBXSMTUPTTWBMN-XIRDDKMYSA-N	376.453	C20H28N2O5	Organic compounds	Organic acids and derivatives	Carboxylic acids and derivatives	Amino acids, peptides, and analogues
Drug-432	A	Nizatidine	CN/C(=C/[N+](=O)[O-])/NCCSCC1=CSC(=N1)CN(C)C	5353831	DB00585	Metabolism	Antiulcer	antiulcer	SGXXNSQHWDMGGP-UHFFFAOYSA-N	331.453	C12H21N5O2S2	Organic compounds	Organoheterocyclic compounds	Azoles	Thiazoles
Drug-433	D,M,S	Diclofenac	C1=CC=C(C(=C1)CC(=O)[O-])NC2=C(C=CC=C2Cl)Cl	3032	DB00586	Central Nervous System	Anti-inflammatory	-	DCOPUUMXTXDBNB-UHFFFAOYSA-N	295.139	C14H10Cl2NO2-	Organic compounds	Benzenoids	Benzene and substituted derivatives	Halobenzenes
Drug-434	-	Cinalukast	CCC(CC)(CC(=O)NC1=CC=CC(=C1)/C=C/C2=NC(=CS2)C3CCC3)C(=O)O	6436135	DB00587	-	-	-	BZMKNPGKXJAIDV-VAWYXSNFSA-N	412.548	C23H28N2O3S	Organic compounds	Benzenoids	Benzene and substituted derivatives	Anilides
Drug-435	D	FluticasonePropionate	CCC(=O)O[C@@]1([C@@H](C[C@@H]2[C@@]1(C[C@@H]([C@]3([C@H]2C[C@@H](C4=CC(=O)C=C[C@@]43C)F)F)O)C)C)C(=O)SCF	444036	DB00588	Cardiovascular	Anti-inflammatory	antiinflammatory	WMWTYOKRWGGJOA-CENSZEJFSA-N	500.573	C25H31F3O5S	Organic compounds	Lipids and lipid-like molecules	Steroids and steroid derivatives	Steroid esters
Drug-436	G	Lisuride	CCN(CC)C(=O)N[C@@H]1CN([C@@H]2CC3=CNC4=CC=CC(=C34)C2=C1)C	28864	DB00589	-	-	antihyperprolactinemia	BKRGVLQUQGGVSM-KBXCAEBGSA-N	338.455	C20H26N4O	Organic compounds	Organoheterocyclic compounds	Quinolines and derivatives	Indoloquinolines
Drug-437	C	Doxazosin	COC1=C(C=C2C(=C1)C(=NC(=N2)N3CCN(CC3)C(=O)C4COC5=CC=CC=C5O4)N)OC	3157	DB00590	Cardiovascular	Antihypertensive	antihypertensive	RUZYUOTYCVRMRZ-UHFFFAOYSA-N	451.483	C23H25N5O5	Organic compounds	Organoheterocyclic compounds	Diazinanes	Piperazines
Drug-438	C,D,S	FluocinoloneAcetonide	C[C@]12C[C@@H]([C@]3([C@H]([C@@H]1C[C@@H]4[C@]2(OC(O4)(C)C)C(=O)CO)C[C@@H](C5=CC(=O)C=C[C@@]53C)F)F)O	6215	DB00591	Metabolism	Anti-inflammatory	-	FEBLZLNTKCEFIT-VSXGLTOVSA-N	452.495	C24H30F2O6	Organic compounds	Lipids and lipid-like molecules	Steroids and steroid derivatives	Hydroxysteroids
Drug-439	P	Piperazine	C1CNCCN1	4837	DB00592	-	-	-	GLUUGHFHXGJENI-UHFFFAOYSA-N	86.138	C4H10N2	Organic compounds	Organoheterocyclic compounds	Diazinanes	Piperazines
Drug-440	N	Ethosuximide	CCC1(CC(=O)NC1=O)C	3291	DB00593	Central Nervous System	Anticonvulsant	-	HAPOVYFOVVWLRS-UHFFFAOYSA-N	141.17	C7H11NO2	Organic compounds	Organoheterocyclic compounds	Pyrrolidines	Pyrrolidones
Drug-441	C	Amiloride	C1(=C(N=C(C(=N1)Cl)N)N)C(=O)N=C(N)N	16231	DB00594	Metabolism	Antihypertensive	-	XSDQTOBWRPYKKA-UHFFFAOYSA-N	229.628	C6H8ClN7O	Organic compounds	Organoheterocyclic compounds	Diazines	Pyrazines
Drug-442	D	Ulobetasol	C[C@H]1C[C@H]2[C@@H]3C[C@@H](C4=CC(=O)C=C[C@@]4([C@]3([C@H](C[C@@]2([C@]1(C(=O)CCl)O)C)O)F)C)F	5311167	DB00596	-	-	-	LEHFPXVYPMWYQD-XHIJKXOTSA-N	428.901	C22H27ClF2O4	Organic compounds	Lipids and lipid-like molecules	Steroids and steroid derivatives	Pregnane steroids
Drug-444	C	Labetalol	CC(CCC1=CC=CC=C1)NCC(C2=CC(=C(C=C2)O)C(=O)N)O	3869	DB00598	Cardiovascular	Antihypotensive	-	SGUAFYQXFOLMHL-UHFFFAOYSA-N	328.412	C19H24N2O3	Organic compounds	Benzenoids	Benzene and substituted derivatives	Benzoic acids and derivatives
Drug-445	N	Thiopental	CCCC(C)C1(C(=O)NC(=S)NC1=O)CC	3000715	DB00599	-	-	-	IUJDSEJGGMCXSG-UHFFFAOYSA-N	242.337	C11H18N2O2S	Organic compounds	Organoheterocyclic compounds	Diazines	Pyrimidines and pyrimidine derivatives
Drug-446	D	Monobenzone	C1=CC=C(C=C1)COC2=CC=C(C=C2)O	7638	DB00600	Dermatology	-	-	VYQNWZOUAUKGHI-UHFFFAOYSA-N	200.237	C13H12O2	Organic compounds	Benzenoids	Phenols	4-alkoxyphenols
Drug-448	P,Q	Ivermectin	CC[C@H](C)[C@@H]1[C@H](CC[C@@]2(O1)C[C@@H]3C[C@H](O2)C/C=C(/[C@H]([C@H](/C=C/C=C/4\CO[C@H]5[C@@]4([C@@H](C=C([C@H]5O)C)C(=O)O3)O)C)O[C@H]6C[C@@H]([C@H]([C@@H](O6)C)O[C@H]7C[C@@H]([C@H]([C@@H](O7)C)O)OC)OC)\C)C	6321424	DB00602	Infectiology	Antihelmintic	antiparasitic	SPBDXSGPUHCETR-CVSKBELMSA-N	875.106	C48H74O14	Organic compounds	Phenylpropanoids and polyketides	Macrolides and analogues	Milbemycins
Drug-449	G	Medroxyprogesteroneacetate	C[C@H]1C[C@@H]2[C@H](CC[C@]3([C@H]2CC[C@@]3(C(=O)C)OC(=O)C)C)[C@@]4(C1=CC(=O)CC4)C	6279	DB00603	-	-	Oncological disease (breast and endometrial neoplasms)	PSGAAPLEWMOORI-PEINSRQWSA-N	386.532	C24H34O4	Organic compounds	Lipids and lipid-like molecules	Steroids and steroid derivatives	Pregnane steroids
Drug-450	A	Cisapride	CO[C@@H]1CN(CC[C@@H]1NC(=O)C2=CC(=C(C=C2OC)N)Cl)CCCOC3=CC=C(C=C3)F	5311047	DB00604	Gastroenterology	Gastroprokinetic	gastroprokinetic	DCSUBABJRXZOMT-IRLDBZIGSA-N	465.95	C23H29ClFN3O4	Organic compounds	Benzenoids	Benzene and substituted derivatives	Benzoic acids and derivatives
Drug-451	M	Sulindac	CC\1=C(C2=C(/C1=C\C3=CC=C(C=C3)S(=O)C)C=CC(=C2)F)CC(=O)O	1548887	DB00605	Central Nervous System	Analgesic	-	MLKXDPUZXIRXEP-MFOYZWKCSA-N	356.411	C20H17FO3S	Organic compounds	Benzenoids	Indenes and isoindenes	-
Drug-452	C	Cyclothiazide	C1C2CC(C1C=C2)C3NC4=CC(=C(C=C4S(=O)(=O)N3)S(=O)(=O)N)Cl	2910	DB00606	-	-	-	BOCUKUHCLICSIY-UHFFFAOYSA-N	389.869	C14H16ClN3O4S2	Organic compounds	Organoheterocyclic compounds	Thiadiazines	Benzothiadiazines
Drug-453	J	Nafcillin	CCOC1=C(C2=CC=CC=C2C=C1)C(=O)N[C@H]3[C@@H]4N(C3=O)[C@H](C(S4)(C)C)C(=O)[O-].O.[Na+]	23704143	DB00607	Metabolism	Antibacterial	Antibacterial	GPXLMGHLHQJAGZ-JTDSTZFVSA-N	414.475	C21H22N2O5S	Organic compounds	Organic acids and derivatives	Carboxylic acids and derivatives	Amino acids, peptides, and analogues
Drug-454	P,N	Chloroquine	CCN(CC)CCCC(C)NC1=C2C=CC(=CC2=NC=C1)Cl	2719	DB00608	Metabolism	Anti-inflammatory	Antiparasitic (malaria)	WHTVZRBIWZFKQO-UHFFFAOYSA-N	319.877	C18H26ClN3	Organic compounds	Organoheterocyclic compounds	Quinolines and derivatives	Aminoquinolines and derivatives
Drug-455	J	Ethionamide	CCC1=NC=CC(=C1)C(=S)N	2761171	DB00609	Infectiology	Antibacterial	-	AEOCXXJPGCBFJA-UHFFFAOYSA-N	166.242	C8H10N2S	Organic compounds	Organoheterocyclic compounds	Pyridines and derivatives	-
Drug-456	C	Metaraminol	C[C@@H]([C@@H](C1=CC(=CC=C1)O)O)N	5906	DB00610	Cardiovascular	Antihypotensive	-	WXFIGDLSSYIKKV-RCOVLWMOSA-N	167.208	C9H13NO2	Organic compounds	Benzenoids	Benzene and substituted derivatives	Phenylpropanes
Drug-457	N	Butorphanol	C1CC[C@]2([C@H]3CC4=C([C@]2(C1)CCN3CC5CCC5)C=C(C=C4)O)O	5361092	DB00611	-	-	-	IFKLAQQSCNILHL-PWRODBHTSA-N	327.468	C21H29NO2	Organic compounds	Benzenoids	Phenanthrenes and derivatives	-
Drug-458	C	Bisoprolol	CC(C)NCC(COC1=CC=C(C=C1)COCCOC(C)C)O	2405	DB00612	Cardiovascular	Antianginal	antihypertensive	VHYCDWMUTMEGQY-UHFFFAOYSA-N	325.443	C18H31NO4	Organic compounds	Benzenoids	Benzene and substituted derivatives	Benzylethers
Drug-459	P	Amodiaquine	CCN(CC)CC1=C(C=CC(=C1)NC2=C3C=CC(=CC3=NC=C2)Cl)O	2165	DB00613	Infectiology	Anti-inflammatory	Antiparasitic (malaria)	OVCDSSHSILBFBN-UHFFFAOYSA-N	355.866	C20H22ClN3O	Organic compounds	Organoheterocyclic compounds	Quinolines and derivatives	Aminoquinolines and derivatives
Drug-461	J	Rifabutin	CCC(C)N1CCC2(CC1)NC3=C4C(=O)C5=C(C(=C6C(=C5C3=N2)C(=O)[C@](O6)(O/C=C/[C@@H]([C@H]([C@H]([C@@H]([C@@H]([C@@H]([C@H]([C@H](/C=C/C=C(/C(=O)N4)\C)C)O)C)O)C)OC(=O)C)C)OC)C)C)O	23874514	DB00615	Infectiology	Antibacterial	antibacterial	ATEBXHFBFRCZMA-VXTBVIBXSA-N	847.019	C46H62N4O11	-	-	-	-
Drug-462	N	Paramethadione	CCC1(C(=O)N(C(=O)O1)C)C	8280	DB00617	-	-	-	VQASKUSHBVDKGU-UHFFFAOYSA-N	157.169	C7H11NO3	Organic compounds	Organoheterocyclic compounds	Azolidines	Oxazolidines
Drug-463	L	Imatinib	CC1=C(C=C(C=C1)NC(=O)C2=CC=C(C=C2)CN3CCN(CC3)C)NC4=NC=CC(=N4)C5=CN=CC=C5	5291	DB00619	Oncology	Antineoplastic	anticancer	KTUFNOKKBVMGRW-UHFFFAOYSA-N	493.615	C29H31N7O	Organic compounds	Benzenoids	Benzene and substituted derivatives	Anilides
Drug-464	A,D,H,R,S	Triamcinolone	C[C@]12C[C@@H]([C@]3([C@H]([C@@H]1C[C@H]([C@@]2(C(=O)CO)O)O)CCC4=CC(=O)C=C[C@@]43C)F)O	31307	DB00620	Endocrinology	Anti-inflammatory	Oncological disease (various disorders in which corticosteroids are indicated)	GFNANZIMVAIWHM-OBYCQNJPSA-N	394.439	C21H27FO6	Organic compounds	Lipids and lipid-like molecules	Steroids and steroid derivatives	Hydroxysteroids
Drug-465	A	Oxandrolone	C[C@]12CC[C@H]3[C@H]([C@@H]1CC[C@]2(C)O)CC[C@@H]4[C@@]3(COC(=O)C4)C	5878	DB00621	Endocrinology	-	-	QSLJIVKCVHQPLV-PEMPUTJUSA-N	306.446	C19H30O3	Organic compounds	Lipids and lipid-like molecules	Steroids and steroid derivatives	Steroid lactones
Drug-466	C	Nicardipine	CC1=C(C(C(=C(N1)C)C(=O)OCCN(C)CC2=CC=CC=C2)C3=CC(=CC=C3)[N+](=O)[O-])C(=O)OC	4474	DB00622	Cardiovascular	Antianginal	antihypertensive	ZBBHBTPTTSWHBA-UHFFFAOYSA-N	479.533	C26H29N3O6	Organic compounds	Organoheterocyclic compounds	Pyridines and derivatives	Hydropyridines
Drug-467	N	Fluphenazine	C1CN(CCN1CCCN2C3=CC=CC=C3SC4=C2C=C(C=C4)C(F)(F)F)CCO	3372	DB00623	Central Nervous System	Antipsychotic	-	PLDUPXSUYLZYBN-UHFFFAOYSA-N	437.525	C22H26F3N3OS	Organic compounds	Organoheterocyclic compounds	Benzothiazines	Phenothiazines
Drug-468	G	Testosterone	C[C@]12CC[C@H]3[C@H]([C@@H]1CC[C@@H]2O)CCC4=CC(=O)CC[C@]34C	6013	DB00624	-	-	Anticancer	MUMGGOZAMZWBJJ-DYKIIFRCSA-N	288.431	C19H28O2	Organic compounds	Lipids and lipid-like molecules	Steroids and steroid derivatives	Androstane steroids
Drug-469	J	Efavirenz	C1CC1C#C[C@]2(C3=C(C=CC(=C3)Cl)NC(=O)O2)C(F)(F)F	64139	DB00625	Infectiology	Antiviral	antiviral	XPOQHMRABVBWPR-ZDUSSCGKSA-N	315.676	C14H9ClF3NO2	Organic compounds	Organoheterocyclic compounds	Benzoxazines	-
Drug-470	D,J,R	Bacitracin	CC[C@H](C)[C@H]1C(=O)N[C@@H](C(=O)N[C@H](C(=O)N[C@@H](C(=O)N[C@H](C(=O)NCCCC[C@@H](C(=O)N[C@@H](C(=O)N1)CCCN)NC(=O)[C@H]([C@@H](C)CC)NC(=O)[C@@H](CCC(=O)O)NC(=O)[C@H](CC(C)C)NC(=O)[C@@H]2CSC(=N2)[C@H]([C@@H](C)CC)N)CC(=O)N)CC(=O)O)CC3=CN=CN3)CC4=CC=CC=C4	10909430	DB00626	Metabolism	Antibacterial	Antibacterial	CLKOFPXJLQSYAH-ABRJDSQDSA-N	1422.71	C66H103N17O16S	Organic compounds	Organic Polymers	Polypeptides	-
Drug-471	C	Niacin	C1=CC(=CN=C1)C(=O)O	938	DB00627	Cardiovascular	Antilipemic	hypocholesterolemic	PVNIIMVLHYAWGP-UHFFFAOYSA-N	123.111	C6H5NO2	Organic compounds	Organoheterocyclic compounds	Pyridines and derivatives	Pyridinecarboxylic acids and derivatives
Drug-472	N	Clorazepate	C1=CC=C(C=C1)C2=NC(C(=O)NC3=C2C=C(C=C3)Cl)C(=O)O	2809	DB00628	-	-	-	XDDJGVMJFWAHJX-UHFFFAOYSA-N	314.725	C16H11ClN2O3	Organic compounds	Organoheterocyclic compounds	Benzodiazepines	1,4-benzodiazepines
Drug-473	C	Guanabenz	C1=CC(=C(C(=C1)Cl)/C=N/N=C(N)N)Cl	5702063	DB00629	Central Nervous System	Antihypertensive	-	WDZVGELJXXEGPV-UHFFFAOYSA-N	231.08	C8H8Cl2N4	Organic compounds	Benzenoids	Benzene and substituted derivatives	Halobenzenes
Drug-474	M	Alendronicacid	C(CC(O)(P(=O)(O)O)P(=O)(O)O)CN	2088	DB00630	-	-	-	OGSPWJRAVKPPFI-UHFFFAOYSA-N	249.096	C4H13NO7P2	Organic compounds	Organic acids and derivatives	Organic phosphonic acids and derivatives	Bisphosphonates
Drug-475	L	Clofarabine	C1=NC2=C(N1[C@H]3[C@H]([C@@H]([C@H](O3)CO)O)F)N=C(N=C2N)Cl	119182	DB00631	-	-	anticancer	WDDPHFBMKLOVOX-AYQXTPAHSA-N	303.678	C10H11ClFN5O3	Organic compounds	Nucleosides, nucleotides, and analogues	Purine nucleosides	Purine 2'-deoxyribonucleosides
Drug-476	D	Docosanol	CCCCCCCCCCCCCCCCCCCCCCO	12620	DB00632	-	-	-	NOPFSRXAKWQILS-UHFFFAOYSA-N	326.609	C22H46O	Organic compounds	Lipids and lipid-like molecules	Fatty Acyls	Fatty alcohols
Drug-477	N	Dexmedetomidine	CC1=C(C(=CC=C1)[C@H](C)C2=CN=CN2)C	5311068	DB00633	-	-	sedative	CUHVIMMYOGQXCV-NSHDSACASA-N	200.285	C13H16N2	Organic compounds	Benzenoids	Benzene and substituted derivatives	Xylenes
Drug-478	S	Sulfacetamide	CC(=O)[N-]S(=O)(=O)C1=CC=C(C=C1)N.[Na+]	4022878	DB00634	Dermatology	Antibacterial	-	SKIVFJLNDNKQPD-UHFFFAOYSA-N	236.221	C8H10N2O3S	Organic compounds	Benzenoids	Benzene and substituted derivatives	Benzenesulfonamides
Drug-479	A,H	Prednisone	C[C@]12CC(=O)[C@H]3[C@H]([C@@H]1CC[C@@]2(C(=O)CO)O)CCC4=CC(=O)C=C[C@]34C	5865	DB00635	Dermatology	Anti-inflammatory	Oncological disease (acute leukemia of childhood and leukemias and lymphomas in adults)	XOFYZVNMUHMLCC-ZPOLXVRWSA-N	358.434	C21H26O5	Organic compounds	Lipids and lipid-like molecules	Steroids and steroid derivatives	Hydroxysteroids
Drug-480	C	Clofibrate	CCOC(=O)C(C)(C)OC1=CC=C(C=C1)Cl	2796	DB00636	Metabolism	Antilipemic	-	KNHUKKLJHYUCFP-UHFFFAOYSA-N	242.699	C12H15ClO3	Organic compounds	Benzenoids	Benzene and substituted derivatives	Phenoxyacetic acid derivatives
Drug-481	R	Astemizole	COC1=CC=C(C=C1)CCN2CCC(CC2)NC3=NC4=CC=CC=C4N3CC5=CC=C(C=C5)F	2247	DB00637	Allergology	Antihistaminic	antihistamine	GXDALQBWZGODGZ-UHFFFAOYSA-N	458.581	C28H31FN4O	Organic compounds	Organoheterocyclic compounds	Benzimidazoles	-
Drug-484	C	Simvastatin	CCC(C)(C)C(=O)O[C@H]1C[C@H](C=C2[C@H]1[C@H]([C@H](C=C2)C)CC[C@@H]3C[C@H](CC(=O)O3)O)C	54454	DB00641	Cardiovascular	Antilipemic	hypocholesterolemic	RYMZZMVNJRMUDD-HGQWONQESA-N	418.574	C25H38O5	Organic compounds	Organoheterocyclic compounds	Lactones	Delta valerolactones
Drug-485	L	Pemetrexed	C1=CC(=CC=C1CCC2=CNC3=C2C(=O)N=C(N3)N)C(=O)N[C@@H](CCC(=O)O)C(=O)O	446556	DB00642	-	-	anticancer	WBXPDJSOTKVWSJ-ZDUSSCGKSA-N	427.417	C20H21N5O6	Organic compounds	Organic acids and derivatives	Carboxylic acids and derivatives	Amino acids, peptides, and analogues
Drug-486	P	Mebendazole	COC(=O)NC1=NC2=C(N1)C=C(C=C2)C(=O)C3=CC=CC=C3	4030	DB00643	Infectiology	Antihelmintic	-	OPXLLQIJSORQAM-UHFFFAOYSA-N	295.298	C16H13N3O3	Organic compounds	Benzenoids	Benzene and substituted derivatives	Benzophenones
Drug-487	V	Gonadorelin	CC(C)CC(C(=O)NC(CCCN=C(N)N)C(=O)N1CCCC1C(=O)NCC(=O)N)NC(=O)CNC(=O)C(CC2=CC=C(C=C2)O)NC(=O)C(CO)NC(=O)C(CC3=CNC4=CC=CC=C43)NC(=O)C(CC5=CN=CN5)NC(=O)C6CCC(=O)N6	36523	DB00644	-	-	hormone	XLXSAKCOAKORKW-UHFFFAOYSA-N	1182.31	C55H75N17O13	Organic compounds	Organic Polymers	Polypeptides	-
Drug-488	N,R	Dyclonine	CCCCOC1=CC=C(C=C1)C(=O)CCN2CCCCC2	3180	DB00645	Neuromuscular	Local_anesthetic	-	BZEWSEKUUPWQDQ-UHFFFAOYSA-N	289.419	C18H27NO2	Organic compounds	Organic oxygen compounds	Organooxygen compounds	Carbonyl compounds
Drug-490	N	Dextropropoxyphene/Levopropoxyphene	CCC(=O)O[C@](CC1=CC=CC=C1)(C2=CC=CC=C2)[C@H](C)CN(C)C	10100/15330	DB00647/DB06793	Central_Nervous_System	Analgesic	-	XLMALTXPSGQGBX-GCJKJVERSA-N/XLMALTXPSGQGBX-PGRDOPGGSA-N	339.479	C22H29NO2	Organic compounds	Phenylpropanoids and polyketides	Stilbenes	-
Drug-491	L	Mitotane	C1=CC=C(C(=C1)C(C2=CC=C(C=C2)Cl)C(Cl)Cl)Cl	4211	DB00648	Endocrinology	Antineoplastic	-	JWBOIMRXGHLCPP-UHFFFAOYSA-N	320.034	C14H10Cl4	Organic compounds	Benzenoids	Benzene and substituted derivatives	Diphenylmethanes
Drug-492	J	Stavudine	CC1=CN(C(=O)NC1=O)[C@H]2C=C[C@H](O2)CO	18283	DB00649	Infectiology	Antiviral	antiviral	XNKLLVCARDGLGL-JGVFFNPUSA-N	224.216	C10H12N2O4	Organic compounds	Nucleosides, nucleotides, and analogues	Nucleoside and nucleotide analogues	-
Drug-494	R	Dyphylline	CN1C2=C(C(=O)N(C1=O)C)N(C=N2)CC(CO)O	3182	DB00651	Cardiovascular	Analeptic	-	KSCFJBIXMNOVSH-UHFFFAOYSA-N	254.246	C10H14N4O4	Organic compounds	Organoheterocyclic compounds	Imidazopyrimidines	Purines and purine derivatives
Drug-495	N	Pentazocine	C[C@H]1[C@H]2CC3=C([C@@]1(CCN2CC=C(C)C)C)C=C(C=C3)O	441278	DB00652	-	-	Neurological disease (for the relief of moderate to severe pain)	VOKSWYLNZZRQPF-GDIGMMSISA-N	285.431	C19H27NO	Organic compounds	Alkaloids and derivatives	6,7-benzomorphans	2,6-dimethyl-3-benzazocines
Drug-497	S	Latanoprost	CC(C)OC(=O)CCC/C=C\C[C@H]1[C@H](C[C@H]([C@@H]1CC[C@H](CCC2=CC=CC=C2)O)O)O	5311221	DB00654	-	-	antiglaucoma	GGXICVAJURFBLW-CEYXHVGTSA-N	432.601	C26H40O5	Organic compounds	Lipids and lipid-like molecules	Fatty Acyls	Eicosanoids
Drug-498	G	Estrone	C[C@]12CC[C@H]3[C@H]([C@@H]1CCC2=O)CCC4=C3C=CC(=C4)O	5870	DB00655	Endocrinology	-	-	DNXHEGUUPJUMQT-CBZIJGRNSA-N	270.372	C18H22O2	Organic compounds	Lipids and lipid-like molecules	Steroids and steroid derivatives	Estrane steroids
Drug-499	A,N	Trazodone	C1CN(CCN1CCCN2C(=O)N3C=CC=CC3=N2)C4=CC(=CC=C4)Cl	5533	DB00656	Central Nervous System	Antidepressant	-	PHLBKPHSAVXXEF-UHFFFAOYSA-N	371.869	C19H22ClN5O	Organic compounds	Organoheterocyclic compounds	Diazinanes	Piperazines
Drug-500	C	Mecamylamine	CC1(C2CCC(C2)C1(C)NC)C	4032	DB00657	Cardiovascular	Antihypertensive	-	IMYZQPCYWPFTAG-UHFFFAOYSA-N	167.296	C11H21N	Organic compounds	Lipids and lipid-like molecules	Prenol lipids	Monoterpenoids
Drug-502	N	Acamprosate	CC(=O)NCCCS(=O)(=O)[O-]	3636249	DB00659	Central Nervous System	-	alcohol deterrent	AFCGFAGUEYAMAO-UHFFFAOYSA-N	180.198	C5H10NO4S-	Organic compounds	Organic acids and derivatives	Organic sulfonic acids and derivatives	Organosulfonic acids and derivatives
Drug-504	C	Verapamil	CC(C)C(CCCN(C)CCC1=CC(=C(C=C1)OC)OC)(C#N)C2=CC(=C(C=C2)OC)OC	2520	DB00661	Cardiovascular	Antihypertensive	-	SGTNSNPWRIOYBX-UHFFFAOYSA-N	454.611	C27H38N2O4	Organic compounds	Benzenoids	Benzene and substituted derivatives	Phenylbutylamines
Drug-506	D	Flumethasone	C[C@@H]1C[C@H]2[C@@H]3C[C@@H](C4=CC(=O)C=C[C@@]4([C@]3([C@H](C[C@@]2([C@]1(C(=O)CO)O)C)O)F)C)F	16490	DB00663	Metabolism	Anti-inflammatory	-	WXURHACBFYSXBI-GQKYHHCASA-N	410.458	C22H28F2O5	Organic compounds	Lipids and lipid-like molecules	Steroids and steroid derivatives	Hydroxysteroids
Drug-507	J	Sulfametopyrazine	COC1=NN=C(C=C1)NS(=O)(=O)C2=CC=C(C=C2)N	5330	DB00664	Infectiology	Antibacterial	-	KXRZBTAEDBELFD-UHFFFAOYSA-N	280.302	C11H12N4O3S	Organic compounds	Benzenoids	Benzene and substituted derivatives	Benzenesulfonamides
Drug-508	L	Nilutamide	CC1(C(=O)N(C(=O)N1)C2=CC(=C(C=C2)[N+](=O)[O-])C(F)(F)F)C	4493	DB00665	Oncology	Antineoplastic	anticancer	XWXYUMMDTVBTOU-UHFFFAOYSA-N	317.224	C12H10F3N3O4	Organic compounds	Organoheterocyclic compounds	Azolidines	Imidazolidines
Drug-509	H	Nafarelin	CC(C)C[C@@H](C(=O)N[C@@H](CCCN=C(N)N)C(=O)N1CCC[C@H]1C(=O)NCC(=O)N)NC(=O)[C@@H](CC2=CC3=CC=CC=C3C=C2)NC(=O)[C@H](CC4=CC=C(C=C4)O)NC(=O)[C@H](CO)NC(=O)[C@H](CC5=CNC6=CC=CC=C65)NC(=O)[C@H](CC7=CN=CN7)NC(=O)[C@@H]8CCC(=O)N8	25077405	DB00666	-	-	hormone	RWHUEXWOYVBUCI-ITQXDASVSA-N	1322.5	C66H83N17O13	Organic compounds	Organic Polymers	Polypeptides	-
Drug-511	R/A,B,C,R,S	Epinephrine/RacepinephrineHCl	CNC[C@@H](C1=CC(=C(C=C1)O)O)O	5816/838	DB00668	Cardiovascular	Bronchodilator	Immunological, inflammatory and related disease - Inflammatory disease (anaphylaxis and sepsis)	UCTWMZQNUQWSLP-VIFPVBQESA-N/UCTWMZQNUQWSLP-UHFFFAOYSA-N	183.207	C9H13NO3	Organic compounds	Benzenoids	Phenols	Benzenediols
Drug-512	N	Sumatriptan	CNS(=O)(=O)CC1=CC2=C(C=C1)NC=C2CCN(C)C	5358	DB00669	Central_Nervous_System	Antimigraine	antimigraine	KQKPFRSPSRPDEB-UHFFFAOYSA-N	295.401	C14H21N3O2S	Organic compounds	Organoheterocyclic compounds	Indoles and derivatives	Tryptamines and derivatives
Drug-513	A	Pirenzepine	CN1CCN(CC1)CC(=O)N2C3=CC=CC=C3C(=O)NC4=C2N=CC=C4	4848	DB00670	Gastroenterology	Antiulcer	-	RMHMFHUVIITRHF-UHFFFAOYSA-N	351.41	C19H21N5O2	Organic compounds	Organoheterocyclic compounds	Benzodiazepines	1,4-benzodiazepines
Drug-514	J	Cefixime	C=CC1=C(N2[C@@H]([C@@H](C2=O)NC(=O)/C(=N\OCC(=O)O)/C3=CSC(=N3)N)SC1)C(=O)O	5362065	DB00671	-	-	antibacterial	OKBVVJOGVLARMR-QSWIMTSFSA-N	453.444	C16H15N5O7S2	Organic compounds	Organoheterocyclic compounds	Lactams	Beta lactams
Drug-515	A	Chlorpropamide	CCCNC(=O)NS(=O)(=O)C1=CC=C(C=C1)Cl	2727	DB00672	Endocrinology	Antidiabetic	-	RKWGIWYCVPQPMF-UHFFFAOYSA-N	276.735	C10H13ClN2O3S	Organic compounds	Benzenoids	Benzene and substituted derivatives	Benzenesulfonamides
Drug-516	A	Aprepitant	C[C@H](C1=CC(=CC(=C1)C(F)(F)F)C(F)(F)F)O[C@@H]2[C@@H](N(CCO2)CC3=NC(=O)NN3)C4=CC=C(C=C4)F	6918365	DB00673	Metabolism	Antiemetic	antiemetic	ATALOFNDEOCMKK-OITMNORJSA-N	534.435	C23H21F7N4O3	Organic compounds	Organoheterocyclic compounds	Oxazinanes	Morpholines
Drug-517	N	Galantamine	CN1CC[C@@]23C=C[C@@H](C[C@@H]2OC4=C(C=CC(=C34)C1)OC)O	9651	DB00674	Central Nervous System	Analgesic	Alzheimer's Disease	ASUTZQLVASHGKV-JDFRZJQESA-N	287.359	C17H21NO3	Organic compounds	Alkaloids and derivatives	Amaryllidaceae alkaloids	Galanthamine-type amaryllidaceae alkaloids
Drug-518	L	Tamoxifen	CC/C(=C(\C1=CC=CC=C1)/C2=CC=C(C=C2)OCCN(C)C)/C3=CC=CC=C3	2733526	DB00675	Endocrinology	Antineoplastic	-	NKANXQFJJICGDU-QPLCGJKRSA-N	371.524	C26H29NO	Organic compounds	Phenylpropanoids and polyketides	Stilbenes	-
Drug-520	S	Isoflurophate	CC(C)OP(=O)(OC(C)C)F	5936	DB00677	-	-	-	MUCZHBLJLSDCSD-UHFFFAOYSA-N	184.147	C6H14FO3P	Organic compounds	Organic acids and derivatives	Organic phosphoric acids and derivatives	Phosphate esters
Drug-521	C	Losartan	CCCCC1=NC(=C(N1CC2=CC=C(C=C2)C3=CC=CC=C3C4=NNN=N4)CO)Cl	3961	DB00678	Cardiovascular	Antihypertensive	antihypertensive	PSIFNNKUMBGKDQ-UHFFFAOYSA-N	422.917	C22H23ClN6O	Organic compounds	Benzenoids	Benzene and substituted derivatives	Biphenyls and derivatives
Drug-522	N	Thioridazine	CN1CCCCC1CCN2C3=CC=CC=C3SC4=C2C=C(C=C4)SC	5452	DB00679	Central Nervous System	Antipsychotic	-	KLBQZWRITKRQQV-UHFFFAOYSA-N	370.573	C21H26N2S2	Organic compounds	Organoheterocyclic compounds	Benzothiazines	Phenothiazines
Drug-523	C	Moricizine	CCOC(=O)NC1=CC2=C(C=C1)SC3=CC=CC=C3N2C(=O)CCN4CCOCC4	34633	DB00680	Cardiovascular	Antiarrhythmic	antiarrhythmic	FUBVWMNBEHXPSU-UHFFFAOYSA-N	427.519	C22H25N3O4S	Organic compounds	Organoheterocyclic compounds	Benzothiazines	Phenothiazines
Drug-525	B	Warfarin	CC(=O)CC(C1=CC=CC=C1)C2=C(C3=CC=CC=C3OC2=O)O	54678486	DB00682	Hematology	Anticoagulant	Cardiovascular disease (for the treatment of retinal vascular occlusion, pulmonary embolism, cardiomyopathy, atrial fibrillation and flutter, cerebral embolism, transient cerebral ischaemia, arterial embolism and thrombosis.)	PJVWKTKQMONHTI-UHFFFAOYSA-N	308.333	C19H16O4	Organic compounds	Phenylpropanoids and polyketides	Coumarins and derivatives	Hydroxycoumarins
Drug-526	N	Midazolam	CC1=NC=C2N1C3=C(C=C(C=C3)Cl)C(=NC2)C4=CC=CC=C4F	4192	DB00683	-	-	sedative	DDLIGBOFAVUZHB-UHFFFAOYSA-N	325.771	C18H13ClFN3	Organic compounds	Organoheterocyclic compounds	Benzodiazepines	1,4-benzodiazepines
Drug-527	J,S	Tobramycin	C1[C@@H]([C@H]([C@@H]([C@H]([C@@H]1N)O[C@@H]2[C@@H]([C@H]([C@@H]([C@H](O2)CO)O)N)O)O)O[C@@H]3[C@@H](C[C@@H]([C@H](O3)CN)O)N)N	36294	DB00684	Infectiology	Antibacterial	Antibacterial	NLVFBUXFDBBNBW-PBSUHMDJSA-N	467.52	C18H37N5O9	Organic compounds	Organic oxygen compounds	Organooxygen compounds	Carbohydrates and carbohydrate conjugates
Drug-528	C	PentosanPolysulfate	C1[C@H]([C@@H]([C@H]([C@@H](O1)O[C@@H]2CO[C@H]([C@@H]([C@H]2OS(=O)(=O)O)OS(=O)(=O)O)O)OS(=O)(=O)O)OS(=O)(=O)O)O	37720	DB00686	-	-	-	FCCNSUIJIOOXEZ-SJYYZXOBSA-N	602.473	C10H18O21S4	Organic compounds	Organic oxygen compounds	Organooxygen compounds	Carbohydrates and carbohydrate conjugates
Drug-529	H	Fludrocortisone	CC(=O)OCC(=O)[C@]1(CC[C@@H]2[C@@]1(C[C@@H](C3([C@H]2CCC4=CC(=O)CC[C@@]43C)F)O)C)O	73440814	DB00687	Dermatology	Anti-inflammatory	-	AAXVEMMRQDVLJB-BULBTXNYSA-N	422.493	C23H31FO6	-	-	-	-
Drug-530	L	Mycophenolatemofetil	CC1=C(C(=C(C2=C1COC2=O)O)C/C=C(\C)/CCC(=O)OCCN3CCOCC3)OC	5281078	DB00688	-	-	immunosuppressant	RTGDFNSFWBGLEC-SYZQJQIISA-N	433.501	C23H31NO7	Organic compounds	Organoheterocyclic compounds	Isocoumarans	Isobenzofuranones
Drug-531	J	Cephaloglycin	CC(=O)OCC1=C(N2[C@@H]([C@@H](C2=O)NC(=O)[C@@H](C3=CC=CC=C3)N)SC1)C(=O)O	19150	DB00689	-	-	-	FUBBGQLTSCSAON-PBFPGSCMSA-N	405.425	C18H19N3O6S	Organic compounds	Organoheterocyclic compounds	Lactams	Beta lactams
Drug-532	N	Flurazepam	CCN(CC)CCN1C(=O)CN=C(C2=C1C=CC(=C2)Cl)C3=CC=CC=C3F	3393	DB00690	-	-	-	SAADBVWGJQAEFS-UHFFFAOYSA-N	387.883	C21H23ClFN3O	Organic compounds	Organoheterocyclic compounds	Benzodiazepines	1,4-benzodiazepines
Drug-533	C	Moexipril	CCOC(=O)[C@H](CCC1=CC=CC=C1)N[C@@H](C)C(=O)N2CC3=CC(=C(C=C3C[C@H]2C(=O)O)OC)OC	91270	DB00691	-	-	antihypertensive	UWWDHYUMIORJTA-HSQYWUDLSA-N	498.576	C27H34N2O7	Organic compounds	Organic acids and derivatives	Carboxylic acids and derivatives	Amino acids, peptides, and analogues
Drug-534	V	Phentolamine	CC1=CC=C(C=C1)N(CC2=NCCN2)C3=CC(=CC=C3)O	5775	DB00692	-	-	-	MRBDMNSDAVCSSF-UHFFFAOYSA-N	281.359	C17H19N3O	Organic compounds	Organic nitrogen compounds	Organonitrogen compounds	Amines
Drug-535	S	Fluorescein	C1=CC=C2C(=C1)C(=O)OC23C4=C(C=C(C=C4)O)OC5=C3C=CC(=C5)O	16850	DB00693	-	-	-	GNBHRKFJIUUOQI-UHFFFAOYSA-N	332.311	C20H12O5	Organic compounds	Organoheterocyclic compounds	Benzopyrans	1-benzopyrans
Drug-536	L	Daunorubicin	C[C@H]1[C@H]([C@H](C[C@@H](O1)O[C@H]2C[C@@](CC3=C(C4=C(C(=C23)O)C(=O)C5=C(C4=O)C=CC=C5OC)O)(C(=O)C)O)N)O	30323	DB00694	Infectiology	Antibacterial	Oncological disease (for remission induction in acute nonlymphocytic leukemia (myelogenous, monocytic, erythroid) of adults and for remission induction in acute lymphocytic leukemia of children and adults, Leukemia (acute myeloid leukemia and acute lymphocytic leukemia) and other neoplasms)	STQGQHZAVUOBTE-VGBVRHCVSA-N	527.526	C27H29NO10	Organic compounds	Phenylpropanoids and polyketides	Anthracyclines	-
Drug-537	C	Furosemide	C1=COC(=C1)CNC2=CC(=C(C=C2C(=O)O)S(=O)(=O)N)Cl	3440	DB00695	Metabolism	Antihypertensive	-	ZZUFCTLCJUWOSV-UHFFFAOYSA-N	330.739	C12H11ClN2O5S	Organic compounds	Benzenoids	Benzene and substituted derivatives	Benzenesulfonamides
Drug-538	N	Ergotamine	C[C@@]1(C(=O)N2[C@H](C(=O)N3CCC[C@H]3[C@@]2(O1)O)CC4=CC=CC=C4)NC(=O)[C@H]5CN([C@@H]6CC7=CNC8=CC=CC(=C78)C6=C5)C	8223	DB00696	-	-	Neurological disease (for use as therapy to abort or prevent vascular headache, e.g., migraine, migraine variants, or so called "histaminic cephalalgia")	XCGSFFUVFURLIX-VFGNJEKYSA-N	581.673	C33H35N5O5	Organic compounds	Alkaloids and derivatives	Ergoline and derivatives	Lysergic acids and derivatives
Drug-539	M	Tizanidine	C1CN=C(N1)NC2=C(C=CC3=NSN=C32)Cl	5487	DB00697	Metabolism	Muscle_relaxant	muscle relaxant	XFYDIVBRZNQMJC-UHFFFAOYSA-N	253.708	C9H8ClN5S	Organic compounds	Organoheterocyclic compounds	Benzothiadiazoles	-
Drug-540	J	Nitrofurantoin	C1C(=O)NC(=O)N1/N=C/C2=CC=C(O2)[N+](=O)[O-]	6604200	DB00698	Infectiology	Antibacterial	-	NXFQHRVNIOXGAQ-YCRREMRBSA-N	238.159	C8H6N4O5	Organic compounds	Organoheterocyclic compounds	Azolidines	Imidazolidines
Drug-541	C	Nicergoline	CN1C[C@@H](C[C@]2([C@H]1CC3=CN(C4=CC=CC2=C34)C)OC)COC(=O)C5=CC(=CN=C5)Br	34040	DB00699	Cardiovascular	Anti-ischemic	-	YSEXMKHXIOCEJA-FVFQAYNVSA-N	484.394	C24H26BrN3O3	Organic compounds	Organoheterocyclic compounds	Quinolines and derivatives	Indoloquinolines
Drug-542	C	Eplerenone	C[C@]12CCC(=O)C=C1C[C@H]([C@@H]3[C@]24[C@H](O4)C[C@]5([C@H]3CC[C@@]56CCC(=O)O6)C)C(=O)OC	443872	DB00700	-	-	antihypertensive	JUKPWJGBANNWMW-VWBFHTRKSA-N	414.498	C24H30O6	Organic compounds	Lipids and lipid-like molecules	Steroids and steroid derivatives	Steroid lactones
Drug-543	J	Amprenavir	CC(C)CN(C[C@H]([C@H](CC1=CC=CC=C1)NC(=O)O[C@H]2CCOC2)O)S(=O)(=O)C3=CC=C(C=C3)N	65016	DB00701	-	-	antiviral	YMARZQAQMVYCKC-OEMFJLHTSA-N	505.63	C25H35N3O6S	Organic compounds	Benzenoids	Benzene and substituted derivatives	Benzenesulfonamides
Drug-544	S	Methazolamide	CC(=O)N=C1N(N=C(S1)S(=O)(=O)N)C	4100	DB00703	Metabolism	Antiglaucoma	-	FLOSMHQXBMRNHR-UHFFFAOYSA-N	236.264	C5H8N4O3S2	Organic compounds	Organoheterocyclic compounds	Azoles	Thiadiazoles
Drug-545	A	Naltrexone	C1CC1CN2CC[C@]34[C@@H]5C(=O)CC[C@]3([C@H]2CC6=C4C(=C(C=C6)O)O5)O	5360515	DB00704	Central_Nervous_System	Analgesic	antinarcotic	DQCKKXVULJGBQN-XFWGSAIBSA-N	341.407	C20H23NO4	Organic compounds	Benzenoids	Phenanthrenes and derivatives	-
Drug-546	J	Delavirdine	CC(C)NC1=C(N=CC=C1)N2CCN(CC2)C(=O)C3=CC4=C(N3)C=CC(=C4)NS(=O)(=O)C	5625	DB00705	-	-	antiviral	WHBIGIKBNXZKFE-UHFFFAOYSA-N	456.565	C22H28N6O3S	Organic compounds	Organoheterocyclic compounds	Diazinanes	Piperazines
Drug-547	G	Tamsulosin	CCOC1=CC=CC=C1OCCN[C@H](C)CC2=CC(=C(C=C2)OC)S(=O)(=O)N	129211	DB00706	-	-	-	DRHKJLXJIQTDTD-OAHLLOKOSA-N	408.513	C20H28N2O5S	Organic compounds	Benzenoids	Benzene and substituted derivatives	Phenethylamines
Drug-548	N	Sufentanil	CCC(=O)N(C1=CC=CC=C1)C2(CCN(CC2)CCC3=CC=CS3)COC	41693	DB00708	-	-	analgesic	GGCSSNBKKAUURC-UHFFFAOYSA-N	386.554	C22H30N2O2S	Organic compounds	Benzenoids	Benzene and substituted derivatives	Anilides
Drug-549	J	Lamivudine	C1[C@H](O[C@H](S1)CO)N2C=CC(=NC2=O)N	60825	DB00709	Infectiology	Antiviral	antiviral	JTEGQNOMFQHVDC-NKWVEPMBSA-N	229.254	C8H11N3O3S	Organic compounds	Nucleosides, nucleotides, and analogues	Nucleoside and nucleotide analogues	3'-thia pyrimidine nucleosides
Drug-550	M	Ibandronate	CCCCCN(C)CCC(O)(P(=O)(O)O)P(=O)(O)O	60852	DB00710	Metabolism	Antiosteoporetic	-	MPBVHIBUJCELCL-UHFFFAOYSA-N	319.231	C9H23NO7P2	Organic compounds	Organic acids and derivatives	Organic phosphonic acids and derivatives	Bisphosphonates
Drug-551	P	Diethylcarbamazine	CCN(CC)C(=O)N1CCN(CC1)C	3052	DB00711	Infectiology	Antihelmintic	-	RCKMWOKWVGPNJF-UHFFFAOYSA-N	199.298	C10H21N3O	Organic compounds	Organoheterocyclic compounds	Diazinanes	Piperazines
Drug-552	M,S,R	Flurbiprofen	CC(C1=CC(=C(C=C1)C2=CC=CC=C2)F)C(=O)O	3394	DB00712	Central Nervous System	Analgesic	antiinflammatory	SYTBZMRGLBWNTM-UHFFFAOYSA-N	244.265	C15H13FO2	Organic compounds	Benzenoids	Benzene and substituted derivatives	Biphenyls and derivatives
Drug-553	J	Oxacillin	CC1=C(C(=NO1)C2=CC=CC=C2)C(=O)N[C@H]3[C@@H]4N(C3=O)[C@H](C(S4)(C)C)C(=O)[O-].[Na+]	23667631	DB00713	Infectiology	Antibacterial	Antibacterial	UWYHMGVUTGAWSP-JKIFEVAISA-N	401.436	C19H19N3O5S	Organic compounds	Organic acids and derivatives	Carboxylic acids and derivatives	Amino acids, peptides, and analogues
Drug-554	G	Apomorphine	CN1CCC2=CC=CC3=C2[C@H]1CC4=C3C(=C(C=C4)O)O	6005	DB00714	-	-	Neurological disease (Parkinson¡¯s disease)	VMWNQDUVQKEIOC-CYBMUJFWSA-N	267.328	C17H17NO2	Organic compounds	Alkaloids and derivatives	Aporphines	-
Drug-555	N	Paroxetine	C1CNC[C@H]([C@@H]1C2=CC=C(C=C2)F)COC3=CC4=C(C=C3)OCO4	43815	DB00715	Central Nervous System	Antidepressant	antidepressant	AHOUBRCZNHFOSL-YOEHRIQHSA-N	329.371	C19H20FNO3	Organic compounds	Organoheterocyclic compounds	Piperidines	Phenylpiperidines
Drug-556	S	Nedocromil	CCCC1=C2C(=CC3=C1OC(=CC3=O)C(=O)O)C(=O)C=C(N2CC)C(=O)O	50294	DB00716	-	-	antiallergic	RQTOOFIXOKYGAN-UHFFFAOYSA-N	371.345	C19H17NO7	Organic compounds	Organoheterocyclic compounds	Benzopyrans	1-benzopyrans
Drug-557	G	Norethisterone	C[C@]12CC[C@H]3[C@H]([C@@H]1CC[C@]2(C#C)O)CCC4=CC(=O)CC[C@H]34	6230	DB00717	Endocrinology	Contraceptive	Oncological disease (secondary amenorrhea, endometriosis, and abnormal uterine bleeding due to hormonal imbalance in the absence of organic pathology, such as submucous fibroids or uterine cancer)	VIKNJXKGJWUCNN-XGXHKTLJSA-N	298.426	C20H26O2	Organic compounds	Lipids and lipid-like molecules	Steroids and steroid derivatives	Estrane steroids
Drug-558	J	AdefovirDipivoxil	CC(C)(C)C(=O)OCOP(=O)(COCCN1C=NC2=C1N=CN=C2N)OCOC(=O)C(C)(C)C	60871	DB00718	-	-	antiviral	WOZSCQDILHKSGG-UHFFFAOYSA-N	501.477	C20H32N5O8P	Organic compounds	Organoheterocyclic compounds	Imidazopyrimidines	Purines and purine derivatives
Drug-559	R	Azatadine	CN1CCC(=C2C3=CC=CC=C3CCC4=C2N=CC=C4)CC1	19861	DB00719	-	-	-	SEBMTIQKRHYNIT-UHFFFAOYSA-N	290.41	C20H22N2	Organic compounds	Organoheterocyclic compounds	Benzocycloheptapyridines	-
Drug-560	M	Clodronate	C(P(=O)(O)O)(P(=O)(O)O)(Cl)Cl	25419	DB00720	-	-	calcium metabolism	ACSIXWWBWUQEHA-UHFFFAOYSA-N	244.885	CH4Cl2O6P2	Organic compounds	Organic acids and derivatives	Organic phosphonic acids and derivatives	Bisphosphonates
Drug-561	C,N,S	Procaine	CCN(CC)CCOC(=O)C1=CC=C(C=C1)N	4914	DB00721	Neuromuscular	Local_anesthetic	-	MFDFERRIHVXMIY-UHFFFAOYSA-N	236.315	C13H20N2O2	Organic compounds	Benzenoids	Benzene and substituted derivatives	Benzoic acids and derivatives
Drug-562	C	Lisinopril	C1C[C@H](N(C1)C(=O)[C@H](CCCCN)N[C@@H](CCC2=CC=CC=C2)C(=O)O)C(=O)O	5362119	DB00722	Cardiovascular	Antihypertensive	antihypertensive	RLAWWYSOJDYHDC-BZSNNMDCSA-N	405.495	C21H31N3O5	Organic compounds	Organic acids and derivatives	Carboxylic acids and derivatives	Amino acids, peptides, and analogues
Drug-563	C	Methoxamine	CC(C(C1=C(C=CC(=C1)OC)OC)O)N	6082	DB00723	Cardiovascular	Antihypotensive	-	WJAJPNHVVFWKKL-UHFFFAOYSA-N	211.261	C11H17NO3	Organic compounds	Benzenoids	Benzene and substituted derivatives	Methoxybenzenes
Drug-564	D	Imiquimod	CC(C)CN1C=NC2=C1C3=CC=CC=C3N=C2N	57469	DB00724	Dermatology	Antiviral	antiviral	DOUYETYNHWVLEO-UHFFFAOYSA-N	240.31	C14H16N4	Organic compounds	Organoheterocyclic compounds	Quinolines and derivatives	Imidazoquinolines
Drug-565	A	HomatropineMethylbromide	C[N+]1(C2CCC1CC(C2)OC(=O)C(C3=CC=CC=C3)O)C.[Br-]	6646	DB00725	-	-	-	FUFVKLQESJNNAN-UHFFFAOYSA-M	370.287	C17H24BrNO3	Organic compounds	Alkaloids and derivatives	Tropane alkaloids	-
Drug-566	N	Trimipramine	CC(CN1C2=CC=CC=C2CCC3=CC=CC=C31)CN(C)C	5584	DB00726	Central Nervous System	Antidepressant	-	ZSCDBOWYZJWBIY-UHFFFAOYSA-N	294.442	C20H26N2	Organic compounds	Organoheterocyclic compounds	Benzazepines	Dibenzazepines
Drug-567	C	Nitroglycerin	C(C(CO[N+](=O)[O-])O[N+](=O)[O-])O[N+](=O)[O-]	4510	DB00727	-	-	-	SNIOPGDIGTZGOP-UHFFFAOYSA-N	227.085	C3H5N3O9	Organic compounds	Organic oxygen compounds	Organic oxoanionic compounds	Organic nitrates
Drug-568	M	Rocuronium	CC(=O)O[C@H]1[C@H](C[C@@H]2[C@@]1(CC[C@H]3[C@H]2CC[C@@H]4[C@@]3(C[C@@H]([C@H](C4)O)N5CCOCC5)C)C)[N+]6(CCCC6)CC=C	441290	DB00728	-	-	muscle relaxant	YXRDKMPIGHSVRX-OOJCLDBCSA-N	529.786	C32H53N2O4+	Organic compounds	Lipids and lipid-like molecules	Steroids and steroid derivatives	Steroid esters
Drug-569	A	DiphemanilMethylsulfate	C[N+]1(CCC(=C(C2=CC=CC=C2)C3=CC=CC=C3)CC1)C	6127	DB00729	Gastroenterology	Antispastic	-	BREMLQBSKCSNNH-UHFFFAOYSA-M	278.419	C20H24N+	Organic compounds	Benzenoids	Benzene and substituted derivatives	Diphenylmethanes
Drug-570	D,P	Thiabendazole	C1=CC=C2C(=C1)NC(=N2)C3=CSC=N3	5430	DB00730	Infectiology	Antifungal	-	WJCNZQLZVWNLKY-UHFFFAOYSA-N	201.247	C10H7N3S	Organic compounds	Organoheterocyclic compounds	Benzimidazoles	-
Drug-571	M	Atracuriumbesylate	C[N+]1(CCC2=CC(=C(C=C2C1CC3=CC(=C(C=C3)OC)OC)OC)OC)CCC(=O)OCCCCCOC(=O)CC[N+]4(CCC5=CC(=C(C=C5C4CC6=CC(=C(C=C6)OC)OC)OC)OC)C	47319	DB00732	Neuromuscular	Curarizing	-	XXZSQOVSEBAPGS-UHFFFAOYSA-L	929.161	C53H72N2O12+2	Organic compounds	Organoheterocyclic compounds	Isoquinolines and derivatives	Benzylisoquinolines
Drug-572	V	Pralidoxime	CN\1C=CC=C/C1=C\[NH+]=O.[Cl-]	5359226	DB00733	Neuromuscular	-	-	JBKPUQTUERUYQE-UHFFFAOYSA-O	137.159	C7H9N2O	Organic compounds	Organoheterocyclic compounds	Pyridines and derivatives	Hydropyridines
Drug-573	N	Risperidone	CC1=C(C(=O)N2CCCCC2=N1)CCN3CCC(CC3)C4=NOC5=C4C=CC(=C5)F	5073	DB00734	Central_Nervous_System	Antipsychotic	neuroleptic	RAPZEAPATHNIPO-UHFFFAOYSA-N	410.493	C23H27FN4O2	Organic compounds	Organoheterocyclic compounds	Pyridopyrimidines	-
Drug-574	D	Naftifine	CN(C/C=C/C1=CC=CC=C1)CC2=CC=CC3=CC=CC=C32	47641	DB00735	Infectiology	Antifungal	antifungal	OZGNYLLQHRPOBR-UHFFFAOYSA-N	287.406	C21H21N	Organic compounds	Benzenoids	Naphthalenes	-
Drug-575	M	Esomeprazole	CC1=CN=C(C(=C1OC)C)C[S@](=O)C2=NC3=C(N2)C=C(C=C3)OC	9568614	DB00736	-	-	antiulcer	SUBDBMMJDZJVOS-DEOSSOPVSA-N	345.417	C17H19N3O3S	Organic compounds	Organoheterocyclic compounds	Benzimidazoles	Sulfinylbenzimidazoles
Drug-576	R	Meclizine	CC1=CC(=CC=C1)CN2CCN(CC2)C(C3=CC=CC=C3)C4=CC=C(C=C4)Cl	4034	DB00737	Allergology	Antiemetic	-	OCJYIGYOJCODJL-UHFFFAOYSA-N	390.955	C25H27ClN2	Organic compounds	Benzenoids	Benzene and substituted derivatives	Diphenylmethanes
Drug-577	P	Pentamidine	C1=CC(=CC=C1C(=N)N)OCCCCCOC2=CC=C(C=C2)C(=N)N	4735	DB00738	Infectiology	Antifungal	-	XDRYMKDFEDOLFX-UHFFFAOYSA-N	340.427	C19H24N4O2	Organic compounds	Benzenoids	Phenol ethers	-
Drug-578	J	Hetacillin	CC1([C@@H](N2[C@H](S1)[C@@H](C2=O)N3C(=O)[C@H](NC3(C)C)C4=CC=CC=C4)C(=O)O)C	443387	DB00739	-	-	-	DXVUYOAEDJXBPY-NFFDBFGFSA-N	389.47	C19H23N3O4S	Organic compounds	Organoheterocyclic compounds	Lactams	Beta lactams
Drug-579	N	Riluzole	C1=CC2=C(C=C1OC(F)(F)F)SC(=N2)N	5070	DB00740	Central Nervous System	Antispastic	neuroprotective	FTALBRSUTCGOEG-UHFFFAOYSA-N	234.196	C8H5F3N2OS	Organic compounds	Organoheterocyclic compounds	Benzothiazoles	-
Drug-580	A,C,D,H,S,	Hydrocortisone	C[C@]12CCC(=O)C=C1CC[C@@H]3[C@@H]2[C@H](C[C@]4([C@H]3CC[C@@]4(C(=O)CO)O)C)O	5754	DB00741	Endocrinology	Anti-inflammatory	antiinflammatory	JYGXADMDTFJGBT-VWUMJDOOSA-N	362.466	C21H30O5	Organic compounds	Lipids and lipid-like molecules	Steroids and steroid derivatives	Hydroxysteroids
Drug-583	R	Zileuton	CC(C1=CC2=CC=CC=C2S1)N(C(=O)N)O	60490	DB00744	Respiratory	Antiasthmatic	antiasthmatic	MWLSOWXNZPKENC-UHFFFAOYSA-N	236.289	C11H12N2O2S	Organic compounds	Organoheterocyclic compounds	Benzothiophenes	1-benzothiophenes
Drug-584	N	Modafinil/Armodafinil	C1=CC=C(C=C1)C(C2=CC=CC=C2)S(=O)CC(=O)N	4236/9690109	DB00745/DB06413	Central_Nervous_System	CNS_Stimulant	antinarcolepsy	YFGHCGITMMYXAQ-UHFFFAOYSA-N/YFGHCGITMMYXAQ-LJQANCHMSA-N	273.35	C15H15NO2S	Organic compounds	Benzenoids	Benzene and substituted derivatives	Diphenylmethanes
Drug-585	V	Deferoxamine	CC(=O)N(CCCCCNC(=O)CCC(=O)N(CCCCCNC(=O)CCC(=O)N(CCCCCN)O)O)O	2973	DB00746	Diagnostic	Chelating	-	UBQYURCVBFRUQT-UHFFFAOYSA-N	560.693	C25H48N6O8	Organic compounds	Organic acids and derivatives	Carboxylic acids and derivatives	Carboxylic acid derivatives
Drug-586	R	Carbinoxamine	CN(C)CCOC(C1=CC=C(C=C1)Cl)C2=CC=CC=N2	2564	DB00748	Allergology	Antihistaminic	-	OJFSXZCBGQGRNV-UHFFFAOYSA-N	290.791	C16H19ClN2O	Organic compounds	Benzenoids	Benzene and substituted derivatives	Benzylethers
Drug-587	M	Etodolac	CCC1=CC=CC2=C1NC3=C2CCOC3(CC)CC(=O)O	3308	DB00749	-	-	antiinflammatory	NNYBQONXHNTVIJ-UHFFFAOYSA-N	287.359	C17H21NO3	Organic compounds	Organoheterocyclic compounds	Indoles and derivatives	Indolyl carboxylic acids and derivatives
Drug-588	N	Prilocaine	CCCNC(C)C(=O)NC1=CC=CC=C1C	4906	DB00750	Neuromuscular	Local_anesthetic	-	MVFGUOIZUNYYSO-UHFFFAOYSA-N	220.316	C13H20N2O	Organic compounds	Organic acids and derivatives	Carboxylic acids and derivatives	Amino acids, peptides, and analogues
Drug-589	R	Epinastine	C1C2C3=CC=CC=C3CC4=CC=CC=C4N2C(=N1)N	3241	DB00751	-	-	antiallergic	WHWZLSFABNNENI-UHFFFAOYSA-N	249.317	C16H15N3	Organic compounds	Organoheterocyclic compounds	Benzazepines	Dibenzazepines
Drug-590	N	Tranylcypromine	C1[C@@H]([C@H]1N)C2=CC=CC=C2	26070	DB00752	Central Nervous System	Antidepressant	Major depressive episode without melancholia	AELCINSCMGFISI-YGPZHTELSA-N	133.194	C9H11N	Organic compounds	Organic nitrogen compounds	Organonitrogen compounds	Amines
Drug-591	N	Isoflurane	C(C(F)(F)F)(OC(F)F)Cl	3763	DB00753	-	-	-	PIWKPBJCKXDKJR-UHFFFAOYSA-N	184.49	C3H2ClF5O	Organic compounds	Organohalogen compounds	Organofluorides	-
Drug-592	N	Ethotoin	CCN1C(=O)C(NC1=O)C2=CC=CC=C2	3292	DB00754	Central Nervous System	Anticonvulsant	-	SZQIFWWUIBRPBZ-UHFFFAOYSA-N	204.229	C11H12N2O2	Organic compounds	Organoheterocyclic compounds	Azolidines	Imidazolidines
Drug-593	D,L	Tretinoin/Retinoicacid/Alitretinoin/Isotretinoi	CC1=C(C(CCC1)(C)C)C=CC(=CC=CC(=CC(=O)O)C)C	5538/444795/449171/5282379	DB00755/DB00523/DB00982	Dermatology	Keratolytic	antiulcer	SHGAZHPCJJPHSC-UHFFFAOYSA-N/SHGAZHPCJJPHSC-YCNIQYBTSA-N/SHGAZHPCJJPHSC-ZVCIMWCZSA-N/SHGAZHPCJJPHSC-XFYACQKRSA-N	300.442	C20H28O2	Organic compounds	Lipids and lipid-like molecules	Prenol lipids	Retinoids
Drug-594	D	Hexachlorophene	C1=C(C(=C(C(=C1Cl)Cl)CC2=C(C(=CC(=C2Cl)Cl)Cl)O)O)Cl	3598	DB00756	Infectiology	Antiseptic	-	ACGUYXCXAPNIKK-UHFFFAOYSA-N	406.889	C13H6Cl6O2	Organic compounds	Benzenoids	Benzene and substituted derivatives	Diphenylmethanes
Drug-595	B	Clopidogrel	COC(=O)[C@H](C1=CC=CC=C1Cl)N2CCC3=C(C2)C=CS3	60606	DB00758	-	-	antithrombotic	GKTWGGQPFAXNFI-HNNXBMFYSA-N	321.819	C16H16ClNO2S	Organic compounds	Organic acids and derivatives	Carboxylic acids and derivatives	Amino acids, peptides, and analogues
Drug-596	J	Meropenem	C[C@@H]1[C@@H]2[C@H](C(=O)N2C(=C1S[C@H]3C[C@H](NC3)C(=O)N(C)C)C(=O)O)[C@@H](C)O	441130	DB00760	Infectiology	Antibacterial	antibacterial	DMJNNHOOLUXYBV-PQTSNVLCSA-N	383.463	C17H25N3O5S	Organic compounds	Organoheterocyclic compounds	Lactams	Beta lactams
Drug-597	L	Irinotecan	CCC1=C2C=C(C=CC2=NC3=C1CN4C3=CC5=C(C4=O)COC(=O)[C@@]5(CC)O)OC(=O)N6CCC(CC6)N7CCCCC7	60838	DB00762	Oncology	Antineoplastic	anticancer	UWKQSNNFCGGAFS-XIFFEERXSA-N	586.689	C33H38N4O6	Organic compounds	Alkaloids and derivatives	Camptothecins	-
Drug-598	H	Methimazole	CN1C=CNC1=S	1349907	DB00763	Endocrinology	-	-	PMRYVIKBURPHAH-UHFFFAOYSA-N	114.166	C4H6N2S	Organic compounds	Organoheterocyclic compounds	Azolines	Imidazolines
Drug-599	D,R	Mometasone	C[C@@H]1C[C@H]2[C@@H]3CCC4=CC(=O)C=C[C@@]4([C@]3([C@H](C[C@@]2([C@]1(C(=O)CCl)OC(=O)C5=CC=CO5)C)O)Cl)C	441336	DB00764	Endocrinology	Anti-inflammatory	antiinflammatory	QLIIKPVHVRXHRI-CXSFZGCWSA-N	521.431	C27H30Cl2O6	Organic compounds	Lipids and lipid-like molecules	Steroids and steroid derivatives	Pregnane steroids
Drug-600	C	Metyrosine	C[C@](CC1=CC=C(C=C1)O)(C(=O)O)N	441350	DB00765	-	-	-	NHTGHBARYWONDQ-JTQLQIEISA-N	195.218	C10H13NO3	Organic compounds	Phenylpropanoids and polyketides	Phenylpropanoic acids	-
Drug-601	J	Clavulanate	C1[C@@H]2N(C1=O)[C@H](/C(=C/CO)/O2)C(=O)[O-]	16204478	DB00766	Infectiology	Antibacterial	-	HZZVJAQRINQKSD-PBFISZAISA-N	198.154	C8H8NO5-	Organic compounds	Organic acids and derivatives	Carboxylic acids and derivatives	Amino acids, peptides, and analogues
Drug-602	R,S	Olopatadine	CN(C)CC/C=C\1/C2=CC=CC=C2COC3=C1C=C(C=C3)CC(=O)O	5281071	DB00768	Allergology	Antihistaminic	antiallergic	JBIMVDZLSHOPLA-LSCVHKIXSA-N	337.419	C21H23NO3	Organic compounds	Organoheterocyclic compounds	Benzoxepines	Dibenzoxepines
Drug-603	-	Hydrocortamate	CCN(CC)CC(=O)OCC(=O)[C@]1(CC[C@@H]2[C@@]1(C[C@@H]([C@H]3[C@H]2CCC4=CC(=O)CC[C@]34C)O)C)O	84088	DB00769	-	-	-	FWFVLWGEFDIZMJ-FOMYWIRZSA-N	475.626	C27H41NO6	Organic compounds	Lipids and lipid-like molecules	Steroids and steroid derivatives	Pregnane steroids
Drug-604	C,G	Alprostadil	CCCCC[C@@H](/C=C/[C@H]1[C@@H](CC(=O)[C@@H]1CCCCCCC(=O)O)O)O	5280723	DB00770	Cardiovascular	Erectile_dysfunction_treatment	Erectile dysfunction	GMVPRGQOIOIIMI-DODZYUBVSA-N	354.487	C20H34O5	Organic compounds	Lipids and lipid-like molecules	Fatty Acyls	Eicosanoids
Drug-605	P	Malathion	CCOC(=O)CC(C(=O)OCC)SP(=S)(OC)OC	4004	DB00772	-	-	-	JXSJBGJIGXNWCI-UHFFFAOYSA-N	330.35	C10H19O6PS2	Organic compounds	Lipids and lipid-like molecules	Fatty Acyls	Fatty acid esters
Drug-606	L	Etoposide	C[C@@H]1OC[C@@H]2[C@@H](O1)[C@@H]([C@H]([C@@H](O2)O[C@H]3[C@H]4COC(=O)[C@@H]4[C@@H](C5=CC6=C(C=C35)OCO6)C7=CC(=C(C(=C7)OC)O)OC)O)O	36462	DB00773	-	-	anticancer	VJJPUSNTGOMMGY-MRVIYFEKSA-N	588.562	C29H32O13	Organic compounds	Lignans, neolignans and related compounds	Lignan lactones	Podophyllotoxins
Drug-607	C	Hydroflumethiazide	C1NC2=C(C=C(C(=C2)C(F)(F)F)S(=O)(=O)N)S(=O)(=O)N1	3647	DB00774	Metabolism	Antihypertensive	-	DMDGGSIALPNSEE-UHFFFAOYSA-N	331.284	C8H8F3N3O4S2	Organic compounds	Organoheterocyclic compounds	Thiadiazines	Benzothiadiazines
Drug-608	B	Tirofiban	CCCCS(=O)(=O)N[C@@H](CC1=CC=C(C=C1)OCCCCC2CCNCC2)C(=O)O	60947	DB00775	-	-	antithrombotic	COKMIXFXJJXBQG-NRFANRHFSA-N	440.599	C22H36N2O5S	Organic compounds	Organic acids and derivatives	Carboxylic acids and derivatives	Amino acids, peptides, and analogues
Drug-609	N	Oxcarbazepine	C1C2=CC=CC=C2N(C3=CC=CC=C3C1=O)C(=O)N	34312	DB00776	Central_Nervous_System	Anticonvulsant	anticonvulsant	CTRLABGOLIVAIY-UHFFFAOYSA-N	252.273	C15H12N2O2	Organic compounds	Organoheterocyclic compounds	Benzazepines	Dibenzazepines
Drug-610	N	Propiomazine	CCC(=O)C1=CC2=C(C=C1)SC3=CC=CC=C3N2CC(C)N(C)C	4940	DB00777	-	-	-	UVOIBTBFPOZKGP-UHFFFAOYSA-N	340.485	C20H24N2OS	Organic compounds	Organoheterocyclic compounds	Benzothiazines	Phenothiazines
Drug-611	J	Roxithromycin	CC[C@@H]1[C@@]([C@@H]([C@H](/C(=N/OCOCCOC)/[C@@H](C[C@@]([C@@H]([C@H]([C@@H]([C@H](C(=O)O1)C)O[C@H]2C[C@@]([C@H]([C@@H](O2)C)O)(C)OC)C)O[C@H]3[C@@H]([C@H](C[C@H](O3)C)N(C)C)O)(C)O)C)C)O)(C)O	6915744	DB00778	Metabolism	Antibacterial	antibacterial	RXZBMPWDPOLZGW-HITVVWEBSA-N	837.058	C41H76N2O15	Organic compounds	Organic oxygen compounds	Organooxygen compounds	Carbohydrates and carbohydrate conjugates
Drug-613	N	Phenelzine	C1=CC\2C(=CN=N/C2=N\N)C=C1	3675	DB00780	Central Nervous System	Antidepressant	-	RMUCZJUITONUFY-UHFFFAOYSA-N	160.18	C8H8N4	Organic compounds	Organic nitrogen compounds	Organonitrogen compounds	Azo compounds
Drug-615	A	Propantheline	CC(C)[N+](C)(CCOC(=O)C1C2=CC=CC=C2OC3=CC=CC=C13)C(C)C	4934	DB00782	Neuromuscular	Antispastic	-	VVWYOYDLCMFIEM-UHFFFAOYSA-N	368.497	C23H30NO3+	Organic compounds	Organoheterocyclic compounds	Benzopyrans	1-benzopyrans
Drug-616	G,L	Estradiol	C[C@]12CC[C@H]3[C@H]([C@@H]1CC[C@@H]2O)CCC4=C3C=CC(=C4)O	5757	DB00783	Endocrinology	Antigonadotropin	hormone replacement therapy	VOXZDWNPVJITMN-ZBRFXRBCSA-N	272.388	C18H24O2	Organic compounds	Lipids and lipid-like molecules	Steroids and steroid derivatives	Estrane steroids
Drug-617	M	Mefenamicacid	CC1=C(C(=CC=C1)NC2=CC=CC=C2C(=O)O)C	4044	DB00784	Central Nervous System	Analgesic	-	HYYBABOKPJLUIN-UHFFFAOYSA-N	241.29	C15H15NO2	Organic compounds	Benzenoids	Benzene and substituted derivatives	Benzoic acids and derivatives
Drug-618	-	Marimastat	CC(C)C[C@H]([C@@H](C(=O)NO)O)C(=O)N[C@H](C(=O)NC)C(C)(C)C	119031	DB00786	-	-	-	OCSMOTCMPXTDND-OUAUKWLOSA-N	331.413	C15H29N3O5	Organic compounds	Organic oxygen compounds	Organooxygen compounds	Alcohols and polyols
Drug-619	D,J,S	Acyclovir	C1=NC2=C(N1COCCO)NC(=NC2=O)N	2022	DB00787	Metabolism	Antiviral	antiviral	MKUXAQIIEYXACX-UHFFFAOYSA-N	225.208	C8H11N5O3	Organic compounds	Organoheterocyclic compounds	Imidazopyrimidines	Purines and purine derivatives
Drug-620	G,M	Naproxen	CC(C1=CC2=C(C=C1)C=C(C=C2)OC)C(=O)O	1302	DB00788	Central Nervous System	Analgesic	-	CMWTZPSULFXXJA-VIFPVBQESA-N	230.263	C14H14O3	Organic compounds	Benzenoids	Naphthalenes	-
Drug-621	V	Gadopentetatedimeglumine	CNC[C@@H]([C@H]([C@@H]([C@@H](CO)O)O)O)O.CNC[C@@H]([C@H]([C@@H]([C@@H](CO)O)O)O)O.C(CN(CC(=O)O)CC(=O)[O-])N(CCN(CC(=O)O)CC(=O)[O-])CC(=O)[O-].[Gd+3]	55466	DB00789	-	-	-	LGMLJQFQKXPRGA-VPVMAENOSA-K	938.005	C28H54GdN5O20	Organic compounds	Organic acids and derivatives	Carboxylic acids and derivatives	Pentacarboxylic acids and derivatives
Drug-622	C	Perindopril	CCC[C@@H](C(=O)OCC)N[C@@H](C)C(=O)N1[C@H]2CCCC[C@H]2C[C@H]1C(=O)O	107807	DB00790	Cardiovascular	Antihypertensive	antihypertensive	IPVQLZZIHOAWMC-QXKUPLGCSA-N	368.474	C19H32N2O5	Organic compounds	Organic acids and derivatives	Carboxylic acids and derivatives	Amino acids, peptides, and analogues
Drug-624	D,R	Tripelennamine	CN(C)CCN(CC1=CC=CC=C1)C2=CC=CC=N2	5587	DB00792	Allergology	Antihistaminic	-	UFLGIAIHIAPJJC-UHFFFAOYSA-N	255.365	C16H21N3	Organic compounds	Benzenoids	Benzene and substituted derivatives	Benzylamines
Drug-626	N	Primidone	CCC1(C(=O)NCNC1=O)C2=CC=CC=C2	4909	DB00794	Central Nervous System	Anticonvulsant	-	DQMZLTXERSFNPB-UHFFFAOYSA-N	218.256	C12H14N2O2	Organic compounds	Organoheterocyclic compounds	Diazines	Pyrimidines and pyrimidine derivatives
Drug-627	C	Candesartan	CCOC1=NC2=CC=CC(=C2N1CC3=CC=C(C=C3)C4=CC=CC=C4C5=NNN=N5)C(=O)O	2541	DB00796	Cardiovascular	Antihypertensive	antihypertensive	HTQMVQVXFRQIKW-UHFFFAOYSA-N	440.463	C24H20N6O3	Organic compounds	Benzenoids	Benzene and substituted derivatives	Biphenyls and derivatives
Drug-628	C,M	Tolazoline	C1CN=C(N1)CC2=CC=CC=C2	5504	DB00797	Cardiovascular	Vasodilator	-	JIVZKJJQOZQXQB-UHFFFAOYSA-N	160.22	C10H12N2	Organic compounds	Benzenoids	Benzene and substituted derivatives	-
Drug-629	S	Gentamicin	CC(C1CCC(C(O1)OC2C(CC(C(C2O)OC3C(C(C(CO3)(C)O)NC)O)N)N)N)NC	3467	DB00798	Infectiology	Antibacterial	Antibacterial	CEAZRRDELHUEMR-UHFFFAOYSA-N	477.603	C21H43N5O7	Organic compounds	Organic oxygen compounds	Organooxygen compounds	Carbohydrates and carbohydrate conjugates
Drug-630	D	Tazarotene	CCOC(=O)C1=CN=C(C=C1)C#CC2=CC3=C(C=C2)SCCC3(C)C	5381	DB00799	-	-	antipsoriatic	OGQICQVSFDPSEI-UHFFFAOYSA-N	351.464	C21H21NO2S	Organic compounds	Lipids and lipid-like molecules	Prenol lipids	Retinoids
Drug-631	C	Fenoldopam	C1CNCC(C2=CC(=C(C(=C21)Cl)O)O)C3=CC=C(C=C3)O	3341	DB00800	-	-	antihypertensive	TVURRHSHRRELCG-UHFFFAOYSA-N	305.758	C16H16ClNO3	Organic compounds	Organoheterocyclic compounds	Benzazepines	-
Drug-632	N	Halazepam	C1C(=O)N(C2=C(C=C(C=C2)Cl)C(=N1)C3=CC=CC=C3)CC(F)(F)F	31640	DB00801	-	-	anxiolytic	WYCLKVQLVUQKNZ-UHFFFAOYSA-N	352.741	C17H12ClF3N2O	Organic compounds	Organoheterocyclic compounds	Benzodiazepines	1,4-benzodiazepines
Drug-633	N	Alfentanil	CCC(=O)N(C1=CC=CC=C1)C2(CCN(CC2)CCN3C(=O)N(N=N3)CC)COC	51263	DB00802	-	-	-	IDBPHNDTYPBSNI-UHFFFAOYSA-N	416.526	C21H32N6O3	Organic compounds	Benzenoids	Benzene and substituted derivatives	Anilides
Drug-634	A	Dicyclomine	CCN(CC)CCOC(=O)C1(CCCCC1)C2CCCCC2	3042	DB00804	Gastroenterology	Antispastic	-	CURUTKGFNZGFSE-UHFFFAOYSA-N	309.494	C19H35NO2	Organic compounds	Organic acids and derivatives	Carboxylic acids and derivatives	Carboxylic acid derivatives
Drug-635	N	Minaprine	CC1=CC(=NN=C1NCCN2CCOCC2)C3=CC=CC=C3	4199	DB00805	Central Nervous System	Anti-Alzheimer	-	LDMWSLGGVTVJPG-UHFFFAOYSA-N	298.39	C17H22N4O	Organic compounds	Organoheterocyclic compounds	Diazines	Pyridazines and derivatives
Drug-636	C	Pentoxifylline	CC(=O)CCCCN1C(=O)C2=C(N=CN2C)N(C1=O)C	4740	DB00806	Cardiovascular	Bronchodilator	-	BYPFEZZEUUWMEJ-UHFFFAOYSA-N	278.312	C13H18N4O3	Organic compounds	Organoheterocyclic compounds	Imidazopyrimidines	Purines and purine derivatives
Drug-637	S	Proparacaine	CCCOC1=C(C=C(C=C1)C(=O)OCCN(CC)CC)N	4935	DB00807	Central Nervous System	Anesthetic	-	KCLANYCVBBTKTO-UHFFFAOYSA-N	294.395	C16H26N2O3	Organic compounds	Benzenoids	Benzene and substituted derivatives	Benzoic acids and derivatives
Drug-638	C	Indapamide	CC1CC2=CC=CC=C2N1NC(=O)C3=CC(=C(C=C3)Cl)S(=O)(=O)N	3702	DB00808	Metabolism	Antihypertensive	-	NDDAHWYSQHTHNT-UHFFFAOYSA-N	365.832	C16H16ClN3O3S	Organic compounds	Benzenoids	Benzene and substituted derivatives	Benzenesulfonamides
Drug-639	S	Tropicamide	CCN(CC1=CC=NC=C1)C(=O)C(CO)C2=CC=CC=C2	5593	DB00809	Neuromuscular	Mydriatic	-	BGDKAVGWHJFAGW-UHFFFAOYSA-N	284.359	C17H20N2O2	Organic compounds	Benzenoids	Benzene and substituted derivatives	Phenylacetamides
Drug-640	N	Biperiden	C1CCN(CC1)CCC(C2C[C@H]3C[C@@H]2C=C3)(C4=CC=CC=C4)O.Cl	25137775	DB00810	Central Nervous System	Antiparkinsonian	-	YSXKPIUOCJLQIE-UHFFFAOYSA-N	311.461	C21H29NO	Organic compounds	Organic nitrogen compounds	Organonitrogen compounds	Amines
Drug-641	J	Ribavirin	C1=NC(=NN1[C@H]2[C@@H]([C@@H]([C@H](O2)CO)O)O)C(=O)N	37542	DB00811	Metabolism	Antiviral	Antiviral (DNA and RNA viruses infection)	IWUCXVSUMQZMFG-AFCXAGJDSA-N	244.207	C8H12N4O5	Organic compounds	Nucleosides, nucleotides, and analogues	Triazole ribonucleosides and ribonucleotides	-
Drug-642	M	Phenylbutazone	CCCCC1C(=O)N(N(C1=O)C2=CC=CC=C2)C3=CC=CC=C3	4781	DB00812	Metabolism	Anti-inflammatory	-	VYMDGNCVAMGZFE-UHFFFAOYSA-N	308.381	C19H20N2O2	Organic compounds	Benzenoids	Benzene and substituted derivatives	-
Drug-643	N	Fentanyl	CCC(=O)N(C1CCN(CC1)CCC2=CC=CC=C2)C3=CC=CC=C3	3345	DB00813	-	-	-	PJMPHNIQZUBGLI-UHFFFAOYSA-N	336.479	C22H28N2O	Organic compounds	Organoheterocyclic compounds	Piperidines	Fentanyls
Drug-644	M	Meloxicam	CC1=CN=C(S1)NC(=O)C2=C(C3=CC=CC=C3S(=O)(=O)N2C)O	54677470	DB00814	Metabolism	Anti-inflammatory	antiarthritic	ZRVUJXDFFKFLMG-UHFFFAOYSA-N	351.395	C14H13N3O4S2	Organic compounds	Organoheterocyclic compounds	Benzothiazines	-
Drug-647	J	Rosoxacin	CCN1C=C(C(=O)C2=C1C=C(C=C2)C3=CC=NC=C3)C(=O)O	287180	DB00817	-	-	-	XBPZXDSZHPDXQU-UHFFFAOYSA-N	294.31	C17H14N2O3	Organic compounds	Organoheterocyclic compounds	Quinolines and derivatives	Quinoline carboxylic acids
Drug-648	N	Propofol	CC(C)C1=C(C(=CC=C1)C(C)C)O	4943	DB00818	Central Nervous System	Anesthetic	anesthetic	OLBCVFGFOZPWHH-UHFFFAOYSA-N	178.275	C12H18O	Organic compounds	Benzenoids	Benzene and substituted derivatives	Cumenes
Drug-649	S	Acetazolamide	CC(=O)NC1=NN=C(S1)S(=O)(=O)N	1986	DB00819	Metabolism	Anticonvulsant	-	BZKPWHYZMXOIDC-UHFFFAOYSA-N	222.237	C4H6N4O3S2	Organic compounds	Organoheterocyclic compounds	Azoles	Thiadiazoles
Drug-650	G	Tadalafil	CN1CC(=O)N2[C@@H](C1=O)CC3=C([C@H]2C4=CC5=C(C=C4)OCO5)NC6=CC=CC=C36	110635	DB00820	-	-	male sexual dysfunction	WOXKDUGGOYFFRN-IIBYNOLFSA-N	389.411	C22H19N3O4	Organic compounds	Organoheterocyclic compounds	Indoles and derivatives	Pyridoindoles
Drug-651	Q	Carprofen	CC(C1=CC2=C(C=C1)C3=C(N2)C=CC(=C3)Cl)C(=O)O	2581	DB00821	Metabolism	Anti-inflammatory	antiarthritic	PUXBGTOOZJQSKH-UHFFFAOYSA-N	273.716	C15H12ClNO2	Organic compounds	Organoheterocyclic compounds	Indoles and derivatives	Carbazoles
Drug-652	P,N	Disulfiram	CCN(CC)C(=S)SSC(=S)N(CC)CC	3117	DB00822	Metabolism	Antabuse_effect	-	AUZONCFQVSMFAP-UHFFFAOYSA-N	296.524	C10H20N2S4	Organic compounds	Organic nitrogen compounds	Organonitrogen compounds	Amines
Drug-653	G	Ethynodioldiacetate	CC(=O)O[C@H]1CC[C@@H]2[C@H]3CC[C@]4([C@H]([C@@H]3CCC2=C1)CC[C@]4(C#C)OC(=O)C)C	9270	DB00823	Endocrinology	Contraceptive	-	ONKUMRGIYFNPJW-KIEAKMPYSA-N	384.516	C24H32O4	Organic compounds	Lipids and lipid-like molecules	Steroids and steroid derivatives	Steroid esters
Drug-654	-	Enprofylline	CCCN1C2=C(C(=O)NC1=O)NC=N2	1676	DB00824	-	Bronchodilator	-	SIQPXVQCUCHWDI-UHFFFAOYSA-N	194.194	C8H10N4O2	Organic compounds	Organoheterocyclic compounds	Imidazopyrimidines	Purines and purine derivatives
Drug-655	R	Menthol	C[C@@H]1CC[C@H]([C@@H](C1)O)C(C)C	16666	DB00825	-	-	Rubefacient	NOOLISFMXDJSKH-KXUCPTDWSA-N	156.269	C10H20O	Organic compounds	Lipids and lipid-like molecules	Prenol lipids	Monoterpenoids
Drug-657	J	Cinoxacin	CCN1C2=CC3=C(C=C2C(=O)C(=N1)C(=O)O)OCO3	2762	DB00827	Metabolism	Antibacterial	-	VDUWPHTZYNWKRN-UHFFFAOYSA-N	262.221	C12H10N2O5	Organic compounds	Organoheterocyclic compounds	Diazanaphthalenes	Benzodiazines
Drug-658	J	Fosfomycin	C[C@H]1[C@H](O1)P(=O)(O)O	446987	DB00828	-	-	antibacterial	YMDXZJFXQJVXBF-STHAYSLISA-N	138.059	C3H7O4P	Organic compounds	Organic acids and derivatives	Organic phosphonic acids and derivatives	Organic phosphonic acids
Drug-659	N	Diazepam	CN1C(=O)CN=C(C2=C1C=CC(=C2)Cl)C3=CC=CC=C3	3016	DB00829	-	-	-	AAOVKJBEBIDNHE-UHFFFAOYSA-N	284.743	C16H13ClN2O	Organic compounds	Organoheterocyclic compounds	Benzodiazepines	1,4-benzodiazepines
Drug-660	-	Phenmetrazine	CC1C(OCCN1)C2=CC=CC=C2	4762	DB00830	-	-	-	OOBHFESNSZDWIU-UHFFFAOYSA-N	177.247	C11H15NO	Organic compounds	Organoheterocyclic compounds	Oxazinanes	Morpholines
Drug-661	N	Trifluoperazine	CN1CCN(CC1)CCCN2C3=CC=CC=C3SC4=C2C=C(C=C4)C(F)(F)F	5566	DB00831	-	-	-	ZEWQUBUPAILYHI-UHFFFAOYSA-N	407.499	C21H24F3N3S	Organic compounds	Organoheterocyclic compounds	Benzothiazines	Phenothiazines
Drug-663	J	Cefaclor	C1C(=C(N2[C@H](S1)[C@@H](C2=O)NC(=O)[C@@H](C3=CC=CC=C3)N)C(=O)O)Cl	51039	DB00833	Infectiology	Antibacterial	Antibacterial (infections caused by bacteria such as pneumonia and ear, lung, skin, throat, and urinary tract infections)	QYIYFLOTGYLRGG-GPCCPHFNSA-N	367.804	C15H14ClN3O4S	Organic compounds	Organic acids and derivatives	Carboxylic acids and derivatives	Amino acids, peptides, and analogues
Drug-664	G	Mifepristone	CC#C[C@@]1(CC[C@@H]2[C@@]1(C[C@@H](C3=C4CCC(=O)C=C4CC[C@@H]23)C5=CC=C(C=C5)N(C)C)C)O	55245	DB00834	Endocrinology	Abortifacient	abortifacient	VKHAHZOOUSRJNA-GCNJZUOMSA-N	429.604	C29H35NO2	Organic compounds	Lipids and lipid-like molecules	Steroids and steroid derivatives	Oxosteroids
Drug-666	A	Loperamide	CN(C)C(=O)C(CCN1CCC(CC1)(C2=CC=C(C=C2)Cl)O)(C3=CC=CC=C3)C4=CC=CC=C4	3955	DB00836	Gastroenterology	Antidiarrheal	-	RDOIQAHITMMDAJ-UHFFFAOYSA-N	477.045	C29H33ClN2O2	Organic compounds	Benzenoids	Benzene and substituted derivatives	Diphenylmethanes
Drug-667	D	Clocortolone	C[C@@H]1C[C@H]2[C@@H]3C[C@@H](C4=CC(=O)C=C[C@@]4([C@]3([C@H](C[C@@]2([C@H]1C(=O)COC(=O)C(C)(C)C)C)O)Cl)C)F	5282493	DB00838	Endocrinology	Anti-inflammatory	-	YMTMADLUXIRMGX-RFPWEZLHSA-N	495.028	C27H36ClFO5	Organic compounds	Lipids and lipid-like molecules	Steroids and steroid derivatives	Pregnane steroids
Drug-668	A	Tolazamide	CC1=CC=C(C=C1)S(=O)(=O)NC(=O)NN2CCCCCC2	5503	DB00839	Metabolism	Antidiabetic	-	OUDSBRTVNLOZBN-UHFFFAOYSA-N	311.4	C14H21N3O3S	Organic compounds	Benzenoids	Benzene and substituted derivatives	Benzenesulfonamides
Drug-669	C	Dobutamine	CC(CCC1=CC=C(C=C1)O)NCCC2=CC(=C(C=C2)O)O	36811	DB00841	Cardiovascular	Analeptic	-	JRWZLRBJNMZMFE-UHFFFAOYSA-N	301.386	C18H23NO3	Organic compounds	Benzenoids	Phenols	Benzenediols
Drug-670	N	Oxazepam	C1=CC=C(C=C1)C2=NC(C(=O)NC3=C2C=C(C=C3)Cl)O	4616	DB00842	-	-	-	ADIMAYPTOBDMTL-UHFFFAOYSA-N	286.715	C15H11ClN2O2	Organic compounds	Organoheterocyclic compounds	Benzodiazepines	1,4-benzodiazepines
Drug-671	N	Donepezil	COC1=C(C=C2C(=C1)CC(C2=O)CC3CCN(CC3)CC4=CC=CC=C4)OC	3152	DB00843	-	-	Alzheimer's Disease	ADEBPBSSDYVVLD-UHFFFAOYSA-N	379.5	C24H29NO3	Organic compounds	Organoheterocyclic compounds	Piperidines	Benzylpiperidines
Drug-672	N	Nalbuphine	C1CC(C1)CN2CC[C@]34[C@@H]5[C@H](CC[C@]3([C@H]2CC6=C4C(=C(C=C6)O)O5)O)O	5311304	DB00844	Central_Nervous_System	Analgesic	Neurological disease (for the relief of moderate to severe pain)	NETZHAKZCGBWSS-CEDHKZHLSA-N	357.45	C21H27NO4	Organic compounds	Benzenoids	Phenanthrenes and derivatives	-
Drug-673	J	Clofazimine	CC(C)N=C1C=C2C(=NC3=CC=CC=C3N2C4=CC=C(C=C4)Cl)C=C1NC5=CC=C(C=C5)Cl	2794	DB00845	Infectiology	Antibacterial	-	WDQPAMHFFCXSNU-UHFFFAOYSA-N	473.401	C27H22Cl2N4	Organic compounds	Organoheterocyclic compounds	Diazanaphthalenes	Benzodiazines
Drug-674	D	Flurandrenolide	C[C@]12CCC(=O)C=C1[C@H](C[C@@H]3[C@@H]2[C@H](C[C@]4([C@H]3C[C@@H]5[C@]4(OC(O5)(C)C)C(=O)CO)C)O)F	15209	DB00846	Dermatology	Anti-inflammatory	-	POPFMWWJOGLOIF-XWCQMRHXSA-N	436.52	C24H33FO6	Organic compounds	Lipids and lipid-like molecules	Steroids and steroid derivatives	Hydroxysteroids
Drug-675	S	Cysteamine	C(CS)N	6058	DB00847	-	-	cystinosis	UFULAYFCSOUIOV-UHFFFAOYSA-N	77.145	C2H7NS	Organic compounds	Organosulfur compounds	Thiols	Alkylthiols
Drug-676	N	Methylphenobarbital	CCC1(C(=O)NC(=O)N(C1=O)C)C2=CC=CC=C2	8271	DB00849	-	-	-	ALARQZQTBTVLJV-UHFFFAOYSA-N	246.266	C13H14N2O3	Organic compounds	Organoheterocyclic compounds	Diazines	Pyrimidines and pyrimidine derivatives
Drug-677	N	Perphenazine	C1CN(CCN1CCCN2C3=CC=CC=C3SC4=C2C=C(C=C4)Cl)CCO	4748	DB00850	Central_Nervous_System	Antiemetic	-	RGCVKNLCSQQDEP-UHFFFAOYSA-N	403.969	C21H26ClN3OS	Organic compounds	Organoheterocyclic compounds	Benzothiazines	Phenothiazines
Drug-678	R	Pseudoephedrine/Ephedrine	C[C@@H]([C@H](C1=CC=CC=C1)O)NC	7028/9294	DB00852/DB01364	-	-	Immunological, inflammatory and related disease - Sympathomimetic	KWGRBVOPPLSCSI-WCBMZHEXSA-N/KWGRBVOPPLSCSI-WPRPVWTQSA-N	165.236	C10H15NO	Organic compounds	Benzenoids	Benzene and substituted derivatives	Phenylpropanes
Drug-680	-	Levorphanol	CN1CC[C@]23CCCC[C@H]2[C@H]1CC4=C3C=C(C=C4)O	5359272	DB00854	-	-	-	JAQUASYNZVUNQP-USXIJHARSA-N	257.377	C17H23NO	Organic compounds	Alkaloids and derivatives	Morphinans	-
Drug-681	L	Aminolevulinicacid	C(CC(=O)O)C(=O)CN	137	DB00855	-	-	Actinic keratoses	ZGXJTSGNIOSYLO-UHFFFAOYSA-N	131.131	C5H9NO3	Organic compounds	Organic acids and derivatives	Carboxylic acids and derivatives	Amino acids, peptides, and analogues
Drug-683	D	Terbinafine	CC(C)(C)C#C/C=C/CN(C)CC1=CC=CC2=CC=CC=C21	1549008	DB00857	-	-	antifungal	DOMXUEMWDBAQBQ-WEVVVXLNSA-N	291.438	C21H25N	Organic compounds	Benzenoids	Naphthalenes	-
Drug-684	G	Drostanolone	C[C@@H]1C[C@]2([C@@H](CC[C@@H]3[C@@H]2CC[C@]4([C@H]3CC[C@@H]4O)C)CC1=O)C	6011	DB00858	-	-	-	IKXILDNPCZPPRV-RFMGOVQKSA-N	304.474	C20H32O2	Organic compounds	Lipids and lipid-like molecules	Steroids and steroid derivatives	Androstane steroids
Drug-686	A,C,D,H,R,S	Prednisolone	C[C@]12C[C@@H]([C@H]3[C@H]([C@@H]1CC[C@@]2(C(=O)CO)O)CCC4=CC(=O)C=C[C@]34C)O	5755	DB00860	Endocrinology	Anti-inflammatory	Oncological disease (acute leukemia of childhood and leukemias and lymphomas in adults)	OIGNJSKKLXVSLS-VWUMJDOOSA-N	360.45	C21H28O5	Organic compounds	Lipids and lipid-like molecules	Steroids and steroid derivatives	Hydroxysteroids
Drug-687	N	Diflunisal	C1=CC(=C(C=C1C2=C(C=C(C=C2)F)F)C(=O)O)O	3059	DB00861	Central Nervous System	Analgesic	-	HUPFGZXOMWLGNK-UHFFFAOYSA-N	250.201	C13H8F2O3	Organic compounds	Benzenoids	Benzene and substituted derivatives	Biphenyls and derivatives
Drug-688	G	Vardenafil	CCCC1=NC(=C2N1NC(=NC2=O)C3=C(C=CC(=C3)S(=O)(=O)N4CCN(CC4)CC)OCC)C	110634	DB00862	Cardiovascular	Erectile_dysfunction_treatment	male sexual dysfunction	SECKRCOLJRRGGV-UHFFFAOYSA-N	488.607	C23H32N6O4S	Organic compounds	Benzenoids	Benzene and substituted derivatives	Benzenesulfonamides
Drug-689	A	Ranitidine	CN/C(=C/[N+](=O)[O-])/NCCSCC1=CC=C(O1)CN(C)C	657345	DB00863	Gastroenterology	Antiulcer	antiulcer	VMXUWOKSQNHOCA-UKTHLTGXSA-N	314.404	C13H22N4O3S	Organic compounds	Organic nitrogen compounds	Organonitrogen compounds	Amines
Drug-690	D	Tacrolimus	C[C@@H]1C[C@@H]([C@@H]2[C@H](C[C@H]([C@@](O2)(C(=O)C(=O)N3CCCC[C@H]3C(=O)O[C@@H]([C@@H]([C@H](CC(=O)[C@@H](/C=C(/C1)\C)CC=C)O)C)/C(=C/[C@@H]4CC[C@H]([C@@H](C4)OC)O)/C)O)C)OC)OC	445643	DB00864	-	-	immunosuppressant	QJJXYPPXXYFBGM-LFZNUXCKSA-N	804.031	C44H69NO12	Organic compounds	Phenylpropanoids and polyketides	Macrolide lactams	-
Drug-691	A	Benzphetamine	C[C@@H](CC1=CC=CC=C1)N(C)CC2=CC=CC=C2	5311017	DB00865	-	-	-	YXKTVDFXDRQTKV-HNNXBMFYSA-N	239.362	C17H21N	Organic compounds	Benzenoids	Benzene and substituted derivatives	Phenethylamines
Drug-692	C	Alprenolol	CC(C)NCC(COC1=CC=CC=C1CC=C)O	2119	DB00866	Cardiovascular	Antianginal	-	PAZJSJFMUHDSTF-UHFFFAOYSA-N	249.354	C15H23NO2	Organic compounds	Benzenoids	Phenol ethers	-
Drug-693	G	Ritodrine	C[C@@H]([C@@H](C1=CC=C(C=C1)O)O)NCCC2=CC=C(C=C2)O	33572	DB00867	Neuromuscular	Tocolytic	-	IOVGROKTTNBUGK-SJCJKPOMSA-N	287.359	C17H21NO3	Organic compounds	Benzenoids	Benzene and substituted derivatives	Phenethylamines
Drug-694	R	Benzonatate	CCCCNC1=CC=C(C=C1)C(=O)OCCOC	59765703	DB00868	Neuromuscular	Antitussive	-	MAFMQEKGGFWBAB-UHFFFAOYSA-N	251.326	C14H21NO3	Organic compounds	Benzenoids	Benzene and substituted derivatives	Benzoic acids and derivatives
Drug-695	S	Dorzolamide	CCN[C@H]1C[C@@H](S(=O)(=O)C2=C1C=C(S2)S(=O)(=O)N)C	5284549	DB00869	Cardiovascular	Antiglaucoma	antiglaucoma	IAVUPMFITXYVAF-XPUUQOCRSA-N	324.428	C10H16N2O4S3	Organic compounds	Organoheterocyclic compounds	Thiophenes	2,3,5-trisubstituted thiophenes
Drug-696	M	Suprofen	CC(C1=CC=C(C=C1)C(=O)C2=CC=CS2)C(=O)O	5359	DB00870	Central Nervous System	Analgesic	analgesic	MDKGKXOCJGEUJW-UHFFFAOYSA-N	260.307	C14H12O3S	Organic compounds	Organic oxygen compounds	Organooxygen compounds	Carbonyl compounds
Drug-697	R	Terbutaline	CC(C)(C)NCC(C1=CC(=CC(=C1)O)O)O	5403	DB00871	Respiratory	Antiasthmatic	-	XWTYSIMOBUGWOL-UHFFFAOYSA-N	225.284	C12H19NO3	Organic compounds	Benzenoids	Phenols	Benzenediols
Drug-698	C	Conivaptan	CC1=NC2=C(N1)CCN(C3=CC=CC=C32)C(=O)C4=CC=C(C=C4)NC(=O)C5=CC=CC=C5C6=CC=CC=C6	151171	DB00872	-	-	diuretic	IKENVDNFQMCRTR-UHFFFAOYSA-N	498.586	C32H26N4O2	Organic compounds	Benzenoids	Benzene and substituted derivatives	Anilides
Drug-699	S	Loteprednol	C[C@]12C[C@@H]([C@H]3[C@H]([C@@H]1CC[C@@]2(C(=O)OCCl)O)CCC4=CC(=O)C=C[C@]34C)O	9865442	DB00873	-	-	antiallergic	YPZVAYHNBBHPTO-MXRBDKCISA-N	394.892	C21H27ClO5	Organic compounds	Lipids and lipid-like molecules	Steroids and steroid derivatives	Androstane steroids
Drug-701	N	Flupentixol	C1CN(CCN1CCC=C2C3C=C(C=CC3SC4=CC=CC=C42)C(F)(F)F)CCO	53627486	DB00875	-	-	-	DTTVNHWDONBIKE-UHFFFAOYSA-N	436.537	C23H27F3N2OS	Organic compounds	Organoheterocyclic compounds	Benzothiopyrans	1-benzothiopyrans
Drug-702	C	Eprosartan	CCCCC1=NC=C(N1CC2=CC=C(C=C2)C(=O)O)/C=C(\CC3=CC=CS3)/C(=O)O	5281037	DB00876	-	-	antihypertensive	OROAFUQRIXKEMV-LDADJPATSA-N	424.515	C23H24N2O4S	Organic compounds	Benzenoids	Benzene and substituted derivatives	Benzoic acids and derivatives
Drug-703	S	Sirolimus	C[C@@H]1CC[C@H]2C[C@@H](/C(=C/C=C/C=C/[C@H](C[C@H](C(=O)[C@@H]([C@@H](/C(=C/[C@H](C(=O)C[C@H](OC(=O)[C@@H]3CCCCN3C(=O)C(=O)[C@@]1(O2)O)[C@@H](C)C[C@@H]4CC[C@H]([C@@H](C4)OC)O)C)/C)O)OC)C)C)/C)OC	46835353	DB00877	-	-	immunosuppressant	QFJCIRLUMZQUOT-KLHQEZAJSA-N	914.187	C51H79NO13	Organic compounds	Phenylpropanoids and polyketides	Macrolide lactams	-
Drug-705	J	Emtricitabine	C1[C@H](O[C@H](S1)CO)N2C=C(C(=NC2=O)N)F	60877	DB00879	Infectiology	Antiviral	antiviral	XQSPYNMVSIKCOC-NTSWFWBYSA-N	247.244	C8H10FN3O3S	Organic compounds	Nucleosides, nucleotides, and analogues	Nucleoside and nucleotide analogues	3'-thia pyrimidine nucleosides
Drug-706	C	Chlorothiazide	C1=C2C(=CC(=C1Cl)S(=O)(=O)N)S(=O)(=O)N=CN2	2720	DB00880	Metabolism	Antihypertensive	-	JBMKAUGHUNFTOL-UHFFFAOYSA-N	295.712	C7H6ClN3O4S2	Organic compounds	Organoheterocyclic compounds	Thiadiazines	Benzothiadiazines
Drug-707	C	Quinapril	CCOC(=O)[C@H](CCC1=CC=CC=C1)N[C@@H](C)C(=O)N2CC3=CC=CC=C3C[C@H]2C(=O)O	54892	DB00881	Cardiovascular	Antihypertensive	antihypertensive	JSDRRTOADPPCHY-HSQYWUDLSA-N	438.524	C25H30N2O5	Organic compounds	Organic acids and derivatives	Carboxylic acids and derivatives	Amino acids, peptides, and analogues
Drug-708	G	Clomifene	CCN(CC)CCOC1=CC=C(C=C1)C(=C(C2=CC=CC=C2)Cl)C3=CC=CC=C3	2800	DB00882	Endocrinology	-	-	GKIRPKYJQBWNGO-UHFFFAOYSA-N	405.966	C26H28ClNO	Organic compounds	Phenylpropanoids and polyketides	Stilbenes	-
Drug-709	C	IsosorbideDinitrate	C1[C@H]([C@@H]2[C@H](O1)[C@H](CO2)O[N+](=O)[O-])O[N+](=O)[O-]	6883	DB00883	Cardiovascular	Antianginal	-	MOYKHGMNXAOIAT-JGWLITMVSA-N	236.136	C6H8N2O8	Organic compounds	Organoheterocyclic compounds	Furofurans	Isosorbides
Drug-710	M	Risedronate	C1=CC(=CN=C1)CC(O)(P(=O)(O)O)P(=O)(O)O	5245	DB00884	-	-	calcium metabolism	IIDJRNMFWXDHID-UHFFFAOYSA-N	283.113	C7H11NO7P2	Organic compounds	Organic acids and derivatives	Organic phosphonic acids and derivatives	Bisphosphonates
Drug-712	C	Bumetanide	CCCCNC1=C(C(=CC(=C1)C(=O)O)S(=O)(=O)N)OC2=CC=CC=C2	2471	DB00887	Metabolism	Diuretic	-	MAEIEVLCKWDQJH-UHFFFAOYSA-N	364.416	C17H20N2O5S	Organic compounds	Benzenoids	Benzene and substituted derivatives	Diphenylethers
Drug-714	G	Dienestrol	C/C=C(/C(=C/C)/C1=CC=C(C=C1)O)\C2=CC=C(C=C2)O	667476	DB00890	Endocrinology	-	-	NFDFQCUYFHCNBW-UHFFFAOYSA-N	266.34	C18H18O2	Organic compounds	Phenylpropanoids and polyketides	Stilbenes	-
Drug-715	J	Sulfapyridine	C1=CC=NC(=C1)NS(=O)(=O)C2=CC=C(C=C2)N	5336	DB00891	Metabolism	Antibacterial	-	GECHUMIMRBOMGK-UHFFFAOYSA-N	249.288	C11H11N3O2S	Organic compounds	Benzenoids	Benzene and substituted derivatives	Benzenesulfonamides
Drug-716	D,S	Oxybuprocaine	CCCCOC1=C(C=CC(=C1)C(=O)OCCN(CC)CC)N	4633	DB00892	Neuromuscular	Local_anesthetic	-	CMHHMUWAYWTMGS-UHFFFAOYSA-N	308.422	C17H28N2O3	Organic compounds	Benzenoids	Benzene and substituted derivatives	Benzoic acids and derivatives
Drug-717	L	Testolactone	C[C@]12CC[C@H]3[C@H]([C@@H]1CCC(=O)O2)CCC4=CC(=O)C=C[C@]34C	13769	DB00894	-	-	Oncological disease (advanced breast cancer)	BPEWUONYVDABNZ-DZBHQSCQSA-N	300.398	C19H24O3	Organic compounds	Organoheterocyclic compounds	Naphthopyrans	-
Drug-718	H,S	Rimexolone	CCC(=O)[C@]1([C@@H](C[C@@H]2[C@@]1(C[C@@H]([C@H]3[C@H]2CCC4=CC(=O)C=C[C@]34C)O)C)C)C	5311412	DB00896	Metabolism	Anti-inflammatory	Anti-inflammatory	QTTRZHGPGKRAFB-OOKHYKNYSA-N	370.533	C24H34O3	Organic compounds	Lipids and lipid-like molecules	Steroids and steroid derivatives	Oxosteroids
Drug-719	N	Triazolam	CC1=NN=C2N1C3=C(C=C(C=C3)Cl)C(=NC2)C4=CC=CC=C4Cl	5556	DB00897	-	-	-	JOFWLTCLBGQGBO-UHFFFAOYSA-N	343.211	C17H12Cl2N4	Organic compounds	Organoheterocyclic compounds	Benzodiazepines	1,4-benzodiazepines
Drug-720	N	Remifentanil	CCC(=O)N(C1=CC=CC=C1)C2(CCN(CC2)CCC(=O)OC)C(=O)OC	60815	DB00899	-	-	analgesic	ZTVQQQVZCWLTDF-UHFFFAOYSA-N	376.453	C20H28N2O5	Organic compounds	Organic acids and derivatives	Carboxylic acids and derivatives	Amino acids, peptides, and analogues
Drug-721	J	Didanosine	C1C[C@@H](O[C@@H]1CO)N2C=NC3=C2NC=NC3=O	50599	DB00900	Infectiology	Antiviral	antiviral	BXZVVICBKDXVGW-NKWVEPMBSA-N	236.231	C10H12N4O3	Organic compounds	Nucleosides, nucleotides, and analogues	Purine nucleosides	Purine 2',3'-dideoxyribonucleosides
Drug-722	R	Methdilazine	CN1CCC(C1)CN2C3=CC=CC=C3SC4=CC=CC=C42	14677	DB00902	-	-	-	HTMIBDQKFHUPSX-UHFFFAOYSA-N	296.432	C18H20N2S	Organic compounds	Organoheterocyclic compounds	Benzothiazines	Phenothiazines
Drug-723	C	Etacrynicacid	CCC(=C)C(=O)C1=C(C(=C(C=C1)OCC(=O)O)Cl)Cl	3278	DB00903	Metabolism	Diuretic	-	AVOLMBLBETYQHX-UHFFFAOYSA-N	303.135	C13H12Cl2O4	Organic compounds	Benzenoids	Benzene and substituted derivatives	Phenoxyacetic acid derivatives
Drug-724	A	Ondansetron	CC1=NC=CN1CC2CCC3=C(C2=O)C4=CC=CC=C4N3C	4595	DB00904	Central_Nervous_System	Antianemic	antiemetic	FELGMEQIXOGIFQ-UHFFFAOYSA-N	293.37	C18H19N3O	Organic compounds	Organoheterocyclic compounds	Indoles and derivatives	Carbazoles
Drug-725	S	Bimatoprost	CCNC(=O)CCC/C=C\C[C@H]1[C@H](C[C@H]([C@@H]1/C=C/[C@H](CCC2=CC=CC=C2)O)O)O	5311027	DB00905	-	-	antiglaucoma	AQOKCDNYWBIDND-FTOWTWDKSA-N	415.574	C25H37NO4	Organic compounds	Lipids and lipid-like molecules	Fatty Acyls	Eicosanoids
Drug-726	N	Tiagabine	CC1=C(SC=C1)C(=CCCN2CCC[C@H](C2)C(=O)O)C3=C(C=CS3)C	60648	DB00906	-	-	antiepileptic	PBJUNZJWGZTSKL-MRXNPFEDSA-N	375.545	C20H25NO2S2	Organic compounds	Organoheterocyclic compounds	Piperidines	Piperidinecarboxylic acids and derivatives
Drug-727	S	Cocaine	CN1[C@H]2CC[C@@H]1[C@H]([C@H](C2)OC(=O)C3=CC=CC=C3)C(=O)OC	446220	DB00907	-	-	Neurological disease (for the introduction of local (topical) anesthesia of accessible mucous membranes of the oral, laryngeal and nasal cavities)	ZPUCINDJVBIVPJ-LJISPDSOSA-N	303.358	C17H21NO4	Organic compounds	Benzenoids	Benzene and substituted derivatives	Benzoic acids and derivatives
Drug-729	N	Zonisamide	C1=CC=C2C(=C1)C(=NO2)CS(=O)(=O)N	5734	DB00909	Central_Nervous_System	Anticonvulsant	antiepileptic	UBQNRHZMVUUOMG-UHFFFAOYSA-N	212.223	C8H8N2O3S	Organic compounds	Organoheterocyclic compounds	Benzisoxazoles	-
Drug-730	H	Paricalcitol	C[C@H](/C=C/[C@H](C)C(C)(C)O)[C@H]1CC[C@@H]\2[C@@]1(CCC/C2=C\C=C3C[C@H](C[C@@H](C3)O)O)C	5281104	DB00910	-	-	calcium metabolism	BPKAHTKRCLCHEA-UBFJEZKGSA-N	416.646	C27H44O3	Organic compounds	Lipids and lipid-like molecules	Steroids and steroid derivatives	Vitamin D and derivatives
Drug-732	A	Repaglinide	CCOC1=C(C=CC(=C1)CC(=O)N[C@@H](CC(C)C)C2=CC=CC=C2N3CCCCC3)C(=O)O	65981	DB00912	Endocrinology	Antidiabetic	antidiabetic	FAEKWTJYAYMJKF-QHCPKHFHSA-N	452.595	C27H36N2O4	Organic compounds	Organoheterocyclic compounds	Piperidines	Phenylpiperidines
Drug-733	N	Anileridine	CCOC(=O)C1(CCN(CC1)CCC2=CC=C(C=C2)N)C3=CC=CC=C3	8944	DB00913	-	-	-	LKYQLAWMNBFNJT-UHFFFAOYSA-N	352.478	C22H28N2O2	Organic compounds	Organoheterocyclic compounds	Piperidines	Phenylpiperidines
Drug-734	A	Phenformin	C1=CC=C(C=C1)CCN=C(N)N=C(N)N	8249	DB00914	Endocrinology	Antidiabetic	-	ICFJFFQQTFMIBG-UHFFFAOYSA-N	205.265	C10H15N5	Organic compounds	Organic nitrogen compounds	Organonitrogen compounds	Guanidines
Drug-735	N	Amantadine	C1C2CC3CC1CC(C2)(C3)N	2130	DB00915	-	-	-	DKNWSYNQZKUICI-UHFFFAOYSA-N	151.253	C10H17N	Organic compounds	Organic nitrogen compounds	Organonitrogen compounds	Amines
Drug-736	D,J,P,A,G	Metronidazole	CC1=NC=C(N1CCO)[N+](=O)[O-]	4173	DB00916	Infectiology	Antiamebic	-	VAOCPAMSLUNLGC-UHFFFAOYSA-N	171.156	C6H9N3O3	Organic compounds	Organoheterocyclic compounds	Azoles	Imidazoles
Drug-737	G	Dinoprostone	CCCCC[C@@H](/C=C/[C@H]1[C@@H](CC(=O)[C@@H]1C/C=C\CCCC(=O)O)O)O	5280360	DB00917	-	-	-	XEYBRNLFEZDVAW-ARSRFYASSA-N	352.471	C20H32O5	Organic compounds	Lipids and lipid-like molecules	Fatty Acyls	Eicosanoids
Drug-738	N	Almotriptan	CN(C)CCC1=CNC2=C1C=C(C=C2)CS(=O)(=O)N3CCCC3	123606	DB00918	-	-	antimigraine	WKEMJKQOLOHJLZ-UHFFFAOYSA-N	335.466	C17H25N3O2S	Organic compounds	Organoheterocyclic compounds	Indoles and derivatives	Tryptamines and derivatives
Drug-739	J	Spectinomycin	C[C@@H]1CC(=O)[C@]2([C@@H](O1)O[C@@H]3[C@H]([C@@H]([C@@H]([C@@H]([C@H]3O2)NC)O)NC)O)O	15541	DB00919	Metabolism	Antibacterial	Antibiotic	UNFWWIHTNXNPBV-WXKVUWSESA-N	332.353	C14H24N2O7	Organic compounds	Organoheterocyclic compounds	Dioxanes	1,4-dioxanes
Drug-740	R,S	Ketotifen	CN1CCC(=C2C3=C(C(=O)CC4=CC=CC=C42)SC=C3)CC1	3827	DB00920	Allergology	Antihistaminic	-	ZCVMWBYGMWKGHF-UHFFFAOYSA-N	309.427	C19H19NOS	Organic compounds	Organoheterocyclic compounds	Cycloheptathiophenes	-
Drug-741	N	Buprenorphine	C[C@]([C@H]1C[C@@]23CC[C@@]1([C@H]4[C@@]25CCN([C@@H]3CC6=C5C(=C(C=C6)O)O4)CC7CC7)OC)(C(C)(C)C)O	644073	DB00921	-	-	Neurological disease (for the treatment of moderate to severe pain, peri-operative analgesia, and opioid dependence)	RMRJXGBAOAMLHD-IHFGGWKQSA-N	467.65	C29H41NO4	Organic compounds	Benzenoids	Phenanthrenes and derivatives	-
Drug-742	C	Levosimendan	C[C@@H]1CC(=O)NN=C1C2=CC=C(C=C2)NN=C(C#N)C#N	3033825	DB00922	-	-	MI, acute	WHXMKTBCFHIYNQ-SECBINFHSA-N	280.291	C14H12N6O	Organic compounds	Benzenoids	Benzene and substituted derivatives	Phenylhydrazines
Drug-743	J	Ceforanide	C1C(=C(N2[C@H](S1)[C@@H](C2=O)NC(=O)CC3=CC=CC=C3CN)C(=O)O)CSC4=NN=NN4CC(=O)O	43507	DB00923	Infectiology	Antibacterial	antibacterial	SLAYUXIURFNXPG-CRAIPNDOSA-N	519.551	C20H21N7O6S2	Organic compounds	Organoheterocyclic compounds	Lactams	Beta lactams
Drug-744	M	Cyclobenzaprine	CN(C)CCC=C1C2=CC=CC=C2C=CC3=CC=CC=C31	2895	DB00924	Neuromuscular	Muscle_relaxant	-	JURKNVYFZMSNLP-UHFFFAOYSA-N	275.395	C20H21N	Organic compounds	Benzenoids	Dibenzocycloheptenes	-
Drug-745	C	Phenoxybenzamine	CC(COC1=CC=CC=C1)N(CCCl)CC2=CC=CC=C2	4768	DB00925	Cardiovascular	Antihypertensive	-	QZVCTJOXCFMACW-UHFFFAOYSA-N	303.83	C18H22ClNO	Organic compounds	Benzenoids	Benzene and substituted derivatives	Phenylmethylamines
Drug-746	A	Famotidine	C1=C(N=C(S1)N=C(N)N)CSCCC(=NS(=O)(=O)N)N	3325	DB00927	Gastroenterology	Antiulcer	antiulcer	XUFQPHANEAPEMJ-UHFFFAOYSA-N	337.435	C8H15N7O2S3	Organic compounds	Organoheterocyclic compounds	Azoles	Thiazoles
Drug-747	L	Azacitidine/Azacytidine-5	C1=NC(=NC(=O)N1[C@H]2[C@@H]([C@@H]([C@H](O2)CO)O)O)N	9444/6420049	DB00928	Oncology	Antineoplastic	Anticancer (Myelodysplastic syndrome)	NMUSYJAQQFHJEW-KVTDHHQDSA-N/NMUSYJAQQFHJEW-OEXCPVAWSA-N	244.207	C8H12N4O5	Organic compounds	Organic oxygen compounds	Organooxygen compounds	Carbohydrates and carbohydrate conjugates
Drug-748	A,G	Misoprostol	CCCCC(C)(C/C=C/[C@H]1[C@@H](CC(=O)[C@@H]1CCCCCCC(=O)OC)O)O	5282381	DB00929	Metabolism	Antiulcer	antiulcer	OJLOPKGSLYJEMD-URPKTTJQSA-N	382.541	C22H38O5	Organic compounds	Lipids and lipid-like molecules	Fatty Acyls	Eicosanoids
Drug-749	J	Tipranavir	CCC[C@]1(CC(=C(C(=O)O1)[C@H](CC)C2=CC(=CC=C2)NS(=O)(=O)C3=NC=C(C=C3)C(F)(F)F)O)CCC4=CC=CC=C4	54682461	DB00932	-	-	antiviral	SUJUHGSWHZTSEU-FYBSXPHGSA-N	602.669	C31H33F3N2O5S	Organic compounds	Phenylpropanoids and polyketides	Diarylheptanoids	Linear diarylheptanoids
Drug-750	N	Mesoridazine	CN1CCCCC1CCN2C3=CC=CC=C3SC4=C2C=C(C=C4)S(=O)C	4078	DB00933	Central Nervous System	Antipsychotic	-	SLVMESMUVMCQIY-UHFFFAOYSA-N	386.572	C21H26N2OS2	Organic compounds	Organoheterocyclic compounds	Benzothiazines	Phenothiazines
Drug-751	N	Maprotiline	CNCCCC12CCC(C3=CC=CC=C31)C4=CC=CC=C24	4011	DB00934	Central Nervous System	Antidepressant	-	QSLMDECMDJKHMQ-UHFFFAOYSA-N	277.411	C20H23N	Organic compounds	Benzenoids	Anthracenes	-
Drug-752	R,S	Oxymetazoline	CC1=CC(=C(C(=C1CC2=NCCN2)C)O)C(C)(C)C	4636	DB00935	Respiratory	Nasal_Decongestant	-	WYWIFABBXFUGLM-UHFFFAOYSA-N	260.381	C16H24N2O	Organic compounds	Benzenoids	Benzene and substituted derivatives	Xylenes
Drug-753	N	Salicylicacid	C1=CC=C(C(=C1)C(=O)O)O	338	DB00936	-	-	-	YGSDEFSMJLZEOE-UHFFFAOYSA-N	138.122	C7H6O3	Organic compounds	Benzenoids	Benzene and substituted derivatives	Benzoic acids and derivatives
Drug-754	A	Diethylpropion	CCN(CC)C(C)C(=O)C1=CC=CC=C1	7029	DB00937	Central_Nervous_System	-	-	XXEPPPIWZFICOJ-UHFFFAOYSA-N	205.301	C13H19NO	Organic compounds	Organic oxygen compounds	Organooxygen compounds	Carbonyl compounds
Drug-755	R	Salmeterol	C1=CC=C(C=C1)CCCCOCCCCCCNCC(C2=CC(=C(C=C2)O)CO)O	5152	DB00938	Respiratory	Bronchodilator	bronchodilator	GIIZNNXWQWCKIB-UHFFFAOYSA-N	415.574	C25H37NO4	Organic compounds	Benzenoids	Benzene and substituted derivatives	Benzyl alcohols
Drug-756	M	Meclofenamicacid	CC1=C(C(=C(C=C1)Cl)NC2=CC=CC=C2C(=O)[O-])Cl	4036	DB00939	Central Nervous System	Anti-inflammatory	-	SBDNJUWAMKYJOX-UHFFFAOYSA-N	295.139	C14H10Cl2NO2-	Organic compounds	Benzenoids	Benzene and substituted derivatives	Benzoic acids and derivatives
Drug-757	A	Methantheline	CC[N+](C)(CC)CCOC(=O)C1C2=CC=CC=C2OC3=CC=CC=C13	4097	DB00940	Neuromuscular	Antispastic	-	GZHFODJQISUKAY-UHFFFAOYSA-N	340.443	C21H26NO3+	Organic compounds	Organoheterocyclic compounds	Benzopyrans	1-benzopyrans
Drug-758	M	Hexafluronium	C[N+](C)(CCCCCC[N+](C)(C)C1C2=CC=CC=C2C3=CC=CC=C13)C4C5=CC=CC=C5C6=CC=CC=C46	3601	DB00941	-	-	-	HDZAQYPYABGTCL-UHFFFAOYSA-N	502.746	C36H42N2+2	Organic compounds	Organic nitrogen compounds	Organonitrogen compounds	Quaternary ammonium salts
Drug-759	N	Cycrimine	C1CCN(CC1)CCC(C2CCCC2)(C3=CC=CC=C3)O	2911	DB00942	-	-	-	SWRUZBWLEWHWRI-UHFFFAOYSA-N	287.447	C19H29NO	Organic compounds	Organic nitrogen compounds	Organonitrogen compounds	Amines
Drug-760	J	Zalcitabine	C1C[C@@H](O[C@@H]1CO)N2C=CC(=NC2=O)N	24066	DB00943	Metabolism	Antiviral	antiviral	WREGKURFCTUGRC-POYBYMJQSA-N	211.221	C9H13N3O3	Organic compounds	Nucleosides, nucleotides, and analogues	Pyrimidine nucleosides	Pyrimidine 2',3'-dideoxyribonucleosides
Drug-761	S	Demecarium	CN(CCCCCCCCCCN(C)C(=O)OC1=CC=CC(=C1)[N+](C)(C)C)C(=O)OC2=CC=CC(=C2)[N+](C)(C)C	5966	DB00944	Ophthalmology	Antiglaucoma	-	RWZVPVOZTJJMNU-UHFFFAOYSA-N	556.792	C32H52N4O4+2	Organic compounds	Benzenoids	Benzene and substituted derivatives	Phenoxy compounds
Drug-762	A,B,N,	Acetylsalicylicacid	CC(=O)OC1=CC=CC=C1C(=O)O	2244	DB00945	Central_Nervous_System	Analgesic	-	BSYNRYMUTXBXSQ-UHFFFAOYSA-N	180.159	C9H8O4	Organic compounds	Benzenoids	Benzene and substituted derivatives	Benzoic acids and derivatives
Drug-763	B	Phenprocoumon	CCC(C1=CC=CC=C1)C2=C(C3=CC=CC=C3OC2=O)O	54680692	DB00946	-	-	-	DQDAYGNAKTZFIW-UHFFFAOYSA-N	280.323	C18H16O3	Organic compounds	Phenylpropanoids and polyketides	Coumarins and derivatives	Hydroxycoumarins
Drug-764	L	Fulvestrant	C[C@]12CC[C@H]3[C@H]([C@@H]1CC[C@@H]2O)[C@@H](CC4=C3C=CC(=C4)O)CCCCCCCCCS(=O)CCCC(C(F)(F)F)(F)F	104741	DB00947	Endocrinology	Antineoplastic	anticancer	VWUXBMIQPBEWFH-LQKBAPIOSA-N	606.777	C32H47F5O3S	Organic compounds	Lipids and lipid-like molecules	Steroids and steroid derivatives	Estrane steroids
Drug-765	J	Mezlocillin	CC1([C@@H](N2[C@H](S1)[C@@H](C2=O)NC(=O)[C@@H](C3=CC=CC=C3)NC(=O)N4CCN(C4=O)S(=O)(=O)C)C(=O)O)C	656511	DB00948	-	-	Antibacterial	YPBATNHYBCGSSN-VWPFQQQWSA-N	539.578	C21H25N5O8S2	Organic compounds	Organic acids and derivatives	Carboxylic acids and derivatives	Amino acids, peptides, and analogues
Drug-766	N	Felbamate	C1=CC=C(C=C1)C(COC(=O)N)COC(=O)N	3331	DB00949	-	-	antiepileptic	WKGXYQFOCVYPAC-UHFFFAOYSA-N	238.243	C11H14N2O4	Organic compounds	Benzenoids	Benzene and substituted derivatives	-
Drug-767	R	Fexofenadine	CC(C)(C1=CC=C(C=C1)C(CCCN2CCC(CC2)C(C3=CC=CC=C3)(C4=CC=CC=C4)O)O)C(=O)O	3348	DB00950	Allergology	Antihistaminic	antiallergic	RWTNPBWLLIMQHL-UHFFFAOYSA-N	501.667	C32H39NO4	Organic compounds	Benzenoids	Benzene and substituted derivatives	Diphenylmethanes
Drug-768	J	Isoniazid	C1=CN=CC=C1C(=O)NN	3767	DB00951	Infectiology	Antibacterial	-	QRXWMOHMRWLFEY-UHFFFAOYSA-N	137.142	C6H7N3O	Organic compounds	Organoheterocyclic compounds	Pyridines and derivatives	Pyridinecarboxylic acids and derivatives
Drug-769	N	Naratriptan	CNS(=O)(=O)CCC1=CC2=C(C=C1)NC=C2C3CCN(CC3)C	4440	DB00952	-	-	antimigraine	AMKVXSZCKVJAGH-UHFFFAOYSA-N	335.466	C17H25N3O2S	Organic compounds	Organoheterocyclic compounds	Indoles and derivatives	Indoles
Drug-770	N	Rizatriptan	CN(C)CCC1=CNC2=C1C=C(C=C2)CN3C=NC=N3	5078	DB00953	-	-	antimigraine	ULFRLSNUDGIQQP-UHFFFAOYSA-N	269.352	C15H19N5	Organic compounds	Organoheterocyclic compounds	Indoles and derivatives	Tryptamines and derivatives
Drug-772	S	Netilmicin	CCN[C@@H]1C[C@@H]([C@H]([C@@H]([C@H]1O[C@@H]2[C@]([C@@H]([C@H](CO2)O)NC)(C)O)O)O[C@@H]3[C@@H](CC=C(O3)CN)N)N	6857423	DB00955	-	-	Antibacterial (serious infections particularly those resistant to gentamicin)	ZBGPYVZLYBDXKO-HILBYHGXSA-N	475.587	C21H41N5O7	Organic compounds	Organic oxygen compounds	Organooxygen compounds	Carbohydrates and carbohydrate conjugates
Drug-773	R	Hydrocodone	CN1CC[C@]23[C@@H]4[C@H]1CC5=C2C(=C(C=C5)OC)O[C@H]3C(=O)CC4	5284569	DB00956	-	-	-	LLPOLZWFYMWNKH-CMKMFDCUSA-N	299.37	C18H21NO3	-	-	-	-
Drug-774	G	Norgestimate	CC[C@]12CC[C@H]3[C@H]([C@@H]1CC[C@]2(C#C)OC(=O)C)CCC4=CC(=NO)CC[C@H]34	37083	DB00957	Endocrinology	-	progestogen	KIQQMECNKUGGKA-NMYWJIRASA-N	369.505	C23H31NO3	Organic compounds	Alkaloids and derivatives	Morphinans	-
Drug-776	D,H,	Methylprednisolone	C[C@H]1C[C@H]2[C@@H]3CC[C@@]([C@]3(C[C@@H]([C@@H]2[C@@]4(C1=CC(=O)C=C4)C)O)C)(C(=O)CO)O	6741	DB00959	Endocrinology	Anti-inflammatory	Oncological disease (leukemias and lymphomas in adults and acute leukemia of childhood)	VHRSUDSXCMQTMA-PJHHCJLFSA-N	374.477	C22H30O5	Organic compounds	Lipids and lipid-like molecules	Steroids and steroid derivatives	Hydroxysteroids
Drug-777	C	Pindolol	CC(C)NCC(COC1=CC=CC2=C1C=CN2)O	4828	DB00960	Cardiovascular	Antianginal	-	JZQKKSLKJUAGIC-UHFFFAOYSA-N	248.326	C14H20N2O2	Organic compounds	Organoheterocyclic compounds	Indoles and derivatives	Indoles
Drug-778	N	Mepivacaine	CC1=C(C(=CC=C1)C)NC(=O)C2CCCCN2C	4062	DB00961	Neuromuscular	Local_anesthetic	-	INWLQCZOYSRPNW-UHFFFAOYSA-N	246.354	C15H22N2O	Organic compounds	Organoheterocyclic compounds	Piperidines	Piperidinecarboxylic acids and derivatives
Drug-779	N	Zaleplon	CCN(C1=CC=CC(=C1)C2=CC=NC3=C(C=NN23)C#N)C(=O)C	5719	DB00962	Central_Nervous_System	Hypnotic	hypnotic	HUNXMJYCHXQEGX-UHFFFAOYSA-N	305.341	C17H15N5O	Organic compounds	Organoheterocyclic compounds	Diazines	Pyrimidines and pyrimidine derivatives
Drug-780	S	Bromfenac	C1=CC(=C(C(=C1)CC(=O)O)N)C(=O)C2=CC=C(C=C2)Br	60726	DB00963	-	-	antiinflammatory	ZBPLOVFIXSTCRZ-UHFFFAOYSA-N	334.169	C15H12BrNO3	Organic compounds	Benzenoids	Benzene and substituted derivatives	Benzophenones
Drug-781	S	Apraclonidine	C1CN=C(N1)NC2=C(C=C(C=C2Cl)N)Cl	2216	DB00964	-	-	antiglaucoma	IEJXVRYNEISIKR-UHFFFAOYSA-N	245.107	C9H10Cl2N4	Organic compounds	Benzenoids	Benzene and substituted derivatives	Halobenzenes
Drug-782	C	Telmisartan	CCCC1=NC2=C(C=C(C=C2N1CC3=CC=C(C=C3)C4=CC=CC=C4C(=O)O)C5=NC6=CC=CC=C6N5C)C	65999	DB00966	Cardiovascular	Antihypertensive	antihypertensive	RMMXLENWKUUMAY-UHFFFAOYSA-N	514.629	C33H30N4O2	Organic compounds	Benzenoids	Benzene and substituted derivatives	Biphenyls and derivatives
Drug-783	R	Desloratadine	C1CC2=C(C=CC(=C2)Cl)C(=C3CCNCC3)C4=C1C=CC=N4	124087	DB00967	Allergology	Antihistaminic	antihistamine	JAUOIFJMECXRGI-UHFFFAOYSA-N	310.825	C19H19ClN2	Organic compounds	Organoheterocyclic compounds	Benzocycloheptapyridines	-
Drug-784	C	Methyldopa	C[C@](CC1=CC(=C(C=C1)O)O)(C(=O)O)N	38853	DB00968	Cardiovascular	Antihypertensive	-	CJCSPKMFHVPWAR-JTQLQIEISA-N	211.217	C10H13NO4	Organic compounds	Phenylpropanoids and polyketides	Phenylpropanoic acids	-
Drug-785	A	Alosetron	CC1=C(N=CN1)CN2CCC3=C(C2=O)C4=CC=CC=C4N3C	2099	DB00969	-	-	irritable bowel syndrome	JSWZEAMFRNKZNL-UHFFFAOYSA-N	294.358	C17H18N4O	Organic compounds	Organoheterocyclic compounds	Indoles and derivatives	N-alkylindoles
Drug-786	L	Dactinomycin	C[C@@H]1[C@@H](C(=O)N[C@@H](C(=O)N2CCC[C@H]2C(=O)N(CC(=O)N([C@H](C(=O)O1)C(C)C)C)C)C(C)C)NC(=O)C3=C4C(=C(C=C3)C)OC5=C(C(=O)C(=C(C5=N4)C(=O)N[C@H]6[C@H](OC(=O)[C@@H](N(C(=O)CN(C(=O)[C@@H]7CCCN7C(=O)[C@H](NC6=O)C(C)C)C)C)C(C)C)C)N)C	457193	DB00970	-	-	Oncological disease (for the treatment of Wilms' tumor, childhood rhabdomyosarcoma, Ewing's sarcoma and metastatic, gestational trophoblastic neoplasia, nonseminomatous testicular cancer as part of a combination chemotherapy and/or multi-modality treatment regimen)	RJURFGZVJUQBHK-IIXSONLDSA-N	1255.44	C62H86N12O16	Organic compounds	Organic acids and derivatives	Peptidomimetics	Depsipeptides
Drug-787	R,S	Azelastine	CN1CCCC(CC1)N2C(=O)C3=CC=CC=C3C(=N2)CC4=CC=C(C=C4)Cl	2267	DB00972	Immunology	Antihistaminic	-	MBUVEWMHONZEQD-UHFFFAOYSA-N	381.904	C22H24ClN3O	Organic compounds	Organoheterocyclic compounds	Diazanaphthalenes	Benzodiazines
Drug-788	C	Ezetimibe	C1=CC(=CC=C1[C@@H]2[C@H](C(=O)N2C3=CC=C(C=C3)F)CC[C@@H](C4=CC=C(C=C4)F)O)O	150311	DB00973	-	-	hypocholesterolemic	OLNTVTPDXPETLC-XPWALMASSA-N	409.433	C24H21F2NO3	Organic compounds	Organoheterocyclic compounds	Lactams	Beta lactams
Drug-790	B	Dipyridamole	C1CCN(CC1)C2=NC(=NC3=C2N=C(N=C3N4CCCCC4)N(CCO)CCO)N(CCO)CCO	3108	DB00975	Cardiovascular	Anticoagulant	-	IZEKFCXSFNUWAM-UHFFFAOYSA-N	504.636	C24H40N8O4	Organic compounds	Organic nitrogen compounds	Organonitrogen compounds	Amines
Drug-792	G,L	EthinylEstradiol	C[C@]12CC[C@H]3[C@H]([C@@H]1CC[C@]2(C#C)O)CCC4=C3C=CC(=C4)O	5991	DB00977	Endocrinology	Contraceptive	Antineoplastic (Oral contraceptives)	BFPYWIDHMRZLRN-SLHNCBLASA-N	296.41	C20H24O2	Organic compounds	Lipids and lipid-like molecules	Steroids and steroid derivatives	Estrane steroids
Drug-793	J,S	Lomefloxacin	CCN1C=C(C(=O)C2=CC(=C(C(=C21)F)N3CCNC(C3)C)F)C(=O)O	3948	DB00978	Infectiology	Antibacterial	antibacterial	ZEKZLJVOYLTDKK-UHFFFAOYSA-N	351.354	C17H19F2N3O3	Organic compounds	Organoheterocyclic compounds	Quinolines and derivatives	Quinoline carboxylic acids
Drug-794	S	Cyclopentolate	CN(C)CCOC(=O)C(C1=CC=CC=C1)C2(CCCC2)O	2905	DB00979	Metabolism	-	-	SKYSRIRYMSLOIN-UHFFFAOYSA-N	291.391	C17H25NO3	Organic compounds	Benzenoids	Benzene and substituted derivatives	-
Drug-795	N	Ramelteon	CCC(=O)NCC[C@@H]1CCC2=C1C3=C(C=C2)OCC3	208902	DB00980	-	-	insomnia	YLXDSYKOBKBWJQ-LBPRGKRZSA-N	259.349	C16H21NO2	Organic compounds	Benzenoids	Indanes	-
Drug-798	R	Formoterol/Arformoterol	CC(CC1=CC=C(C=C1)OC)NCC(C2=CC(=C(C=C2)O)NC=O)O	3410/3083544	DB00983/DB01274	-	-	bronchodilator/COPD	BPZSYCZIITTYBL-UHFFFAOYSA-N/BPZSYCZIITTYBL-YJYMSZOUSA-N	344.411	C19H24N2O4	Organic compounds	Benzenoids	Benzene and substituted derivatives	Phenethylamines
Drug-799	R	Nandrolonephenpropionate	C[C@]12CC[C@H]3[C@H]([C@@H]1CC[C@@H]2OC(=O)CCC4=CC=CC=C4)CCC5=CC(=O)CC[C@H]35	229455	DB00984	-	-	Oncological disease (osteoporosis in postmenopausal women)	UBWXUGDQUBIEIZ-QNTYDACNSA-N	406.566	C27H34O3	Organic compounds	Lipids and lipid-like molecules	Steroids and steroid derivatives	Steroid esters
Drug-800	A	Glycopyrronium/Glycopyrrolate	C[N+]1(CC[C@@H](C1)OC(=O)[C@@](C2CCCC2)(C3=CC=CC=C3)O)C	9933193/3494	DB00986	Gastroenterology	Antispastic	-	ANGKOCUUWGHLCE-HKUYNNGSSA-N/ANGKOCUUWGHLCE-UHFFFAOYSA-N	318.437	C19H28NO3+	Organic compounds	Benzenoids	Benzene and substituted derivatives	-
Drug-801	L	Cytarabine	C1=CN(C(=O)N=C1N)[C@H]2[C@H]([C@@H]([C@H](O2)CO)O)O	6253	DB00987	Oncology	Antineoplastic	anticancer	UHDGCWIWMRVCDJ-CCXZUQQUSA-N	243.219	C9H13N3O5	Organic compounds	Nucleosides, nucleotides, and analogues	Pyrimidine nucleosides	-
Drug-802	C	Dopamine	C1=CC(=C(C=C1CCN)O)O	681	DB00988	Cardiovascular	Antihypertensive	-	VYFYYTLLBUKUHU-UHFFFAOYSA-N	153.181	C8H11NO2	Organic compounds	Benzenoids	Phenols	Benzenediols
Drug-803	N	Rivastigmine	CCN(C)C(=O)OC1=CC=CC(=C1)[C@H](C)N(C)C	77991	DB00989	Central_Nervous_System	-	Alzheimer's Disease	XSVMFMHYUFZWBK-NSHDSACASA-N	250.342	C14H22N2O2	Organic compounds	Benzenoids	Benzene and substituted derivatives	Phenoxy compounds
Drug-804	L	Exemestane	C[C@]12CC[C@H]3[C@H]([C@@H]1CCC2=O)CC(=C)C4=CC(=O)C=C[C@]34C	60198	DB00990	Endocrinology	Antineoplastic	anticancer	BFYIZQONLCFLEV-DAELLWKTSA-N	296.41	C20H24O2	Organic compounds	Lipids and lipid-like molecules	Steroids and steroid derivatives	Androstane steroids
Drug-805	M	Oxaprozin	C1=CC=C(C=C1)C2=C(OC(=N2)CCC(=O)O)C3=CC=CC=C3	4614	DB00991	Central_Nervous_System	Analgesic	antiinflammatory	OFPXSFXSNFPTHF-UHFFFAOYSA-N	293.322	C18H15NO3	Organic compounds	Organoheterocyclic compounds	Azoles	Oxazoles
Drug-806	L	Methylaminolevulinate	COC(=O)CCC(=O)CN	157922	DB00992	-	-	-	YUUAYBAIHCDHHD-UHFFFAOYSA-N	145.158	C6H11NO3	Organic compounds	Organic acids and derivatives	Carboxylic acids and derivatives	Amino acids, peptides, and analogues
Drug-807	L	Azathioprine	CN1C=NC(=C1SC2=NC=NC3=C2NC=N3)[N+](=O)[O-]	2265	DB00993	Oncology	Antineoplastic	-	LMEKQMALGUDUQG-UHFFFAOYSA-N	277.262	C9H7N7O2S	Organic compounds	Organosulfur compounds	Thioethers	Aryl thioethers
Drug-808	M	Auranofin	CCP(CC)CC.CC(=O)OC[C@@H]1[C@H]([C@@H]([C@H]([C@@H](O1)[S-])OC(=O)C)OC(=O)C)OC(=O)C.[Au+]	6918453	DB00995	Metabolism	Analgesic	antiarthritic	AUJRCFUBUPVWSZ-XTZHGVARSA-M	678.483	C20H34AuO9PS	Organic compounds	Organic acids and derivatives	Carboxylic acids and derivatives	Tetracarboxylic acids and derivatives
Drug-809	N	Gabapentin	C1CCC(CC1)(CC(=O)O)CN	3446	DB00996	Central Nervous System	Anticonvulsant	antiepileptic	UGJMXCAKCUNAIE-UHFFFAOYSA-N	171.24	C9H17NO2	Organic compounds	Organic acids and derivatives	Carboxylic acids and derivatives	Amino acids, peptides, and analogues
Drug-811	N	Frovatriptan	CN[C@@H]1CCC2=C(C1)C3=C(N2)C=CC(=C3)C(=O)N	77992	DB00998	-	-	antimigraine	XPSQPHWEGNHMSK-SECBINFHSA-N	243.31	C14H17N3O	Organic compounds	Organoheterocyclic compounds	Indoles and derivatives	Carbazoles
Drug-812	C	Hydrochlorothiazide	C1NC2=CC(=C(C=C2S(=O)(=O)N1)S(=O)(=O)N)Cl	3639	DB00999	Metabolism	Antihypertensive	-	JZUFKLXOESDKRF-UHFFFAOYSA-N	297.728	C7H8ClN3O4S2	Organic compounds	Organoheterocyclic compounds	Thiadiazines	Benzothiadiazines
Drug-813	-	Cyclacillin	CC1([C@@H](N2[C@H](S1)[C@@H](C2=O)NC(=O)C3(CCCCC3)N)C(=O)O)C	19003	DB01000	-	-	Antibiotic	HGBLNBBNRORJKI-WCABBAIRSA-N	341.426	C15H23N3O4S	Organic compounds	Organoheterocyclic compounds	Lactams	Beta lactams
Drug-814	R	Salbutamol/Levosalbutamol	CC(C)(C)NCC(C1=CC(=C(C=C1)O)CO)O	2083/123600	DB01001/DB13139	Neuromuscular/Respiratory	Bronchodilator/Antiasthmatic	Immunological, inflammatory and related disease - Inflammatory disease (asthma)	NDAUXUAQIAJITI-UHFFFAOYSA-N/NDAUXUAQIAJITI-LBPRGKRZSA-N	239.315	C13H21NO3	Organic compounds	Benzenoids	Benzene and substituted derivatives	Benzyl alcohols
Drug-816	D	Cromoglicicacid	C1=CC2=C(C(=C1)OCC(COC3=CC=CC4=C3C(=O)C=C(O4)C(=O)O)O)C(=O)C=C(O2)C(=O)O	2882	DB01003	-	-	-	IMZMKUWMOSJXDT-UHFFFAOYSA-N	468.37	C23H16O11	Organic compounds	Organoheterocyclic compounds	Benzopyrans	1-benzopyrans
Drug-817	J,S	Ganciclovir	C1=NC2=C(N1COC(CO)CO)NC(=NC2=O)N	3454	DB01004	Metabolism	Antiviral	antiviral	IRSCQMHQWWYFCW-UHFFFAOYSA-N	255.234	C9H13N5O4	Organic compounds	Organoheterocyclic compounds	Imidazopyrimidines	Purines and purine derivatives
Drug-818	L	Hydroxyurea	C(=O)(N)NO	3657	DB01005	-	-	-	VSNHCAURESNICA-UHFFFAOYSA-N	76.055	CH4N2O2	Organic compounds	Organic acids and derivatives	Carboximidic acids and derivatives	-
Drug-819	L	Letrozole	C1=CC(=CC=C1C#N)C(C2=CC=C(C=C2)C#N)N3C=NC=N3	3902	DB01006	Oncology	Antineoplastic	anticancer	HPJKCIUCZWXJDR-UHFFFAOYSA-N	285.31	C17H11N5	Organic compounds	Benzenoids	Benzene and substituted derivatives	Diphenylmethanes
Drug-820	D,G	Tioconazole	C1=CC(=C(C=C1Cl)Cl)C(CN2C=CN=C2)OCC3=C(SC=C3)Cl	5482	DB01007	Infectiology	Antifungal	antifungal	QXHHHPZILQDDPS-UHFFFAOYSA-N	387.703	C16H13Cl3N2OS	Organic compounds	Benzenoids	Benzene and substituted derivatives	Benzylethers
Drug-822	M	Ketoprofen/Dexketoprofen	CC(C1=CC=CC(=C1)C(=O)C2=CC=CC=C2)C(=O)O	3825/667550	DB01009/DB09214	Central Nervous System	Analgesic	antiinflammatory	DKYWVDODHFEZIM-UHFFFAOYSA-N/DKYWVDODHFEZIM-NSHDSACASA-N	254.285	C16H14O3	Organic compounds	Benzenoids	Benzene and substituted derivatives	Benzophenones
Drug-823	N	Edrophonium	CC[N+](C)(C)C1=CC(=CC=C1)O	3202	DB01010	Diagnostic	Anti-fatigue	-	VWLHWLSRQJQWRG-UHFFFAOYSA-O	166.244	C10H16NO+	Organic compounds	Benzenoids	Benzene and substituted derivatives	Aniline and substituted anilines
Drug-824	V	Metyrapone	CC(C)(C1=CN=CC=C1)C(=O)C2=CN=CC=C2	4174	DB01011	Endocrinology	-	-	FJLBFSROUSIWMA-UHFFFAOYSA-N	226.279	C14H14N2O	Organic compounds	Organic oxygen compounds	Organooxygen compounds	Carbonyl compounds
Drug-825	H	Cinacalcet	C[C@H](C1=CC=CC2=CC=CC=C21)NCCCC3=CC(=CC=C3)C(F)(F)F	156419	DB01012	-	-	hyperparathyroidism	VDHAWDNDOKGFTD-MRXNPFEDSA-N	357.42	C22H22F3N	Organic compounds	Benzenoids	Naphthalenes	-
Drug-826	D	Clobetasolpropionate	CCC(=O)O[C@@]1([C@H](C[C@@H]2[C@@]1(C[C@@H]([C@]3([C@H]2CCC4=CC(=O)C=C[C@@]43C)F)O)C)C)C(=O)CCl	32798	DB01013	Metabolism	Anti-inflammatory	-	CBGUOGMQLZIXBE-XGQKBEPLSA-N	466.974	C25H32ClFO5	Organic compounds	Lipids and lipid-like molecules	Steroids and steroid derivatives	Pregnane steroids
Drug-827	J	Sulfamethoxazole	CC1=CC(=NO1)NS(=O)(=O)C2=CC=C(C=C2)N	5329	DB01015	Infectiology	Antibacterial	-	JLKIGFTWXXRPMT-UHFFFAOYSA-N	253.276	C10H11N3O3S	Organic compounds	Benzenoids	Benzene and substituted derivatives	Benzenesulfonamides
Drug-828	A	Glyburide	COC1=C(C=C(C=C1)Cl)C(=O)NCCC2=CC=C(C=C2)S(=O)(=O)NC(=O)NC3CCCCC3	3488	DB01016	Endocrinology	Antidiabetic	-	ZNNLBTZKUZBEKO-UHFFFAOYSA-N	494.003	C23H28ClN3O5S	Organic compounds	Benzenoids	Benzene and substituted derivatives	Benzenesulfonamides
Drug-829	C	Guanfacine	C1=CC(=C(C(=C1)Cl)CC(=O)N=C(N)N)Cl	3519	DB01018	Cardiovascular	Antihypertensive	-	INJOMKTZOLKMBF-UHFFFAOYSA-N	246.091	C9H9Cl2N3O	Organic compounds	Benzenoids	Benzene and substituted derivatives	Halobenzenes
Drug-830	N	Bethanechol	CC(C[N+](C)(C)C)OC(=O)N	2370	DB01019	Metabolism	-	-	NZUPCNDJBJXXRF-UHFFFAOYSA-O	161.225	C7H17N2O2+	Organic compounds	Organic nitrogen compounds	Organonitrogen compounds	Quaternary ammonium salts
Drug-831	C	IsosorbideMononitrate	C1[C@@H]([C@@H]2[C@H](O1)[C@@H](CO2)O[N+](=O)[O-])O	27661	DB01020	Cardiovascular	Antianginal	antianginal	YWXYYJSYQOXTPL-SLPGGIOYSA-N	191.139	C6H9NO6	Organic compounds	Organoheterocyclic compounds	Furofurans	Isosorbides
Drug-832	C	Trichlormethiazide	C1=C2C(=CC(=C1Cl)S(=O)(=O)N)S(=O)(=O)NC(N2)C(Cl)Cl	5560	DB01021	Cardiovascular	Antihypertensive	-	LMJSLTNSBFUCMU-UHFFFAOYSA-N	380.639	C8H8Cl3N3O4S2	Organic compounds	Organoheterocyclic compounds	Thiadiazines	Benzothiadiazines
Drug-833	B	Phylloquinone	CC1=C(C(=O)C2=CC=CC=C2C1=O)C/C=C(\C)/CCC[C@H](C)CCC[C@H](C)CCCC(C)C	5284607	DB01022	-	-	-	MBWXNTAXLNYFJB-NKFFZRIASA-N	450.707	C31H46O2	Organic compounds	Lipids and lipid-like molecules	Prenol lipids	Quinone and hydroquinone lipids
Drug-834	C	Felodipine	CCOC(=O)C1=C(NC(=C(C1C2=C(C(=CC=C2)Cl)Cl)C(=O)OC)C)C	3333	DB01023	Neuromuscular	Antianginal	antihypertensive	RZTAMFZIAATZDJ-UHFFFAOYSA-N	384.253	C18H19Cl2NO4	Organic compounds	Organoheterocyclic compounds	Pyridines and derivatives	Hydropyridines
Drug-835	L	Mycophenolicacid	CC1=C(C(=C(C2=C1COC2=O)O)C/C=C(\C)/CCC(=O)O)OC	446541	DB01024	-	-	Immunological, inflammatory and related disease (immunosuppression, prevent rejection in organ transplantation)	HPNSFSBZBAHARI-RUDMXATFSA-N	320.341	C17H20O6	Organic compounds	Organoheterocyclic compounds	Isocoumarans	Isobenzofuranones
Drug-836	A	Amlexanox	CC(C)C1=CC2=C(C=C1)OC3=NC(=C(C=C3C2=O)C(=O)O)N	2161	DB01025	-	-	antiasthmatic	SGRYPYWGNKJSDL-UHFFFAOYSA-N	298.298	C16H14N2O4	Organic compounds	Organoheterocyclic compounds	Benzopyrans	1-benzopyrans
Drug-837	D,J,G	Ketoconazole	CC(=O)N1CCN(CC1)C2=CC=C(C=C2)OC[C@H]3CO[C@](O3)(CN4C=CN=C4)C5=C(C=C(C=C5)Cl)Cl	456201	DB01026	Infectiology	Antifungal	antifungal	XMAYWYJOQHXEEK-UHFFFAOYSA-N	531.434	C26H28Cl2N4O4	Organic compounds	Organoheterocyclic compounds	Diazinanes	Piperazines
Drug-838	N	Methoxyflurane	COC(C(Cl)Cl)(F)F	4116	DB01028	-	-	-	RFKMCNOHBTXSMU-UHFFFAOYSA-N	164.961	C3H4Cl2F2O	Organic compounds	Organic oxygen compounds	Organooxygen compounds	Ethers
Drug-839	C	Irbesartan	CCCCC1=NC2(CCCC2)C(=O)N1CC3=CC=C(C=C3)C4=CC=CC=C4C5=NNN=N5	3749	DB01029	-	-	antihypertensive	YOSHYTLCDANDAN-UHFFFAOYSA-N	428.54	C25H28N6O	Organic compounds	Benzenoids	Benzene and substituted derivatives	Biphenyls and derivatives
Drug-840	L	Topotecan	CC[C@@]1(C2=C(COC1=O)C(=O)N3CC4=C(C3=C2)N=C5C=CC(=C(C5=C4)CN(C)C)O)O	60700	DB01030	Oncology	Antineoplastic	Oncological disease (for the treatment of metastatic carcinoma of the ovary and small cell lung cancer following the failure of first-line chemotherapy, also ovarian cancer and lung cancer)	UCFGDBYHRUNTLO-QHCPKHFHSA-N	421.453	C23H23N3O5	Organic compounds	Alkaloids and derivatives	Camptothecins	-
Drug-841	-	Ethinamate	C#CC1(CCCCC1)OC(=O)N	3284	DB01031	-	-	-	GXRZIMHKGDIBEW-UHFFFAOYSA-N	167.208	C9H13NO2	Organic compounds	Organic oxygen compounds	Organooxygen compounds	Carbonyl compounds
Drug-842	M	Probenecid	CCCN(CCC)S(=O)(=O)C1=CC=C(C=C1)C(=O)O	4911	DB01032	Metabolism	Antigout	-	DBABZHXKTCFAPX-UHFFFAOYSA-N	285.358	C13H19NO4S	Organic compounds	Benzenoids	Benzene and substituted derivatives	Benzenesulfonamides
Drug-843	L	Mercaptopurine	C1=NC2=C(N1)C(=S)N=CN2	667490	DB01033	Immunology	Immunosuppressant	Oncological disease (treatment of lymphobastomas, myeloblastoma leucosis, and to treat neuroleukemia)	GLVAUDGFNGKCSF-UHFFFAOYSA-N	152.175	C5H4N4S	Organic compounds	Organoheterocyclic compounds	Imidazopyrimidines	Purines and purine derivatives
Drug-844	J	Cerulenin	CC=CCC=CCCC(=O)[C@@H]1[C@@H](O1)C(=O)N	28517	DB01034	-	-	-	GVEZIHKRYBHEFX-GHMZBOCLSA-N	223.272	C12H17NO3	Organic compounds	Organoheterocyclic compounds	Epoxides	Oxirane carboxylic acids and derivatives
Drug-845	C	Procainamide	CCN(CC)CCNC(=O)C1=CC=C(C=C1)N	4913	DB01035	Cardiovascular	Antiarrhythmic	-	REQCZEXYDRLIBE-UHFFFAOYSA-N	235.331	C13H21N3O	Organic compounds	Benzenoids	Benzene and substituted derivatives	Benzoic acids and derivatives
Drug-846	G	Tolterodine	CC1=CC(=C(C=C1)O)[C@H](CCN(C(C)C)C(C)C)C2=CC=CC=C2	443879	DB01036	-	-	urinary incontinence	OOGJQPCLVADCPB-HXUWFJFHSA-N	325.496	C22H31NO	Organic compounds	Benzenoids	Benzene and substituted derivatives	Diphenylmethanes
Drug-847	N	Selegiline	C[C@H](CC1=CC=CC=C1)N(C)CC#C	26757	DB01037	Central Nervous System	Antiparkinsonian	Parkinson's Disease	MEZLKOACVSPNER-UHFFFAOYSA-N	187.286	C13H17N	Organic compounds	Benzenoids	Benzene and substituted derivatives	Phenethylamines
Drug-848	C	Fenofibrate	CC(C)OC(=O)C(C)(C)OC1=CC=C(C=C1)C(=O)C2=CC=C(C=C2)Cl	3339	DB01039	Metabolism	Hypocholesterolemic	-	YMTINGFKWWXKFG-UHFFFAOYSA-N	360.834	C20H21ClO4	Organic compounds	Benzenoids	Benzene and substituted derivatives	Benzophenones
Drug-849	L	Thalidomide	C1CC(=O)NC(=O)C1N2C(=O)C3=CC=CC=C3C2=O	5426	DB01041	Central Nervous System	Hypnotic	-	UEJJHQNACJXSKW-UHFFFAOYSA-N	258.233	C13H10N2O4	Organic compounds	Organoheterocyclic compounds	Isoindoles and derivatives	Isoindolines
Drug-851	N	Memantine	CC12CC3CC(C1)(CC(C3)(C2)N)C	4054	DB01043	Central Nervous System	Anti-Alzheimer	antispastic	BUGYDGFZZOZRHP-UHFFFAOYSA-N	179.307	C12H21N	Organic compounds	Organic nitrogen compounds	Organonitrogen compounds	Amines
Drug-852	J,S	Gatifloxacin	CC1CN(CCN1)C2=C(C=C3C(=C2OC)N(C=C(C3=O)C(=O)O)C4CC4)F	5379	DB01044	Infectiology	Antibacterial	antibacterial	XUBOMFCQGDBHNK-UHFFFAOYSA-N	375.4	C19H22FN3O4	Organic compounds	Organoheterocyclic compounds	Quinolines and derivatives	Quinoline carboxylic acids
Drug-853	A	Lubiprostone	CCCCC([C@]1(CC[C@H]2[C@H](O1)CC(=O)[C@@H]2CCCCCCC(=O)O)O)(F)F	157920	DB01046	-	-	constipation, chronic idiopath	WGFOBBZOWHGYQH-MXHNKVEKSA-N	390.468	C20H32F2O5	Organic compounds	Lipids and lipid-like molecules	Fatty Acyls	Eicosanoids
Drug-854	C,D	Fluocinonide	CC(=O)OCC(=O)[C@@]12[C@@H](C[C@@H]3[C@@]1(C[C@@H]([C@]4([C@H]3C[C@@H](C5=CC(=O)C=C[C@@]54C)F)F)O)C)OC(O2)(C)C	9642	DB01047	Metabolism	Anti-inflammatory	-	WJOHZNCJWYWUJD-IUGZLZTKSA-N	494.532	C26H32F2O7	Organic compounds	Lipids and lipid-like molecules	Steroids and steroid derivatives	Pregnane steroids
Drug-855	J	Abacavir	C1CC1NC2=NC(=NC3=C2N=CN3[C@@H]4C[C@@H](C=C4)CO)N	441300	DB01048	Infectiology	Antiviral	antiviral	MCGSCOLBFJQGHM-SCZZXKLOSA-N	286.339	C14H18N6O	Organic compounds	Nucleosides, nucleotides, and analogues	Nucleoside and nucleotide analogues	Cyclopentyl nucleosides
Drug-856	C	Ergoloidmesylate	C[C@H]1C(=O)N2CCC[C@H]2[C@]3(N1C(=O)[C@](O3)(C(C)C)NC(=O)[C@@H]4C[C@H]5[C@@H](CC6=CNC7=CC=CC5=C67)N(C4)C)O.CS(=O)(=O)O	87068835	DB01049	-	-	-	FQHMMOGHDWAXDI-WUQHHHCFSA-N	631.745	C30H41N5O8S	Organic compounds	Alkaloids and derivatives	Ergoline and derivatives	Lysergic acids and derivatives
Drug-857	C,G,M	Ibuprofen/Dexibuprofen	C[C@@H](C1=CC=C(C=C1)CC(C)C)C(=O)O	39912	DB01050	Central Nervous System	Analgesic	antiinflammatory	HEFNNWSXXWATRW-UHFFFAOYSA-N	206.285	C13H18O2	Organic compounds	Phenylpropanoids and polyketides	Phenylpropanoic acids	-
Drug-858	Q	Novobiocin	CC1=C(C=CC2=C1OC(=O)C(=C2O)NC(=O)C3=CC(=C(C=C3)O)CC=C(C)C)OC4C(C(C(C(O4)(C)C)OC)OC(=O)N)O	54675769	DB01051	Metabolism	Antibacterial	Antibacterial (for the treatment of infections due to staphylococci and other susceptible organisms)	YJQPYGGHQPGBLI-KGSXXDOSSA-N	612.624	C31H36N2O11	Organic compounds	Phenylpropanoids and polyketides	Coumarins and derivatives	Coumarin glycosides
Drug-859	J,S	Benzylpenicillin	CC1([C@@H](N2[C@H](S1)[C@@H](C2=O)NC(=O)CC3=CC=CC=C3)C(=O)[O-])C	640429	DB01053	Infectiology	Antibacterial	Antibacterial (Sensitive bacterial infections including gram-positive and some gram-negative organisms)	JGSARLDLIJGVTE-MBNYWOFBSA-N	333.382	C16H17N2O4S-	Organic compounds	Organic acids and derivatives	Carboxylic acids and derivatives	Amino acids, peptides, and analogues
Drug-860	C	Nitrendipine	CCOC(=O)C1=C(NC(=C(C1C2=CC(=CC=C2)[N+](=O)[O-])C(=O)OC)C)C	4507	DB01054	Cardiovascular	Antihypertensive	antihypertensive	PVHUJELLJLJGLN-UHFFFAOYSA-N	360.366	C18H20N2O6	Organic compounds	Organoheterocyclic compounds	Pyridines and derivatives	Hydropyridines
Drug-861	-	Mimosine	C1=CN(C=C(C1=O)O)C[C@@H](C(=O)O)N	440473	DB01055	-	-	-	WZNJWVWKTVETCG-YFKPBYRVSA-N	198.178	C8H10N2O4	Organic compounds	Organic acids and derivatives	Carboxylic acids and derivatives	Amino acids, peptides, and analogues
Drug-862	C	Tocainide	CC1=C(C(=CC=C1)C)NC(=O)C(C)N	38945	DB01056	Cardiovascular	Anesthetic	antiarrhythmic	BUJAGSGYPOAWEI-UHFFFAOYSA-N	192.262	C11H16N2O	Organic compounds	Benzenoids	Benzene and substituted derivatives	Xylenes
Drug-863	S	Echothiophate	CCOP(=O)(OCC)SCC[N+](C)(C)C	10548	DB01057	-	-	-	BJOLKYGKSZKIGU-UHFFFAOYSA-N	256.321	C9H23NO3PS+	Organic compounds	Organic nitrogen compounds	Organonitrogen compounds	Quaternary ammonium salts
Drug-865	J,S	Norfloxacin	CCN1C=C(C(=O)C2=CC(=C(C=C21)N3CCNCC3)F)C(=O)O	4539	DB01059	Infectiology	Antibacterial	antibacterial	OGJPXUAPXNRGGI-UHFFFAOYSA-N	319.336	C16H18FN3O3	Organic compounds	Organoheterocyclic compounds	Quinolines and derivatives	Quinoline carboxylic acids
Drug-866	J	Amoxicillin	CC1([C@@H](N2[C@H](S1)[C@@H](C2=O)NC(=O)[C@@H](C3=CC=C(C=C3)O)N)C(=O)O)C	33613	DB01060	Metabolism	Antibacterial	Antibacterial	LSQZJLSUYDQPKJ-NJBDSQKTSA-N	365.404	C16H19N3O5S	Organic compounds	Organoheterocyclic compounds	Lactams	Beta lactams
Drug-867	J	Azlocillin	CC1([C@@H](N2[C@H](S1)[C@@H](C2=O)NC(=O)[C@@H](C3=CC=CC=C3)NC(=O)N4CCNC4=O)C(=O)[O-])C.[Na+]	23685176	DB01061	Metabolism	Antibacterial	Antibacterial	JTWOMNBEOCYFNV-NFFDBFGFSA-N	461.492	C20H23N5O6S	Organic compounds	Organic acids and derivatives	Carboxylic acids and derivatives	Amino acids, peptides, and analogues
Drug-868	G	Oxybutynin	CCN(CC)CC#CCOC(=O)C(C1CCCCC1)(C2=CC=CC=C2)O	4634	DB01062	Neuromuscular	Antispastic	-	XIQVNETUBQGFHX-UHFFFAOYSA-N	357.494	C22H31NO3	Organic compounds	Benzenoids	Benzene and substituted derivatives	-
Drug-869	N	Acetophenazine	CC(=O)C1=CC2=C(C=C1)SC3=CC=CC=C3N2CCCN4CCN(CC4)CCO	17676	DB01063	-	-	-	WNTYBHLDCKXEOT-UHFFFAOYSA-N	411.564	C23H29N3O2S	Organic compounds	Organoheterocyclic compounds	Benzothiazines	Phenothiazines
Drug-870	C,R	Isoprenaline/Isoproterenol(+)-bitartratesalt/Isoproterenolhydrochloride	CC(C)NCC(C1=CC(=C(C=C1)O)O)O	3779/5808/443372	DB01064	Respiratory/Cardiovascular	Antiasthmatic/Bronchodilator	Cardiovascular disease (mild or transient episodes of heart block that do not require electric shock or pacemaker therapy also used in management of asthma and chronic bronchitis)	JWZZKOKVBUJMES-UHFFFAOYSA-N/JWZZKOKVBUJMES-LLVKDONJSA-N/JWZZKOKVBUJMES-NSHDSACASA-N	211.261	C11H17NO3	Organic compounds	Benzenoids	Phenols	Benzenediols
Drug-871	N	Melatonin	CC(=O)NCCC1=CNC2=C1C=C(C=C2)OC	896	DB01065	Central Nervous System	Anticonvulsant	-	DRLFMBDRBRZALE-UHFFFAOYSA-N	232.283	C13H16N2O2	Organic compounds	Organoheterocyclic compounds	Indoles and derivatives	Indoles
Drug-872	J	Cefditoren	CC1=C(SC=N1)/C=C\C2=C(N3[C@@H]([C@@H](C3=O)NC(=O)/C(=N\OC)/C4=CSC(=N4)N)SC2)C(=O)O	9870843	DB01066	-	-	Antibacterial (uncomplicated skin and skin structure infections. community-acquired pneumonia, acute bacterial exacerbation of chronic bronchitis (ABECB), pharyngitis, tonsillitis)	KMIPKYQIOVAHOP-YLGJWRNMSA-N	506.57	C19H18N6O5S3	Organic compounds	Organoheterocyclic compounds	Lactams	Beta lactams
Drug-873	A	Glipizide	CC1=NC=C(N=C1)C(=O)NCCC2=CC=C(C=C2)S(=O)(=O)NC(=O)NC3CCCCC3	3478	DB01067	Endocrinology	Antidiabetic	-	ZJJXGWJIGJFDTL-UHFFFAOYSA-N	445.538	C21H27N5O4S	Organic compounds	Benzenoids	Benzene and substituted derivatives	Benzenesulfonamides
Drug-874	N	Clonazepam	C1C(=O)NC2=C(C=C(C=C2)[N+](=O)[O-])C(=N1)C3=CC=CC=C3Cl	2802	DB01068	-	-	-	DGBIGWXXNGSACT-UHFFFAOYSA-N	315.713	C15H10ClN3O3	Organic compounds	Organoheterocyclic compounds	Benzodiazepines	1,4-benzodiazepines
Drug-875	D,R	Promethazine	CC(CN1C2=CC=CC=C2SC3=CC=CC=C31)N(C)C	4927	DB01069	Allergology	Antihistaminic	-	PWWVAXIEGOYWEE-UHFFFAOYSA-N	284.421	C17H20N2S	Organic compounds	Organoheterocyclic compounds	Benzothiazines	Phenothiazines
Drug-876	A	Dihydrotachysterol	C[C@H]\1CC[C@@H](C/C1=C\C=C\2/CCC[C@]3([C@H]2CC[C@@H]3[C@H](C)/C=C/[C@H](C)C(C)C)C)O	5311071	DB01070	-	-	-	ILYCWAKSDCYMBB-OPCMSESCSA-N	398.675	C28H46O	Organic compounds	Lipids and lipid-like molecules	Steroids and steroid derivatives	Vitamin D and derivatives
Drug-877	R	Mequitazine	C1CN2CCC1C(C2)CN3C4=CC=CC=C4SC5=CC=CC=C53	4066	DB01071	-	-	-	HOKDBMAJZXIPGC-UHFFFAOYSA-N	322.47	C20H22N2S	Organic compounds	Organoheterocyclic compounds	Benzothiazines	Phenothiazines
Drug-878	J	Atazanavir	CC(C)(C)[C@@H](C(=O)N[C@@H](CC1=CC=CC=C1)[C@H](CN(CC2=CC=C(C=C2)C3=CC=CC=N3)NC(=O)[C@H](C(C)(C)C)NC(=O)OC)O)NC(=O)OC	148192	DB01072	-	-	antiviral	AXRYRYVKAWYZBR-GASGPIRDSA-N	704.869	C38H52N6O7	Organic compounds	Organic acids and derivatives	Carboxylic acids and derivatives	Amino acids, peptides, and analogues
Drug-879	L	Fludarabine	C1=NC2=C(N1[C@H]3[C@H]([C@@H]([C@H](O3)CO)O)O)N=C(N=C2N)F	657237	DB01073	Oncology	Antineoplastic	anticancer	HBUBKKRHXORPQB-FJFJXFQQSA-N	285.235	C10H12FN5O4	Organic compounds	Nucleosides, nucleotides, and analogues	Purine nucleosides	-
Drug-880	C	Perhexiline	C1CCC(CC1)C(CC2CCCCN2)C3CCCCC3	4746	DB01074	Cardiovascular	Antianginal	-	CYXKNKQEMFBLER-UHFFFAOYSA-N	277.496	C19H35N	Organic compounds	Organoheterocyclic compounds	Piperidines	-
Drug-881	D,N,R	Diphenhydramine	CN(C)CCOC(C1=CC=CC=C1)C2=CC=CC=C2	3100	DB01075	Allergology	Antiemetic	-	ZZVUWRFHKOJYTH-UHFFFAOYSA-N	255.361	C17H21NO	Organic compounds	Benzenoids	Benzene and substituted derivatives	Diphenylmethanes
Drug-882	C	Atorvastatin	CC(C)C1=C(C(=C(N1CC[C@H](C[C@H](CC(=O)O)O)O)C2=CC=C(C=C2)F)C3=CC=CC=C3)C(=O)NC4=CC=CC=C4	60823	DB01076	Metabolism	-	hypocholesterolemic	XUKUURHRXDUEBC-UHFFFAOYSA-M	558.65	C33H35FN2O5	Organic compounds	Organoheterocyclic compounds	Pyrroles	Substituted pyrroles
Drug-883	M	Etidronicacid	CC(O)(P(=O)(O)O)P(=O)(O)O	3305	DB01077	-	-	-	DBVJJBKOTRCVKF-UHFFFAOYSA-N	206.027	C2H8O7P2	Organic compounds	Organic acids and derivatives	Organic phosphonic acids and derivatives	Bisphosphonates
Drug-884	C	Deslanoside	C[C@@H]1[C@H]([C@H](C[C@@H](O1)O[C@H]2CC[C@]3([C@@H](C2)CC[C@@H]4[C@@H]3C[C@H]([C@]5([C@@]4(CC[C@@H]5C6=CC(=O)OC6)O)C)O)C)O)O[C@H]7C[C@@H]([C@@H]([C@H](O7)C)O[C@H]8C[C@@H]([C@@H]([C@H](O8)C)O[C@H]9[C@@H]([C@H]([C@@H]([C@H](O9)CO)O)O)O)O)O	28620	DB01078	-	-	Cardiovascular disease (Cardiotonic)	OBATZBGFDSVCJD-LALPQLPRSA-N	943.09	C47H74O19	Organic compounds	Lipids and lipid-like molecules	Steroids and steroid derivatives	Steroid lactones
Drug-885	N	Vigabatrin	C=CC(CCC(=O)O)N	5665	DB01080	Central Nervous System	Anticonvulsant	antiepileptic	PJDFLNIOAUIZSL-UHFFFAOYSA-N	129.159	C6H11NO2	Organic compounds	Organic acids and derivatives	Carboxylic acids and derivatives	Amino acids, peptides, and analogues
Drug-886	A	Diphenoxylate	CCOC(=O)C1(CCN(CC1)CCC(C#N)(C2=CC=CC=C2)C3=CC=CC=C3)C4=CC=CC=C4	13505	DB01081	-	-	-	HYPPXZBJBPSRLK-UHFFFAOYSA-N	452.598	C30H32N2O2	Organic compounds	Benzenoids	Benzene and substituted derivatives	Diphenylacetonitriles
Drug-887	J,A	Streptomycin	CC1C(C(C(O1)OC2C(C(C(C(C2O)O)N=C(N)N)O)N=C(N)N)OC3C(C(C(C(O3)CO)O)O)NC)(C=O)O	5297	DB01082	Infectiology	Antibacterial	Antibacterial (tuberculosis, anti-plague Yersinia pestis)	UCSJYZPVAKXKNQ-HZYVHMACSA-N	581.58	C21H39N7O12	Organic compounds	Organic oxygen compounds	Organooxygen compounds	Carbohydrates and carbohydrate conjugates
Drug-888	A	Orlistat	CCCCCCCCCCC[C@@H](C[C@H]1[C@@H](C(=O)O1)CCCCCC)OC(=O)[C@H](CC(C)C)NC=O	3034010	DB01083	-	-	antiobesity	AHLBNYSZXLDEJQ-FWEHEUNISA-N	495.745	C29H53NO5	Organic compounds	Organic acids and derivatives	Carboxylic acids and derivatives	Amino acids, peptides, and analogues
Drug-889	S	Emedastine	CCOCCN1C2=CC=CC=C2N=C1N3CCCN(CC3)C	3219	DB01084	Allergology	Antihistaminic	antiallergic	KBUZBQVCBVDWKX-UHFFFAOYSA-N	302.422	C17H26N4O	Organic compounds	Organoheterocyclic compounds	Benzimidazoles	-
Drug-890	N,S	Pilocarpine	CC[C@H]1[C@H](COC1=O)CC2=CN=CN2C	5910	DB01085	Ophthalmology	Antiglaucoma	Glaucoma. For the treatment of radiation-induced dry mouth (xerostomia) and symptoms of dry mouth in patients with Sj?grens syndrome. Parasympathomimetic.	QCHFTSOMWOSFHM-WPRPVWTQSA-N	208.261	C11H16N2O2	Organic compounds	Alkaloids and derivatives	-	-
Drug-891	C,D,N,R	Benzocaine	CCOC(=O)C1=CC=C(C=C1)N	2337	DB01086	Neuromuscular	Local_anesthetic	-	BLFLLBZGZJTVJG-UHFFFAOYSA-N	165.192	C9H11NO2	Organic compounds	Benzenoids	Benzene and substituted derivatives	Benzoic acids and derivatives
Drug-892	P	Primaquine	CC(CCCN)NC1=C2C(=CC(=C1)OC)C=CC=N2	4908	DB01087	Infectiology	Antimalarial	-	INDBQLZJXZLFIT-UHFFFAOYSA-N	259.353	C15H21N3O	Organic compounds	Organoheterocyclic compounds	Quinolines and derivatives	Aminoquinolines and derivatives
Drug-893	B	Iloprost	CC#CCC(C)[C@@H](/C=C/[C@H]1[C@@H](C[C@H]2[C@@H]1C/C(=C/CCCC(=O)O)/C2)O)O	5311181	DB01088	-	-	platelet aggreg. inhib.	HIFJCPQKFCZDDL-ACWOEMLNSA-N	360.494	C22H32O4	Organic compounds	Lipids and lipid-like molecules	Fatty Acyls	Eicosanoids
Drug-894	C	Deserpidine	CO[C@H]1[C@@H](C[C@@H]2CN3CCC4=C([C@H]3C[C@@H]2[C@@H]1C(=O)OC)NC5=CC=CC=C45)OC(=O)C6=CC(=C(C(=C6)OC)OC)OC	8550	DB01089	-	-	Cardiovascular disease (for the treatment of hypertension and tranquillizer)	CVBMAZKKCSYWQR-WCGOZPBSSA-N	578.662	C32H38N2O8	Organic compounds	Alkaloids and derivatives	Yohimbine alkaloids	-
Drug-895	C	Pentolinium	C[N+]1(CCCC1)CCCCC[N+]2(CCCC2)C	5850	DB01090	Cardiovascular	Antihypertensive	-	XSBSKEQEUFOSDD-UHFFFAOYSA-N	240.435	C15H32N2+2	Organic compounds	Organoheterocyclic compounds	Pyrrolidines	N-alkylpyrrolidines
Drug-896	D	Butenafine	CC(C)(C)C1=CC=C(C=C1)CN(C)CC2=CC=CC3=CC=CC=C32	2484	DB01091	Infectiology	Antifungal	antifungal	ABJKWBDEJIDSJZ-UHFFFAOYSA-N	317.476	C23H27N	Organic compounds	Benzenoids	Naphthalenes	-
Drug-897	C	Ouabain	C[C@H]1[C@@H]([C@H]([C@H]([C@@H](O1)O[C@H]2C[C@H]([C@@]3([C@@H]4[C@@H](CC[C@@]3(C2)O)[C@]5(CC[C@@H]([C@]5(C[C@H]4O)C)C6=CC(=O)OC6)O)CO)O)O)O)O	439501	DB01092	-	-	Cardiovascular disease (increased blood pressure and heart rate without changing the contractile response)	LPMXVESGRSUGHW-HBYQJFLCSA-N	584.659	C29H44O12	Organic compounds	Lipids and lipid-like molecules	Steroids and steroid derivatives	Steroid lactones
Drug-898	-	Hesperetin	COC1=C(C=C(C=C1)[C@@H]2CC(=O)C3=C(C=C(C=C3O2)O)O)O	72281	DB01094	-	-	Cardiovascular disease (for lowering cholesterol and, possibly, otherwise favorably affecting lipids. In vitro research also suggests the possibility that hesperetin might have some anticancer effects and that it might have some anti-aromatase activity, as well as activity again)	AIONOLUJZLIMTK-AWEZNQCLSA-N	302.282	C16H14O6	Organic compounds	Phenylpropanoids and polyketides	Flavonoids	O-methylated flavonoids
Drug-899	C	Fluvastatin	CC(C)N1C2=CC=CC=C2C(=C1/C=C/[C@@H](C[C@@H](CC(=O)[O-])O)O)C3=CC=C(C=C3)F	1548971	DB01095	Cardiovascular	Antilipemic	hypocholesterolemic	FJLGEFLZQAZZCD-MCBHFWOFSA-N	410.465	C24H25FNO4-	Organic compounds	Organoheterocyclic compounds	Pyrroles	Substituted pyrroles
Drug-901	L	Leflunomide	CC1=C(C=NO1)C(=O)NC2=CC=C(C=C2)C(F)(F)F	3899	DB01097	Immunology	Immunosuppressant	antiarthritic	VHOGYURTWQBHIL-UHFFFAOYSA-N	270.211	C12H9F3N2O2	Organic compounds	Benzenoids	Benzene and substituted derivatives	Anilides
Drug-902	C	Rosuvastatin	CC(C)C1=NC(=NC(=C1/C=C/[C@H](C[C@H](CC(=O)O)O)O)C2=CC=C(C=C2)F)N(C)S(=O)(=O)C	446157	DB01098	-	-	hypocholesterolemic	BPRHUIZQVSMCRT-VEUZHWNKSA-N	481.539	C22H28FN3O6S	Organic compounds	Organoheterocyclic compounds	Diazines	Pyrimidines and pyrimidine derivatives
Drug-903	D,J	Flucytosine	C1=NC(=O)NC(=C1F)N	3366	DB01099	Metabolism	Antifungal	-	XRECTZIEBJDKEO-UHFFFAOYSA-N	129.094	C4H4FN3O	Organic compounds	Organoheterocyclic compounds	Diazines	Pyrimidines and pyrimidine derivatives
Drug-904	N	Pimozide	C1CN(CCC1N2C3=CC=CC=C3NC2=O)CCCC(C4=CC=C(C=C4)F)C5=CC=C(C=C5)F	16362	DB01100	Central Nervous System	Antipsychotic	-	YVUQSNJEYSNKRX-UHFFFAOYSA-N	461.557	C28H29F2N3O	Organic compounds	Benzenoids	Benzene and substituted derivatives	Diphenylmethanes
Drug-905	L	Capecitabine	CCCCCOC(=O)NC1=NC(=O)N(C=C1F)[C@H]2[C@@H]([C@@H]([C@H](O2)C)O)O	60953	DB01101	-	-	anticancer	GAGWJHPBXLXJQN-UORFTKCHSA-N	359.354	C15H22FN3O6	Organic compounds	Nucleosides, nucleotides, and analogues	5'-deoxyribonucleosides	-
Drug-906	C	Arbutamine	C1=CC(=CC=C1CCCCNC[C@@H](C2=CC(=C(C=C2)O)O)O)O	60789	DB01102	-	-	-	IIRWWTKISYTTBL-SFHVURJKSA-N	317.385	C18H23NO4	Organic compounds	Benzenoids	Benzene and substituted derivatives	Phenylbutylamines
Drug-907	P	Quinacrine	CCN(CC)CCCC(C)NC1=C2C=C(C=CC2=NC3=C1C=CC(=C3)Cl)OC	237	DB01103	Infectiology	Antihelmintic	-	GPKJTRJOBQGKQK-UHFFFAOYSA-N	399.963	C23H30ClN3O	Organic compounds	Organoheterocyclic compounds	Quinolines and derivatives	Benzoquinolines
Drug-908	N	Sertraline	CN[C@H]1CC[C@H](C2=CC=CC=C12)C3=CC(=C(C=C3)Cl)Cl	68617	DB01104	Central_Nervous_System	Antidepressant	Antidepressant	VGKDLMBJGBXTGI-SJCJKPOMSA-N	306.23	C17H17Cl2N	Organic compounds	Benzenoids	Tetralins	Tametralines
Drug-909	A	Sibutramine	CC(C)CC(C1(CCC1)C2=CC=C(C=C2)Cl)N(C)C	5210	DB01105	Central_Nervous_System	-	antiobesity	UNAANXDKBXWMLN-UHFFFAOYSA-N	279.852	C17H26ClN	Organic compounds	Benzenoids	Benzene and substituted derivatives	Halobenzenes
Drug-910	N	Methyprylon	CCC1(C(=O)C(CNC1=O)C)CC	4162	DB01107	-	-	-	SIDLZWOQUZRBRU-UHFFFAOYSA-N	183.251	C10H17NO2	Organic compounds	Organoheterocyclic compounds	Piperidines	Piperidinones
Drug-911	H	Trilostane	C[C@]12CC[C@H]3[C@H]([C@@H]1CC[C@@H]2O)CC[C@]45[C@@]3(CC(=C([C@H]4O5)O)C#N)C	656583	DB01108	-	-	-	KVJXBPDAXMEYOA-CXANFOAXSA-N	329.44	C20H27NO3	Organic compounds	Lipids and lipid-like molecules	Steroids and steroid derivatives	Estrane steroids
Drug-912	D,J,A,G,S	Miconazole	C1=CC(=C(C=C1Cl)Cl)COC(CN2C=CN=C2)C3=C(C=C(C=C3)Cl)Cl	4189	DB01110	Infectiology	Antifungal	-	BYBLEWFAAKGYCD-UHFFFAOYSA-N	416.123	C18H14Cl4N2O	Organic compounds	Benzenoids	Benzene and substituted derivatives	Benzylethers
Drug-914	J	Cefuroxime	CO/N=C(/C1=CC=CO1)\C(=O)N[C@H]2[C@@H]3N(C2=O)C(=C(CS3)COC(=O)N)C(=O)[O-].[Na+]	23670318	DB01112	Infectiology	Antibacterial	antibacterial	JFPVXVDWJQMJEE-IZRZKJBUSA-N	424.385	C16H16N4O8S	Organic compounds	Organic acids and derivatives	Carboxylic acids and derivatives	Amino acids, peptides, and analogues
Drug-915	A,G	Papaverine	COC1=C(C=C(C=C1)CC2=NC=CC3=CC(=C(C=C32)OC)OC)OC	4680	DB01113	Cardiovascular	Antispastic	Neurological disease (for the treatment of impotence, smooth muscle relaxant, and also spasms of the gastrointestinal tract, bile ducts and ureter, vasospasm)	XQYZDYMELSJDRZ-UHFFFAOYSA-N	339.391	C20H21NO4	Organic compounds	Organoheterocyclic compounds	Isoquinolines and derivatives	Benzylisoquinolines
Drug-916	R	Chlorphenamine	CN(C)CCC(C1=CC=C(C=C1)Cl)C2=CC=CC=N2	2725	DB01114	Allergology	Antihistaminic	-	SOYKEARSMXGVTM-UHFFFAOYSA-N	274.792	C16H19ClN2	Organic compounds	Organoheterocyclic compounds	Pyridines and derivatives	Pheniramines
Drug-917	C	Nifedipine	CC1=C(C(C(=C(N1)C)C(=O)OC)C2=CC=CC=C2[N+](=O)[O-])C(=O)OC	4485	DB01115	Cardiovascular	Antianginal	-	HYIMSNHJOBLJNT-UHFFFAOYSA-N	346.339	C17H18N2O6	Organic compounds	Organoheterocyclic compounds	Pyridines and derivatives	Hydropyridines
Drug-918	C	Trimethaphan	C1CC2C3C(C[S+]2C1)N(C(=O)N3CC4=CC=CC=C4)CC5=CC=CC=C5	23576	DB01116	-	-	-	CHQOEHPMXSHGCL-UHFFFAOYSA-N	365.515	C22H25N2OS+	Organic compounds	Organoheterocyclic compounds	Thienoimidazolidines	-
Drug-919	C	Amiodarone	CCCCC1=C(C2=CC=CC=C2O1)C(=O)C3=CC(=C(C(=C3)I)OCCN(CC)CC)I	2157	DB01118	Cardiovascular	Antianginal	-	IYIKLHRQXLHMJQ-UHFFFAOYSA-N	645.32	C25H29I2NO3	Organic compounds	Organic oxygen compounds	Organooxygen compounds	Carbonyl compounds
Drug-920	C,V	Diazoxide	CC1=NS(=O)(=O)C2=C(N1)C=CC(=C2)Cl	3019	DB01119	Cardiovascular	Antidiuretic	-	GDLBFKVLRPITMI-UHFFFAOYSA-N	230.666	C8H7ClN2O2S	Organic compounds	Organoheterocyclic compounds	Thiadiazines	Benzothiadiazines
Drug-921	A	Gliclazide	CC1=CC=C(C=C1)S(=O)(=O)NC(=O)NN2CC3CCCC3C2	3475	DB01120	Metabolism	Anticoagulant	-	BOVGTQGAOIONJV-BETUJISGSA-N	323.411	C15H21N3O3S	Organic compounds	Benzenoids	Benzene and substituted derivatives	Benzenesulfonamides
Drug-922	N	Phenacemide	C1=CC=C(C=C1)CC(=O)NC(=O)N	4753	DB01121	-	-	-	XPFRXWCVYUEORT-UHFFFAOYSA-N	178.191	C9H10N2O2	Organic compounds	Benzenoids	Benzene and substituted derivatives	Phenylacetamides
Drug-923	N	Ambenonium	CC[N+](CC)(CCNC(=O)C(=O)NCC[N+](CC)(CC)CC1=CC=CC=C1Cl)CC2=CC=CC=C2Cl	2131	DB01122	-	-	-	OMHBPUNFVFNHJK-UHFFFAOYSA-P	537.57	C28H42Cl2N4O2+2	Organic compounds	Organic acids and derivatives	Carboxylic acids and derivatives	Amino acids, peptides, and analogues
Drug-924	D	Proflavine	C1=CC(=CC2=NC3=C(C=CC(=C3)N)C=C21)N	7099	DB01123	-	-	-	WDVSHHCDHLJJJR-UHFFFAOYSA-N	209.252	C13H11N3	Organic compounds	Organoheterocyclic compounds	Quinolines and derivatives	Benzoquinolines
Drug-925	A,V	Tolbutamide	CCCCNC(=O)NS(=O)(=O)C1=CC=C(C=C1)C	5505	DB01124	Endocrinology	Antidiabetic	-	JLRGJRBPOGGCBT-UHFFFAOYSA-N	270.347	C12H18N2O3S	Organic compounds	Benzenoids	Benzene and substituted derivatives	Benzenesulfonamides
Drug-926	-	Anisindione	COC1=CC=C(C=C1)C2C(=O)C3=CC=CC=C3C2=O	2197	DB01125	-	-	-	XRCFXMGQEVUZFC-UHFFFAOYSA-N	252.269	C16H12O3	Organic compounds	Benzenoids	Indanes	Indanones
Drug-927	G	Dutasteride	C[C@]12CC[C@H]3[C@H]([C@@H]1CC[C@@H]2C(=O)NC4=C(C=CC(=C4)C(F)(F)F)C(F)(F)F)CC[C@@H]5[C@@]3(C=CC(=O)N5)C	6918296	DB01126	-	-	benign prostatic hypertrophy	JWJOTENAMICLJG-QWBYCMEYSA-N	528.539	C27H30F6N2O2	Organic compounds	Lipids and lipid-like molecules	Steroids and steroid derivatives	Androstane steroids
Drug-928	D,G	Econazole	C1=CC(=CC=C1COC(CN2C=CN=C2)C3=C(C=C(C=C3)Cl)Cl)Cl	3198	DB01127	Infectiology	Antifungal	-	LEZWWPYKPKIXLL-UHFFFAOYSA-N	381.681	C18H15Cl3N2O	Organic compounds	Benzenoids	Benzene and substituted derivatives	Benzylethers
Drug-929	L	Bicalutamide	CC(CS(=O)(=O)C1=CC=C(C=C1)F)(C(=O)NC2=CC(=C(C=C2)C#N)C(F)(F)F)O	2375	DB01128	Endocrinology	Antineoplastic	anticancer	LKJPYSCBVHEWIU-UHFFFAOYSA-N	430.374	C18H14F4N2O4S	Organic compounds	Benzenoids	Benzene and substituted derivatives	Trifluoromethylbenzenes
Drug-930	A,M	Rabeprazole	CC1=C(C=CN=C1CS(=O)C2=NC3=CC=CC=C3N2)OCCCOC	5029	DB01129	Metabolism	Antiulcer	antiulcer	YREYEVIYCVEVJK-UHFFFAOYSA-N	359.444	C18H21N3O3S	Organic compounds	Organoheterocyclic compounds	Benzimidazoles	Sulfinylbenzimidazoles
Drug-931	D	Prednicarbate	CCC(=O)OCC(=O)[C@]1(CC[C@@H]2[C@@]1(C[C@@H]([C@H]3[C@H]2CCC4=CC(=O)C=C[C@]34C)O)C)OC(=O)OCC	6714002	DB01130	Metabolism	Anti-Inflammatory	antiinflammatory	FNPXMHRZILFCKX-KAJVQRHHSA-N	488.577	C27H36O8	Organic compounds	Lipids and lipid-like molecules	Steroids and steroid derivatives	Pregnane steroids
Drug-932	P	Proguanil	CC(C)N=C(N)N=C(N)NC1=CC=C(C=C1)Cl	4923	DB01131	Metabolism	Antimalarial	-	SSOLNOMRVKKSON-UHFFFAOYSA-N	253.734	C11H16ClN5	Organic compounds	Organic nitrogen compounds	Organonitrogen compounds	Guanidines
Drug-933	A	Pioglitazone	CCC1=CN=C(C=C1)CCOC2=CC=C(C=C2)CC3C(=O)NC(=O)S3	4829	DB01132	Endocrinology	-	antidiabetic	HYAFETHFCAUJAY-UHFFFAOYSA-N	356.44	C19H20N2O3S	Organic compounds	Benzenoids	Phenol ethers	-
Drug-934	M	Tiludronate	C1=CC(=CC=C1SC(P(=O)(O)O)P(=O)(O)O)Cl	60937	DB01133	-	-	calcium metabolism	DKJJVAGXPKPDRL-UHFFFAOYSA-N	318.601	C7H9ClO6P2S	Organic compounds	Organic acids and derivatives	Organic phosphonic acids and derivatives	Bisphosphonates
Drug-935	M	Doxacuriumchloride	C[N@+]1(CCC2=CC(=C(C(=C2[C@H]1CC3=CC(=C(C(=C3)OC)OC)OC)OC)OC)OC)CCCOC(=O)CCC(=O)OCCC[N@+]4(CCC5=CC(=C(C(=C5[C@@H]4CC6=CC(=C(C(=C6)OC)OC)OC)OC)OC)OC)C.[Cl-].[Cl-]	5284551	DB01135	-	-	muscle relaxant	APADFLLAXHIMFU-LGIHQUBZSA-L	1106.14	C56H78Cl2N2O16	Organic compounds	Organoheterocyclic compounds	Isoquinolines and derivatives	Benzylisoquinolines
Drug-936	C	Carvedilol	COC1=CC=CC=C1OCCNCC(COC2=CC=CC3=C2C4=CC=CC=C4N3)O	2585	DB01136	Cardiovascular	Antihypertensive	antihypertensive	OGHNVEJMJSYVRP-UHFFFAOYSA-N	406.482	C24H26N2O4	Organic compounds	Organoheterocyclic compounds	Indoles and derivatives	Carbazoles
Drug-937	J/J,S	Levofloxacin/Ofloxacin	C[C@H]1COC2=C3N1C=C(C(=O)C3=CC(=C2N4CCN(CC4)C)F)C(=O)O	149096/4583	DB01137/DB01165	Infectiology	Antibacterial	antibacterial	GSDSWSVVBLHKDQ-JTQLQIEISA-N/GSDSWSVVBLHKDQ-UHFFFAOYSA-N	361.373	C18H20FN3O4	Organic compounds	Organoheterocyclic compounds	Quinolines and derivatives	Quinoline carboxylic acids
Drug-938	M	Sulfinpyrazone	C1=CC=C(C=C1)N2C(=O)C(C(=O)N2C3=CC=CC=C3)CCS(=O)C4=CC=CC=C4	5342	DB01138	Hematology	Antiplatelet	-	MBGGBVCUIVRRBF-UHFFFAOYSA-N	404.484	C23H20N2O3S	Organic compounds	Benzenoids	Benzene and substituted derivatives	Phenyl sulfoxides
Drug-939	J	Cefapirin	CC(=O)OCC1=C(N2[C@@H]([C@@H](C2=O)NC(=O)CSC3=CC=NC=C3)SC1)C(=O)O	30699	DB01139	-	-	Antibacterial (Bacterial infection)	UQLLWWBDSUHNEB-CZUORRHYSA-N	423.458	C17H17N3O6S2	Organic compounds	Organic acids and derivatives	Carboxylic acids and derivatives	Amino acids, peptides, and analogues
Drug-940	J	Cefadroxil	CC1=C(N2[C@@H]([C@@H](C2=O)NC(=O)[C@@H](C3=CC=C(C=C3)O)N)SC1)C(=O)O	47965	DB01140	Infectiology	Antibacterial	Antibacterial (mild to moderate susceptible infections such as the bacteria "Streptococcus pyogenes", otherwise known as strep throat)	BOEGTKLJZSQCCD-UEKVPHQBSA-N	363.388	C16H17N3O5S	Organic compounds	Organoheterocyclic compounds	Lactams	Beta lactams
Drug-941	J	Micafungin	CCCCCOC1=CC=C(C=C1)C2=CC(=NO2)C3=CC=C(C=C3)C(=O)N[C@H]4C[C@H]([C@H](NC(=O)[C@@H]5[C@H]([C@H](CN5C(=O)[C@@H](NC(=O)[C@@H](NC(=O)[C@@H]6C[C@H](CN6C(=O)[C@@H](NC4=O)[C@@H](C)O)O)[C@@H]([C@H](C7=CC(=C(C=C7)O)OS(=O)(=O)O)O)O)[C@@H](CC(=O)N)O)C)O)O)O	477468	DB01141	-	-	antifungal	PIEUQSKUWLMALL-YABMTYFHSA-N	1270.28	C56H71N9O23S	Organic compounds	Organic acids and derivatives	Carboxylic acids and derivatives	Amino acids, peptides, and analogues
Drug-942	N	Doxepin	CN(C)CC/C=C/1\C2=CC=CC=C2COC3=CC=CC=C31	667477	DB01142	Allergology	Anticonvulsant	-	ODQWQRRAPPTVAG-UHFFFAOYSA-N	279.383	C19H21NO	Organic compounds	Organoheterocyclic compounds	Benzoxepines	Dibenzoxepines
Drug-943	V	Amifostine	C(CN)CNCCSP(=O)(O)O	2141	DB01143	Diagnostic	-	cytoprotective	JKOQGQFVAUAYPM-UHFFFAOYSA-N	214.22	C5H15N2O3PS	Organic compounds	Organophosphorus compounds	Organothiophosphorus compounds	-
Drug-944	S	Diclofenamide	C1=C(C=C(C(=C1S(=O)(=O)N)Cl)Cl)S(=O)(=O)N	3038	DB01144	Ophthalmology	Antiglaucoma	-	GJQPMPFPNINLKP-UHFFFAOYSA-N	305.144	C6H6Cl2N2O4S2	Organic compounds	Benzenoids	Benzene and substituted derivatives	Benzenesulfonamides
Drug-945	J	Sulfoxone	C1=CC(=CC=C1NCS(=O)O)S(=O)(=O)C2=CC=C(C=C2)NCS(=O)O	5351	DB01145	-	-	-	NEDPPCHNEOMTJV-UHFFFAOYSA-N	404.47	C14H16N2O6S3	Organic compounds	Benzenoids	Benzene and substituted derivatives	Benzenesulfonyl compounds
Drug-946	R	Diphenylpyraline	CN1CCC(CC1)OC(C2=CC=CC=C2)C3=CC=CC=C3	3103	DB01146	Allergology	Antihistaminic	-	OWQUZNMMYNAXSL-UHFFFAOYSA-N	281.399	C19H23NO	Organic compounds	Benzenoids	Benzene and substituted derivatives	Diphenylmethanes
Drug-947	J	Cloxacillin	CC1=C(C(=NO1)C2=CC=CC=C2Cl)C(=O)N[C@H]3[C@@H]4N(C3=O)[C@H](C(S4)(C)C)C(=O)[O-]	6426741	DB01147	Infectiology	Antibacterial	Antibacterial	LQOLIRLGBULYKD-JKIFEVAISA-N	434.871	C19H17ClN3O5S-	Organic compounds	Organic acids and derivatives	Carboxylic acids and derivatives	Amino acids, peptides, and analogues
Drug-948	G	Flavoxate	CC1=C(OC2=C(C1=O)C=CC=C2C(=O)OCCN3CCCCC3)C4=CC=CC=C4	3354	DB01148	Metabolism	Antispastic	-	SPIUTQOUKAMGCX-UHFFFAOYSA-N	391.467	C24H25NO4	Organic compounds	Phenylpropanoids and polyketides	Flavonoids	Flavones
Drug-949	N	Nefazodone	CCC1=NN(C(=O)N1CCOC2=CC=CC=C2)CCCN3CCN(CC3)C4=CC(=CC=C4)Cl	4449	DB01149	Central_Nervous_System	Antidepressant	antidepressant	VRBKIVRKKCLPHA-UHFFFAOYSA-N	470.014	C25H32ClN5O2	Organic compounds	Organoheterocyclic compounds	Diazinanes	Piperazines
Drug-950	J	Cefprozil	CC=CC1=C(N2[C@@H]([C@@H](C2=O)NC(=O)[C@@H](C3=CC=C(C=C3)O)N)SC1)C(=O)O	62977	DB01150	-	-	antibacterial	WDLWHQDACQUCJR-PBFPGSCMSA-N	389.426	C18H19N3O5S	Organic compounds	Organoheterocyclic compounds	Lactams	Beta lactams
Drug-951	N	Desipramine	CNCCCN1C2=CC=CC=C2CCC3=CC=CC=C31	2995	DB01151	Central Nervous System	Antidepressant	-	HCYAFALTSJYZDH-UHFFFAOYSA-N	266.388	C18H22N2	Organic compounds	Organoheterocyclic compounds	Benzazepines	Dibenzazepines
Drug-952	D	Sertaconazole	C1=CC2=C(C(=C1)Cl)SC=C2COC(CN3C=CN=C3)C4=C(C=C(C=C4)Cl)Cl	65863	DB01153	Metabolism	Antibacterial	antifungal	JLGKQTAYUIMGRK-UHFFFAOYSA-N	437.763	C20H15Cl3N2OS	Organic compounds	Organoheterocyclic compounds	Benzothiophenes	1-benzothiophenes
Drug-953	Q	Thiamylal	CCCC(C)C1(C(=O)NC(=S)NC1=O)CC=C	3032285	DB01154	-	-	-	XLOMZPUITCYLMJ-UHFFFAOYSA-N	254.348	C12H18N2O2S	Organic compounds	Organoheterocyclic compounds	Diazines	Pyrimidines and pyrimidine derivatives
Drug-954	J	Gemifloxacin	CO/N=C/1\CN(CC1CN)C2=C(C=C3C(=O)C(=CN(C3=N2)C4CC4)C(=O)O)F	9571107	DB01155	-	-	antibacterial	ZRCVYEYHRGVLOC-HYARGMPZSA-N	389.387	C18H20FN5O4	Organic compounds	Organoheterocyclic compounds	Diazanaphthalenes	Naphthyridines
Drug-955	N	Bupropion	CC(C(=O)C1=CC(=CC=C1)Cl)NC(C)(C)C	444	DB01156	Central Nervous System	Antidepressant	-	SNPPWIUOZRMYNY-UHFFFAOYSA-N	239.743	C13H18ClNO	Organic compounds	Organic oxygen compounds	Organooxygen compounds	Carbonyl compounds
Drug-956	P	Trimetrexate	CC1=C(C=CC2=C1C(=NC(=N2)N)N)CNC3=CC(=C(C(=C3)OC)OC)OC	5583	DB01157	-	-	PCP/Toxoplasmosis	NOYPYLRCIDNJJB-UHFFFAOYSA-N	369.425	C19H23N5O3	Organic compounds	Organoheterocyclic compounds	Diazanaphthalenes	Benzodiazines
Drug-957	C	Bretylium	CC[N+](C)(C)CC1=CC=CC=C1Br	2431	DB01158	Cardiovascular	Anesthetic	-	AAQOQKQBGPPFNS-UHFFFAOYSA-N	243.168	C11H17BrN+	Organic compounds	Benzenoids	Benzene and substituted derivatives	Phenylmethylamines
Drug-958	N	Halothane	C(C(F)(F)F)(Cl)Br	3562	DB01159	-	-	-	BCQZXOMGPXTTIC-UHFFFAOYSA-N	197.379	C2HBrClF3	Organic compounds	Organohalogen compounds	Organofluorides	-
Drug-959	G	DinoprostTromethamine	CCCCC[C@@H](/C=C/[C@H]1[C@@H](C[C@@H]([C@@H]1C/C=C\CCCC(=O)O)O)O)O.C(C(CO)(CO)N)O	5282415	DB01160	-	-	-	IYGXEHDCSOYNKY-RZHHZEQLSA-N	475.623	C24H45NO8	Organic compounds	Lipids and lipid-like molecules	Fatty Acyls	Eicosanoids
Drug-960	N	Chloroprocaine	CCN(CC)CCOC(=O)C1=C(C=C(C=C1)N)Cl	8612	DB01161	-	-	-	VDANGULDQQJODZ-UHFFFAOYSA-N	270.757	C13H19ClN2O2	Organic compounds	Benzenoids	Benzene and substituted derivatives	Benzoic acids and derivatives
Drug-961	G	Terazosin	COC1=C(C=C2C(=C1)C(=NC(=N2)N3CCN(CC3)C(=O)C4CCCO4)N)OC	5401	DB01162	Cardiovascular	Antihypertensive	antihypertensive	VCKUSRYTPJJLNI-UHFFFAOYSA-N	387.44	C19H25N5O4	Organic compounds	Organoheterocyclic compounds	Diazinanes	Piperazines
Drug-963	B	Cilostazol	C1CCC(CC1)N2C(=NN=N2)CCCCOC3=CC4=C(C=C3)NC(=O)CC4	2754	DB01166	Hematology	Anticoagulant	antithrombotic	RRGUKTPIGVIEKM-UHFFFAOYSA-N	369.469	C20H27N5O2	Organic compounds	Organoheterocyclic compounds	Quinolines and derivatives	Quinolones and derivatives
Drug-964	J	Itraconazole	CCC(C)N1C(=O)N(C=N1)C2=CC=C(C=C2)N3CCN(CC3)C4=CC=C(C=C4)OCC5COC(O5)(CN6C=NC=N6)C7=C(C=C(C=C7)Cl)Cl	3793	DB01167	Infectiology	Antifungal	antifungal	VHVPQPYKVGDNFY-ZPGVKDDISA-N	705.641	C35H38Cl2N8O4	Organic compounds	Organoheterocyclic compounds	Diazinanes	Piperazines
Drug-965	L	Procarbazine	CC(C)NC(=O)C1=CC=C(C=C1)CNNC	4915	DB01168	Oncology	Antineoplastic	-	CPTBDICYNRMXFX-UHFFFAOYSA-N	221.304	C12H19N3O	Organic compounds	Benzenoids	Benzene and substituted derivatives	Benzoic acids and derivatives
Drug-967	C,S	Guanethidine	C1CCCN(CCC1)CCN=C(N)N	3518	DB01170	Central Nervous System	Antihypertensive	-	ACGDKVXYNVEAGU-UHFFFAOYSA-N	198.309	C10H22N4	Organic compounds	Organic nitrogen compounds	Organonitrogen compounds	Guanidines
Drug-968	N	Moclobemide	C1COCCN1CCNC(=O)C2=CC=C(C=C2)Cl	4235	DB01171	Central Nervous System	Antidepressant	antidepressant	YHXISWVBGDMDLQ-UHFFFAOYSA-N	268.741	C13H17ClN2O2	Organic compounds	Benzenoids	Benzene and substituted derivatives	Benzoic acids and derivatives
Drug-969	J,S,A	Kanamycin	C1[C@H]([C@@H]([C@H]([C@@H]([C@H]1N)O[C@@H]2[C@@H]([C@H]([C@@H]([C@H](O2)CN)O)O)O)O)O[C@@H]3[C@@H]([C@H]([C@@H]([C@H](O3)CO)O)N)O)N	6032	DB01172	Infectiology	Antibacterial	Antibacterial	SBUJHOSQTJFQJX-NOAMYHISSA-N	484.503	C18H36N4O11	Organic compounds	Organic oxygen compounds	Organooxygen compounds	Carbohydrates and carbohydrate conjugates
Drug-970	M,N	Orphenadrine	CC1=CC=CC=C1C(C2=CC=CC=C2)OCCN(C)C	4601	DB01173	Allergology	Antihistaminic	-	QVYRGXJJSLMXQH-UHFFFAOYSA-N	269.388	C18H23NO	Organic compounds	Benzenoids	Benzene and substituted derivatives	Diphenylmethanes
Drug-971	N	Phenobarbital	CCC1(C(=O)NC(=O)NC1=O)C2=CC=CC=C2	4763	DB01174	-	-	-	DDBREPKUVSBGFI-UHFFFAOYSA-N	232.239	C12H12N2O3	Organic compounds	Organoheterocyclic compounds	Diazines	Pyrimidines and pyrimidine derivatives
Drug-973	R	Cyclizine	CN1CCN(CC1)C(C2=CC=CC=C2)C3=CC=CC=C3	6726	DB01176	Allergology	Antiemetic	-	UVKZSORBKUEBAZ-UHFFFAOYSA-N	266.388	C18H22N2	Organic compounds	Benzenoids	Benzene and substituted derivatives	Diphenylmethanes
Drug-974	L	Idarubicin	C[C@H]1[C@H]([C@H](C[C@@H](O1)O[C@H]2C[C@@](CC3=C(C4=C(C(=C23)O)C(=O)C5=CC=CC=C5C4=O)O)(C(=O)C)O)N)O	42890	DB01177	-	-	anticancer	XDXDZDZNSLXDNA-TZNDIEGXSA-N	497.5	C26H27NO9	Organic compounds	Phenylpropanoids and polyketides	Anthracyclines	-
Drug-975	M	Chlormezanone	CN1C(S(=O)(=O)CCC1=O)C2=CC=C(C=C2)Cl	2717	DB01178	Central Nervous System	Anxiolytic	-	WEQAYVWKMWHEJO-UHFFFAOYSA-N	273.731	C11H12ClNO3S	Organic compounds	Benzenoids	Benzene and substituted derivatives	Halobenzenes
Drug-976	D	Podofilox/Podophyllotoxin	COC1=CC(=CC(=C1OC)OC)[C@@H]2[C@@H]3[C@H](COC3=O)[C@H](C4=CC5=C(C=C24)OCO5)O	11047943/10607	DB01179	Metabolism	Antiviral	genital warts	YJGVMLPVUAXIQN-KJYZGMDISA-N/YJGVMLPVUAXIQN-XVVDYKMHSA-N	414.41	C22H22O8	Organic compounds	Lignans, neolignans and related compounds	Lignan lactones	Podophyllotoxins
Drug-977	C	Rescinnamine	CO[C@H]1[C@@H](C[C@@H]2CN3CCC4=C([C@H]3C[C@@H]2[C@@H]1C(=O)OC)NC5=C4C=CC(=C5)OC)OC(=O)C=CC6=CC(=C(C(=C6)OC)OC)OC	32681	DB01180	-	-	Cardiovascular disease (Antihypertensive, Tranquillizer)	SZLZWPPUNLXJEA-LAFLMMDJSA-N	634.726	C35H42N2O9	Organic compounds	Alkaloids and derivatives	Yohimbine alkaloids	-
Drug-978	L	Ifosfamide	C1CN(P(=O)(OC1)NCCCl)CCCl	3690	DB01181	Oncology	Antineoplastic	-	HOMGKSMUEGBAAB-UHFFFAOYSA-N	261.083	C7H15Cl2N2O2P	Organic compounds	Organoheterocyclic compounds	Oxazaphosphinanes	Isofamides
Drug-979	C	Propafenone	CCCNCC(COC1=CC=CC=C1C(=O)CCC2=CC=CC=C2)O	4932	DB01182	Cardiovascular	Antiarrhythmic	-	JWHAUXFOSRPERK-UHFFFAOYSA-N	341.451	C21H27NO3	Organic compounds	Phenylpropanoids and polyketides	Linear 1,3-diarylpropanoids	-
Drug-980	V	Naloxone	C=CCN1CC[C@]23[C@@H]4C(=O)CC[C@]2([C@H]1CC5=C3C(=C(C=C5)O)O4)O	5284596	DB01183	Central_Nervous_System	Opioate_antidote	Neurological disease (for the complete or partial reversal of narcotic depression, including respiratory depression, induced by opioids including natural and synthetic narcotics, propoxyphene, methadone and the narcotic-antagonist analgesics: nalbuphine, pentazocine and butorphanol)	UZHSEJADLWPNLE-GRGSLBFTSA-N	327.38	C19H21NO4	Organic compounds	Benzenoids	Phenanthrenes and derivatives	-
Drug-981	A	Domperidone	C1CN(CCC1N2C3=C(C=C(C=C3)Cl)NC2=O)CCCN4C5=CC=CC=C5NC4=O	3151	DB01184	Central Nervous System	Antiemetic	-	FGXWKSZFVQUSTL-UHFFFAOYSA-N	425.917	C22H24ClN5O2	Organic compounds	Organoheterocyclic compounds	Benzimidazoles	-
Drug-982	G	Fluoxymesterone	C[C@]12CCC(=O)C=C1CC[C@@H]3[C@@]2([C@H](C[C@]4([C@H]3CC[C@]4(C)O)C)O)F	6446	DB01185	-	-	Oncological disease (metastatic mammary cancer in female)	YLRFCQOZQXIBAB-RBZZARIASA-N	336.447	C20H29FO3	Organic compounds	Lipids and lipid-like molecules	Steroids and steroid derivatives	Androstane steroids
Drug-983	N	Pergolide	CCCN1C[C@@H](C[C@H]2[C@H]1CC3=CNC4=CC=CC2=C34)CSC	47811	DB01186	Central Nervous System	Antiparkinsonian	Alzheimer's Disease	YEHCICAEULNIGD-MZMPZRCHSA-N	314.491	C19H26N2S	Organic compounds	Organoheterocyclic compounds	Quinolines and derivatives	Indoloquinolines
Drug-985	D,G	Ciclopirox	CC1=CC(=O)N(C(=C1)C2CCCCC2)O	2749	DB01188	Infectiology	Antibacterial	antifungal	SCKYRAXSEDYPSA-UHFFFAOYSA-N	207.273	C12H17NO2	Organic compounds	Organoheterocyclic compounds	Pyridines and derivatives	Hydropyridines
Drug-986	N	Desflurane	C(C(F)(F)F)(OC(F)F)F	42113	DB01189	-	-	anesthetic	DPYMFVXJLLWWEU-UHFFFAOYSA-N	168.038	C3H2F6O	Organic compounds	Organohalogen compounds	Organofluorides	-
Drug-987	D,J,G	Clindamycin	CCC[C@@H]1C[C@H](N(C1)C)C(=O)N[C@@H](C2[C@@H]([C@@H]([C@H]([C@H](O2)SC)O)O)O)[C@H](C)Cl	6602476	DB01190	Infectiology	Antibacterial	Antibacterial	KDLRVYVGXIQJDK-NOWPCOIGSA-N	424.981	C18H33ClN2O5S	Organic compounds	Organic acids and derivatives	Carboxylic acids and derivatives	Amino acids, peptides, and analogues
Drug-988	A	Dexfenfluramine	CCN[C@@H](C)CC1=CC(=CC=C1)C(F)(F)F	66265	DB01191	Central_Nervous_System	Anorectic	antiobesity	DBGIVFWFUFKIQN-VIFPVBQESA-N	231.262	C12H16F3N	Organic compounds	Benzenoids	Benzene and substituted derivatives	Phenethylamines
Drug-989	N	Oxymorphone	CN1CC[C@]23[C@@H]4C(=O)CC[C@]2([C@H]1CC5=C3C(=C(C=C5)O)O4)O	5284604	DB01192	-	-	Neurological disease (for the treatment of moderate-to-severe pain)	UQCNKQCJZOAFTQ-ISWURRPUSA-N	301.342	C17H19NO4	Organic compounds	Benzenoids	Phenanthrenes and derivatives	-
Drug-990	C	Acebutolol	CCCC(=O)NC1=CC(=C(C=C1)OCC(CNC(C)C)O)C(=O)C	1978	DB01193	Cardiovascular	Antianginal	-	GOEMGAFJFRBGGG-UHFFFAOYSA-N	336.432	C18H28N2O4	Organic compounds	Organic oxygen compounds	Organooxygen compounds	Carbonyl compounds
Drug-991	S	Brinzolamide	S1(c2c(cc(s2)S(=O)(=O)N)[C@H](CN1CCCOC)NCC)(=O)=O	68844	DB01194	Metabolism	Antiglaucoma	antiglaucoma	HCRKCZRJWPKOAR-JTQLQIEISA-N	383.496	C12H21N3O5S3	Organic compounds	Organoheterocyclic compounds	Thienothiazines	-
Drug-992	C	Flecainide	C1CCNC(C1)CNC(=O)C2=C(C=CC(=C2)OCC(F)(F)F)OCC(F)(F)F	3356	DB01195	Cardiovascular	Antiarrhythmic	antiarrhythmic	DJBNUMBKLMJRSA-UHFFFAOYSA-N	414.348	C17H20F6N2O3	Organic compounds	Benzenoids	Benzene and substituted derivatives	Benzoic acids and derivatives
Drug-993	L	Estramustine	C[C@]12CC[C@H]3[C@H]([C@@H]1CC[C@@H]2O)CCC4=C3C=CC(=C4)OC(=O)N(CCCl)CCCl	259331	DB01196	-	-	Antineoplastic (Prostatic neoplasms)	FRPJXPJMRWBBIH-RBRWEJTLSA-N	440.405	C23H31Cl2NO3	Organic compounds	Lipids and lipid-like molecules	Steroids and steroid derivatives	Estrane steroids
Drug-994	C	Captopril	C[C@H](CS)C(=O)N1CCC[C@H]1C(=O)O	44093	DB01197	Cardiovascular	Antihypertensive	Cardiovascular disease (hypertension and some types of congestive heart failure)	FAKRSMQSSFJEIM-RQJHMYQMSA-N	217.283	C9H15NO3S	Organic compounds	Organic acids and derivatives	Carboxylic acids and derivatives	Amino acids, peptides, and analogues
Drug-996	M	Tubocurarine	CN1CCC2=CC(=C3C=C2[C@@H]1CC4=CC=C(C=C4)OC5=C6[C@@H](CC7=CC(=C(C=C7)O)O3)[N+](CCC6=CC(=C5O)OC)(C)C)OC	6000	DB01199	-	-	Used as a diagnosis agent for myasthenia gravis, and also to facilitate the intubation after induction of anesthesia in surgical procedure, Skeletal muscle relaxant	JFJZZMVDLULRGK-URLMMPGGSA-O	609.743	C37H41N2O6+	Organic compounds	Organic oxygen compounds	Organooxygen compounds	Ethers
Drug-997	G,N	Bromocriptine	CC(C)C[C@H]1C(=O)N2CCC[C@H]2[C@]3(N1C(=O)[C@](O3)(C(C)C)NC(=O)[C@H]4CN([C@@H]5CC6=C(NC7=CC=CC(=C67)C5=C4)Br)C)O	31101	DB01200	Central_Nervous_System	Antiparkinsonian	-	OZVBMTJYIDMWIL-AYFBDAFISA-N	654.606	C32H40BrN5O5	Organic compounds	Alkaloids and derivatives	Ergoline and derivatives	Lysergic acids and derivatives
Drug-998	N	Levetiracetam	CC[C@@H](C(=O)N)N1CCCC1=O	5284583	DB01202	Central_Nervous_System	Anticonvulsant	antiepileptic	HPHUVLMMVZITSG-LURJTMIESA-N	170.212	C8H14N2O2	Organic compounds	Organic acids and derivatives	Carboxylic acids and derivatives	Amino acids, peptides, and analogues
Drug-999	C	Nadolol	CC(C)(C)NCC(COC1=CC=CC2=C1C[C@@H]([C@@H](C2)O)O)O	39147	DB01203	Cardiovascular	Antianginal	-	VWPOSFSPZNDTMJ-UCWKZMIHSA-N	309.406	C17H27NO4	Organic compounds	Benzenoids	Tetralins	-
Drug-1000	L	Mitoxantrone	C1=CC(=C2C(=C1NCCNCCO)C(=O)C3=C(C=CC(=C3C2=O)O)O)NCCNCCO	4212	DB01204	Oncology	Antineoplastic	anticancer	KKZJGLLVHKMTCM-UHFFFAOYSA-N	444.488	C22H28N4O6	Organic compounds	Benzenoids	Anthracenes	Anthraquinones
Drug-1001	V	Flumazenil	CCOC(=O)C1=C2CN(C(=O)C3=C(N2C=N1)C=CC(=C3)F)C	3373	DB01205	-	-	benzodiazepine antagonist	OFBIFZUFASYYRE-UHFFFAOYSA-N	303.293	C15H14FN3O3	Organic compounds	Organoheterocyclic compounds	Benzodiazepines	1,4-benzodiazepines
Drug-1002	L	Lomustine	C1CCC(CC1)NC(=O)N(CCCl)N=O	3950	DB01206	-	-	-	GQYIWUVLTXOXAJ-UHFFFAOYSA-N	233.696	C9H16ClN3O2	Organic compounds	Organic acids and derivatives	Organic carbonic acids and derivatives	Ureas
Drug-1003	-	Ridogrel	C1=CC(=CC(=C1)C(F)(F)F)/C(=N\OCCCCC(=O)O)/C2=CN=CC=C2	5362391	DB01207	-	-	-	GLLPUTYLZIKEGF-HAVVHWLPSA-N	366.34	C18H17F3N2O3	Organic compounds	Benzenoids	Benzene and substituted derivatives	Trifluoromethylbenzenes
Drug-1004	J	Sparfloxacin	C[C@@H]1CN(C[C@@H](N1)C)C2=C(C3=C(C(=C2F)N)C(=O)C(=CN3C4CC4)C(=O)O)F	60464	DB01208	Infectiology	Antibacterial	antibacterial	DZZWHBIBMUVIIW-DTORHVGOSA-N	392.407	C19H22F2N4O3	Organic compounds	Organoheterocyclic compounds	Quinolines and derivatives	Quinoline carboxylic acids
Drug-1005	N	Dezocine	C[C@]12CCCCC[C@H]([C@@H]1N)CC3=C2C=C(C=C3)O	3033053	DB01209	-	-	analgesic	VTMVHDZWSFQSQP-VBNZEHGJSA-N	245.366	C16H23NO	Organic compounds	Benzenoids	Tetralins	-
Drug-1006	S	Levobunolol	CC(C)(C)NC[C@@H](COC1=CC=CC2=C1CCCC2=O)O	39468	DB01210	Ophthalmology	Antiglaucoma	antiglaucoma	IXHBTMCLRNMKHZ-LBPRGKRZSA-N	291.391	C17H25NO3	Organic compounds	Benzenoids	Tetralins	-
Drug-1007	J	Clarithromycin	CC[C@@H]1[C@@]([C@@H]([C@H](C(=O)[C@@H](C[C@@]([C@@H]([C@H]([C@@H]([C@H](C(=O)O1)C)O[C@H]2C[C@@]([C@H]([C@@H](O2)C)O)(C)OC)C)O[C@H]3[C@@H]([C@H](C[C@H](O3)C)N(C)C)O)(C)OC)C)C)O)(C)O	84029	DB01211	Infectiology	Antibacterial	antibacterial	AGOYDEPGAOXOCK-KCBOHYOISA-N	747.964	C38H69NO13	Organic compounds	Organic oxygen compounds	Organooxygen compounds	Carbohydrates and carbohydrate conjugates
Drug-1008	J	Ceftriaxone	CN1C(=NC(=O)C(=O)N1)SCC2=C(N3[C@@H]([C@@H](C3=O)NC(=O)/C(=N\OC)/C4=CSC(=N4)N)SC2)C(=O)O	5479530	DB01212	-	-	antibacterial	VAAUVRVFOQPIGI-SPQHTLEESA-N	554.571	C18H18N8O7S3	Organic compounds	Organoheterocyclic compounds	Lactams	Beta lactams
Drug-1009	V	Fomepizole	CC1=CNN=C1	3406	DB01213	Metabolism	-	antidote	RIKMMFOAQPJVMX-UHFFFAOYSA-N	82.106	C4H6N2	Organic compounds	Organoheterocyclic compounds	Azoles	Pyrazoles
Drug-1010	C	Metipranolol	CC1=CC(=C(C(=C1OC(=O)C)C)C)OCC(CNC(C)C)O	31477	DB01214	-	-	-	BQIPXWYNLPYNHW-UHFFFAOYSA-N	309.406	C17H27NO4	Organic compounds	Benzenoids	Phenol esters	-
Drug-1011	N	Estazolam	C1C2=NN=CN2C3=C(C=C(C=C3)Cl)C(=N1)C4=CC=CC=C4	3261	DB01215	-	-	-	CDCHDCWJMGXXRH-UHFFFAOYSA-N	294.742	C16H11ClN4	Organic compounds	Organoheterocyclic compounds	Benzodiazepines	1,4-benzodiazepines
Drug-1012	D,G	Finasteride	C[C@]12CC[C@H]3[C@H]([C@@H]1CC[C@@H]2C(=O)NC(C)(C)C)CC[C@@H]4[C@@]3(C=CC(=O)N4)C	57363	DB01216	Endocrinology	Anti-alopecia	5 alpha-reductase inhibitor	DBEPLOCGEIEOCV-WSBQPABSSA-N	372.553	C23H36N2O2	Organic compounds	Lipids and lipid-like molecules	Steroids and steroid derivatives	Androstane steroids
Drug-1013	L	Anastrozole	CC(C)(C#N)C1=CC(=CC(=C1)CN2C=NC=N2)C(C)(C)C#N	2187	DB01217	Oncology	Antineoplastic	anticancer	YBBLVLTVTVSKRW-UHFFFAOYSA-N	293.374	C17H19N5	Organic compounds	Benzenoids	Benzene and substituted derivatives	Phenylpropanes
Drug-1014	P	Halofantrine	CCCCN(CCCC)CCC(C1=C2C=CC(=CC2=C3C=C(C=C(C3=C1)Cl)Cl)C(F)(F)F)O	37393	DB01218	Metabolism	Antimalarial	antiparasitic	FOHHNHSLJDZUGQ-UHFFFAOYSA-N	500.427	C26H30Cl2F3NO	Organic compounds	Benzenoids	Phenanthrenes and derivatives	-
Drug-1015	M	Dantrolene	C1C(=O)N=C(N1/N=C/C2=CC=C(O2)C3=CC=C(C=C3)[N+](=O)[O-])[O-]	6604728	DB01219	Neuromuscular	Muscle_relaxant	-	OZOMQRBLCMDCEG-UHFFFAOYSA-N	313.249	C14H9N4O5-	Organic compounds	Organic acids and derivatives	Carboxylic acids and derivatives	Amino acids, peptides, and analogues
Drug-1016	D,A	Rifaximin	C[C@H]1/C=C/C=C(\C(=O)NC2=C(C3=C(C4=C(C(=C3O)C)O[C@@](C4=O)(O/C=C/[C@@H]([C@H]([C@H]([C@@H]([C@@H]([C@@H]([C@H]1O)C)O)C)OC(=O)C)C)OC)C)C5=C2N6C=CC(=CC6=N5)C)O)/C	6436173	DB01220	Infectiology	Antibacterial	antibacterial	NZCRJKRKKOLAOJ-XRCRFVBUSA-N	785.891	C43H51N3O11	Organic compounds	Phenylpropanoids and polyketides	Macrolactams	-
Drug-1017	N	Ketamine	CNC1(CCCCC1=O)C2=CC=CC=C2Cl	3821	DB01221	-	-	-	YQEZLKZALYSWHR-UHFFFAOYSA-N	237.727	C13H16ClNO	Organic compounds	Benzenoids	Benzene and substituted derivatives	Halobenzenes
Drug-1018	A,D,R	Budesonide	CCCC1O[C@@H]2C[C@H]3[C@@H]4CCC5=CC(=O)C=C[C@@]5([C@H]4[C@H](C[C@@]3([C@@]2(O1)C(=O)CO)C)O)C	5281004	DB01222	Endocrinology	Anti-inflammatory	antiasthmatic	VOVIALXJUBGFJZ-KWVAZRHASA-N	430.541	C25H34O6	Organic compounds	Lipids and lipid-like molecules	Steroids and steroid derivatives	Hydroxysteroids
Drug-1019	R	Aminophylline	CN1C2=C(C(=O)N(C1=O)C)NC=N2.CN1C2=C(C(=O)N(C1=O)C)NC=N2.C(CN)N	9433	DB01223	Cardiovascular	Bronchodilator	-	FQPFAHBPWDRTLU-UHFFFAOYSA-N	420.434	C16H24N10O4	Organic compounds	Organic nitrogen compounds	Organonitrogen compounds	Amines
Drug-1020	N	Quetiapine	C\1(=N\c2c(Sc3c1cccc3)cccc2)/N1CCN(CC1)CCOCCO	5002	DB01224	Central_Nervous_System	Antipsychotic	neuroleptic	URKOMYMAXPYINW-UHFFFAOYSA-N	383.51	C21H25N3O2S	Organic compounds	Organoheterocyclic compounds	Benzothiazepines	Dibenzothiazepines
Drug-1021	M	Mivacurium	C[N+]1(CCC2=CC(=C(C=C2[C@H]1CC3=CC(=C(C(=C3)OC)OC)OC)OC)OC)CCCOC(=O)CC/C=C/CCC(=O)OCCC[N+]4(CCC5=CC(=C(C=C5[C@H]4CC6=CC(=C(C(=C6)OC)OC)OC)OC)OC)C	5281042	DB01226	-	-	muscle relaxant	ILVYCEVXHALBSC-OTBYEXOQSA-N	1029.28	C58H80N2O14+2	Organic compounds	Organoheterocyclic compounds	Isoquinolines and derivatives	Benzylisoquinolines
Drug-1022	N	LevomethadylAcetate/MethadylAcetate	CC[C@@H](C(C[C@H](C)N(C)C)(C1=CC=CC=C1)C2=CC=CC=C2)OC(=O)C	15130/10517	DB01227/DB01433	-	-	-	XBMIVRRWGCYBTQ-AVRDEDQJSA-N/XBMIVRRWGCYBTQ-UHFFFAOYSA-N	353.506	C23H31NO2	Organic compounds	Benzenoids	Benzene and substituted derivatives	Diphenylmethanes
Drug-1023	C	Encainide	CN1CCCCC1CCC2=CC=CC=C2NC(=O)C3=CC=C(C=C3)OC	48041	DB01228	-	-	antiarrhythmic	PJWPNDMDCLXCOM-UHFFFAOYSA-N	352.478	C22H28N2O2	Organic compounds	Benzenoids	Benzene and substituted derivatives	Anilides
Drug-1024	L	Paclitaxel	CC1=C2[C@H](C(=O)[C@@]3([C@H](C[C@@H]4[C@]([C@H]3[C@@H]([C@@](C2(C)C)(C[C@@H]1OC(=O)[C@@H]([C@H](C5=CC=CC=C5)NC(=O)C6=CC=CC=C6)O)O)OC(=O)C7=CC=CC=C7)(CO4)OC(=O)C)O)C)OC(=O)C	36314	DB01229	Oncology	Antineoplastic	anticancer	RCINICONZNJXQF-MZXODVADSA-N	853.918	C47H51NO14	Organic compounds	Lipids and lipid-like molecules	Prenol lipids	Diterpenoids
Drug-1025	A	Diphenidol	C1CCN(CC1)CCCC(C2=CC=CC=C2)(C3=CC=CC=C3)O	3055	DB01231	Central Nervous System	Antiemetic	-	OGAKLTJNUQRZJU-UHFFFAOYSA-N	309.453	C21H27NO	Organic compounds	Benzenoids	Benzene and substituted derivatives	Diphenylmethanes
Drug-1026	J	Saquinavir	CC(C)(C)NC(=O)[C@@H]1C[C@@H]2CCCC[C@@H]2CN1C[C@H]([C@H](CC3=CC=CC=C3)NC(=O)[C@H](CC(=O)N)NC(=O)C4=NC5=CC=CC=C5C=C4)O	441243	DB01232	Immunology	Antiviral	antiviral	QWAXKHKRTORLEM-UGJKXSETSA-N	670.855	C38H50N6O5	Organic compounds	Organoheterocyclic compounds	Quinolines and derivatives	Quinoline carboxamides
Drug-1027	A	Metoclopramide	CCN(CC)CCNC(=O)C1=CC(=C(C=C1OC)N)Cl	4168	DB01233	Central Nervous System	Antiemetic	-	TTWJBBZEZQICBI-UHFFFAOYSA-N	299.799	C14H22ClN3O2	Organic compounds	Benzenoids	Phenol ethers	Aminophenyl ethers
Drug-1028	A,C,D,H,R,S	Dexamethasone	C[C@@H]1C[C@H]2[C@@H]3CCC4=CC(=O)C=C[C@@]4([C@]3([C@H](C[C@@]2([C@]1(C(=O)COC(=O)C)O)C)O)F)C	236702	DB01234	Endocrinology	Anti-inflammatory	Oncological disease (multiple myeloma and primary or metastatic brain tumours)	UREBDLICKHMUKA-CXSFZGCWSA-N	434.504	C24H31FO6	Organic compounds	Lipids and lipid-like molecules	Steroids and steroid derivatives	Pregnane steroids
Drug-1029	N	Levodopa	C1=CC(=C(C=C1C[C@@H](C(=O)O)N)O)O	6047	DB01235	Central Nervous System	Antiparkinsonian	Dietary supplement	WTDRDQBEARUVNC-LURJTMIESA-N	197.19	C9H11NO4	Organic compounds	Organic acids and derivatives	Carboxylic acids and derivatives	Amino acids, peptides, and analogues
Drug-1030	N	Sevoflurane	C(OC(C(F)(F)F)C(F)(F)F)F	5206	DB01236	-	-	anesthetic	DFEYYRMXOJXZRJ-UHFFFAOYSA-N	200.056	C4H3F7O	Organic compounds	Organic oxygen compounds	Organooxygen compounds	Ethers
Drug-1031	R	Bromodiphenhydramine	CN(C)CCOC(C1=CC=CC=C1)C2=CC=C(C=C2)Br	2444	DB01237	-	-	-	NUNIWXHYABYXKF-UHFFFAOYSA-N	334.257	C17H20BrNO	Organic compounds	Benzenoids	Benzene and substituted derivatives	Diphenylmethanes
Drug-1032	N	Aripiprazole	C1CC(=O)NC2=C1C=CC(=C2)OCCCCN3CCN(CC3)C4=C(C(=CC=C4)Cl)Cl	60795	DB01238	Central_Nervous_System	Antipsychotic	neuroleptic	CEUORZQYGODEFX-UHFFFAOYSA-N	448.388	C23H27Cl2N3O2	Organic compounds	Organoheterocyclic compounds	Diazinanes	Piperazines
Drug-1033	N	Chlorprothixene	CN(C)CCC=C1C2=CC=CC=C2SC3=C1C=C(C=C3)Cl	2729	DB01239	-	-	-	WSPOMRSOLSGNFJ-UHFFFAOYSA-N	315.859	C18H18ClNS	Organic compounds	Organoheterocyclic compounds	Benzothiopyrans	1-benzothiopyrans
Drug-1034	B	Epoprostenol	CCCCC[C@@H](/C=C/[C@H]1[C@@H](C[C@H]2[C@@H]1CC(=CCCCC(=O)O)O2)O)O	5280427	DB01240	-	-	platelet aggreg. inhib.	KAQKFAOMNZTLHT-VVUHWYTRSA-N	352.471	C20H32O5	Organic compounds	Lipids and lipid-like molecules	Fatty Acyls	Eicosanoids
Drug-1035	C	Gemfibrozil	CC1=CC(=C(C=C1)C)OCCCC(C)(C)C(=O)O	3463	DB01241	Metabolism	Hypocholesterolemic	antiathersclerotic	HEMJJKBWTPKOJG-UHFFFAOYSA-N	250.338	C15H22O3	Organic compounds	Benzenoids	Phenol ethers	-
Drug-1036	N	Clomipramine	CN(C)CCCN1C2=CC=CC=C2CCC3=C1C=C(C=C3)Cl	2801	DB01242	Central Nervous System	Antidepressant	-	GDLIGKIOYRNHDA-UHFFFAOYSA-N	314.857	C19H23ClN2	Organic compounds	Organoheterocyclic compounds	Benzazepines	Dibenzazepines
Drug-1038	C	Bepridil	CC(C)COCC(CN(CC1=CC=CC=C1)C2=CC=CC=C2)N3CCCC3	2351	DB01244	Cardiovascular	Antianginal	antianginal	UIEATEWHFDRYRU-UHFFFAOYSA-N	366.549	C24H34N2O	Organic compounds	Benzenoids	Benzene and substituted derivatives	Phenylmethylamines
Drug-1039	M	Decamethonium	C[N+](C)(C)CCCCCCCCCC[N+](C)(C)C	2968	DB01245	Neuromuscular	Muscle_relaxant	-	MTCUAOILFDZKCO-UHFFFAOYSA-N	258.494	C16H38N2+2	Organic compounds	Organic nitrogen compounds	Organonitrogen compounds	Quaternary ammonium salts
Drug-1040	R	Alimemazine	CC(CN1C2=CC=CC=C2SC3=CC=CC=C31)CN(C)C	5574	DB01246	-	-	-	ZZHLYYDVIOPZBE-UHFFFAOYSA-N	298.448	C18H22N2S	Organic compounds	Organoheterocyclic compounds	Benzothiazines	Phenothiazines
Drug-1041	N	Isocarboxazid	CC1=CC(=NO1)C(=O)NNCC2=CC=CC=C2	3759	DB01247	Central Nervous System	Antidepressant	-	XKFPYPQQHFEXRZ-UHFFFAOYSA-N	231.255	C12H13N3O2	Organic compounds	Benzenoids	Benzene and substituted derivatives	-
Drug-1042	L	Docetaxel	CC1=C2[C@H](C(=O)[C@@]3([C@H](C[C@@H]4[C@]([C@H]3[C@@H]([C@](C2(C)C)(C[C@@H]1OC(=O)[C@@H]([C@H](C5=CC=CC=C5)NC(=O)OC(C)(C)C)O)O)OC(=O)C6=CC=CC=C6)(CO4)OC(=O)C)O)C)O	11970251	DB01248	Oncology	Antineoplastic	anticancer	ZDZOTLJHXYCWBA-VCVYQWHSSA-N	807.89	C43H53NO14	Organic compounds	Lipids and lipid-like molecules	Prenol lipids	Diterpenoids
Drug-1044	A	Gliquidone	CC1(C2=C(C=C(C=C2)OC)C(=O)N(C1=O)CCC3=CC=C(C=C3)S(=O)(=O)NC(=O)NC4CCCCC4)C	91610	DB01251	Endocrinology	Antidiabetic	-	LLJFMFZYVVLQKT-UHFFFAOYSA-N	527.636	C27H33N3O6S	Organic compounds	Organoheterocyclic compounds	Isoquinolines and derivatives	1,3-isoquinolinediones
Drug-1045	A	Mitiglinide	C1CC[C@H]2CN(C[C@H]2C1)C(=O)C[C@H](CC3=CC=CC=C3)C(=O)O	121891	DB01252	-	-	antidiabetic	WPGGHFDDFPHPOB-BBWFWOEESA-N	315.413	C19H25NO3	Organic compounds	Phenylpropanoids and polyketides	Phenylpropanoic acids	-
Drug-1046	G	Ergonovine	C[C@@H](CO)NC(=O)[C@H]1CN([C@@H]2CC3=CNC4=CC=CC(=C34)C2=C1)C	443884	DB01253	-	-	-	WVVSZNPYNCNODU-XTQGRXLLSA-N	325.412	C19H23N3O2	Organic compounds	Alkaloids and derivatives	Ergoline and derivatives	Lysergic acids and derivatives
Drug-1047	L	Dasatinib	CC1=C(C(=CC=C1)Cl)NC(=O)C2=CN=C(S2)NC3=NC(=NC(=C3)N4CCN(CC4)CCO)C	3062316	DB01254	-	-	anticancer	ZBNZXTGUTAYRHI-UHFFFAOYSA-N	488.007	C22H26ClN7O2S	Organic compounds	Benzenoids	Benzene and substituted derivatives	Anilides
Drug-1048	N	Lisdexamfetamine	C[C@@H](CC1=CC=CC=C1)NC(=O)[C@H](CCCCN)N	11597698	DB01255	-	-	Neurological disease (Attention-Deficit Hyperactivity Disorder (ADHD))	VOBHXZCDAVEXEY-JSGCOSHPSA-N	263.385	C15H25N3O	Organic compounds	Organic acids and derivatives	Carboxylic acids and derivatives	Amino acids, peptides, and analogues
Drug-1049	L	Lapatinib	CS(=O)(=O)CCNCC1=CC=C(O1)C2=CC3=C(C=C2)N=CN=C3NC4=CC(=C(C=C4)OCC5=CC(=CC=C5)F)Cl	208908	DB01259	-	-	anticancer	BCFGMOOMADDAQU-UHFFFAOYSA-N	581.059	C29H26ClFN4O4S	Organic compounds	Organoheterocyclic compounds	Diazanaphthalenes	Benzodiazines
Drug-1050	D	Desonide	C[C@]12C[C@@H]([C@H]3[C@H]([C@@H]1C[C@@H]4[C@]2(OC(O4)(C)C)C(=O)CO)CCC5=CC(=O)C=C[C@]35C)O	5311066	DB01260	-	-	-	WBGKWQHBNHJJPZ-LECWWXJVSA-N	416.514	C24H32O6	Organic compounds	Lipids and lipid-like molecules	Steroids and steroid derivatives	Hydroxysteroids
Drug-1051	A	Sitagliptin	C1CN2C(=NN=C2C(F)(F)F)CN1C(=O)C[C@@H](CC3=CC(=C(C=C3F)F)F)N	4369359	DB01261	-	-	antidiabetic	MFFMDFFZMYYVKS-SECBINFHSA-N	407.32	C16H15F6N5O	Organic compounds	Organic acids and derivatives	Carboxylic acids and derivatives	Amino acids, peptides, and analogues
Drug-1052	L	Decitabine	C1[C@@H]([C@H](O[C@H]1N2C=NC(=NC2=O)N)CO)O	451668	DB01262	-	-	anticancer	XAUDJQYHKZQPEU-KVQBGUIXSA-N	228.208	C8H12N4O4	Organic compounds	Organoheterocyclic compounds	Triazines	Triazinones
Drug-1053	J	Posaconazole	CC[C@@H]([C@H](C)O)N1C(=O)N(C=N1)C2=CC=C(C=C2)N3CCN(CC3)C4=CC=C(C=C4)OC[C@H]5C[C@](OC5)(CN6C=NC=N6)C7=C(C=C(C=C7)F)F	468595	DB01263	-	-	antifungal	RAGOYPUPXAKGKH-XAKZXMRKSA-N	700.792	C37H42F2N8O4	Organic compounds	Organoheterocyclic compounds	Diazinanes	Piperazines
Drug-1054	J	Darunavir	CC(C)CN(C[C@H]([C@H](CC1=CC=CC=C1)NC(=O)O[C@H]2CO[C@@H]3[C@H]2CCO3)O)S(=O)(=O)C4=CC=C(C=C4)N	213039	DB01264	-	-	antiviral	CJBJHOAVZSMMDJ-HEXNFIEUSA-N	547.667	C27H37N3O7S	Organic compounds	Benzenoids	Benzene and substituted derivatives	Benzenesulfonamides
Drug-1055	J	Telbivudine	CC1=CN(C(=O)NC1=O)[C@@H]2C[C@H]([C@@H](O2)CO)O	159269	DB01265	-	-	antiviral	IQFYYKKMVGJFEH-CSMHCCOUSA-N	242.231	C10H14N2O5	Organic compounds	Nucleosides, nucleotides, and analogues	Pyrimidine nucleosides	Pyrimidine 2'-deoxyribonucleosides
Drug-1056	N	Paliperidone	CC1=C(C(=O)N2CCCC(C2=N1)O)CCN3CCC(CC3)C4=NOC5=C4C=CC(=C5)F	115237	DB01267	-	-	schizophrenia	PMXMIIMHBWHSKN-UHFFFAOYSA-N	426.492	C23H27FN4O3	Organic compounds	Organoheterocyclic compounds	Pyridopyrimidines	-
Drug-1057	L	Sunitinib	CCN(CC)CCNC(=O)C1=C(NC(=C1C)/C=C\2/C3=C(C=CC(=C3)F)NC2=O)C	5329102	DB01268	-	-	anticancer	WINHZLLDWRZWRT-ATVHPVEESA-N	398.482	C22H27FN4O2	Organic compounds	Organoheterocyclic compounds	Indoles and derivatives	Indolines
Drug-1058	N	Varenicline	C1[C@@H]2CNC[C@H]1C3=CC4=NC=CN=C4C=C23	5310966	DB01273	-	-	smoking cessation	JQSHBVHOMNKWFT-DTORHVGOSA-N	211.268	C13H13N3	Organic compounds	Organoheterocyclic compounds	Benzazepines	-
Drug-1060	C	Hydralazine	C1=CC=C2C(=C1)C=NN=C2NN	3637	DB01275	-	-	-	RPTUSVTUFVMDQK-UHFFFAOYSA-N	160.18	C8H8N4	Organic compounds	Organoheterocyclic compounds	Diazanaphthalenes	Benzodiazines
Drug-1061	L	Nelarabine	COC1=NC(=NC2=C1N=CN2[C@H]3[C@H]([C@@H]([C@H](O3)CO)O)O)N	3011155	DB01280	-	-	anticancer	IXOXBSCIXZEQEQ-UHTZMRCNSA-N	297.271	C11H15N5O5	Organic compounds	Nucleosides, nucleotides, and analogues	Purine nucleosides	-
Drug-1062	H	Carbetocin	CC[C@H](C)[C@H]1C(=O)N[C@H](C(=O)N[C@H](C(=O)N[C@@H](CSCCCC(=O)N[C@H](C(=O)N1)CC2=CC=C(C=C2)OC)C(=O)N3CCC[C@H]3C(=O)N[C@@H](CC(C)C)C(=O)NCC(=O)N)CC(=O)N)CCC(=O)N	16681432	DB01282	-	-	-	NSTRIRCPWQHTIA-DTRKZRJBSA-N	988.172	C45H69N11O12S	Organic compounds	Organic acids and derivatives	Carboxylic acids and derivatives	Amino acids, peptides, and analogues
Drug-1063	M	Lumiracoxib	CC1=CC(=C(C=C1)NC2=C(C=CC=C2Cl)F)CC(=O)O	151166	DB01283	-	-	osteoarthritis	KHPKQFYUPIUARC-UHFFFAOYSA-N	293.722	C15H13ClFNO2	Organic compounds	Benzenoids	Benzene and substituted derivatives	Toluenes
Drug-1064	H	Tetracosactide	CC(C)[C@@H](C(=O)NCC(=O)N[C@H](CCCCN)C(=O)N[C@H](CCCCN)C(=O)N[C@H](CCCNC(=N)N)C(=O)N[C@H](CCCNC(=N)N)C(=O)N1CCC[C@H]1C(=O)N[C@@H](C(C)C)C(=O)N[C@@H](CCCCN)C(=O)N[C@@H](C(C)C)C(=O)N[C@@H](CC2=CC=C(C=C2)O)C(=O)N3CCC[C@H]3C(=O)O)NC(=O)[C@@H]4CCCN4C(=O)[C@H](CCCCN)NC(=O)CNC(=O)[C@H](CC5=CNC6=CC=CC=C65)NC(=O)[C@H](CCCNC(=N)N)NC(=O)[C@H](CC7=CC=CC=C7)NC(=O)[C@H](CC8=CN=CN8)NC(=O)[C@H](CCC(=O)O)NC(=O)[C…	57280722	DB01284	-	-	-	ZOEFCCMDUURGSE-XWTFHMIISA-N	2933.49	C136H210N40O31S	Organic compounds	Organic Polymers	Polypeptides	-
Drug-1065	G,R	Fenoterol	CC(CC1=CC=C(C=C1)O)NCC(C2=CC(=CC(=C2)O)O)O	3343	DB01288	Neuromuscular	Bronchodilator	-	LSLYOANBFKQKPT-UHFFFAOYSA-N	303.358	C17H21NO4	Organic compounds	Benzenoids	Benzene and substituted derivatives	Phenethylamines
Drug-1066	A	Glisoxepide	CC1=CC(=NO1)C(=O)NCCC2=CC=C(C=C2)S(=O)(=O)NC(=O)NN3CCCCCC3	32778	DB01289	-	-	-	ZKUDBRCEOBOWLF-UHFFFAOYSA-N	449.526	C20H27N5O5S	Organic compounds	Benzenoids	Benzene and substituted derivatives	Benzenesulfonamides
Drug-1067	R	Pirbuterol	CC(C)(C)NCC(C1=NC(=C(C=C1)O)CO)O	4845	DB01291	-	-	-	VQDBNKDJNJQRDG-UHFFFAOYSA-N	240.303	C12H20N2O3	Organic compounds	Organoheterocyclic compounds	Pyridines and derivatives	Hydroxypyridines
Drug-1069	C	Bevantolol	CC1=CC(=CC=C1)OCC(CNCCC2=CC(=C(C=C2)OC)OC)O	2372	DB01295	-	-	antihypertensive	HXLAFSUPPDYFEO-UHFFFAOYSA-N	345.439	C20H27NO4	Organic compounds	Benzenoids	Benzene and substituted derivatives	Methoxybenzenes
Drug-1070	M	Glucosamine	C([C@@H]1[C@H]([C@@H]([C@H](C(O1)O)N)O)O)O	439213	DB01296	-	-	-	MSWZFWKMSRAUBD-IVMDWMLBSA-N	179.172	C6H13NO5	Organic compounds	Organic oxygen compounds	Organooxygen compounds	Carbohydrates and carbohydrate conjugates
Drug-1071	C	Practolol	CC(C)NCC(COC1=CC=C(C=C1)NC(=O)C)O	4883	DB01297	Cardiovascular	Antianginal	-	DURULFYMVIFBIR-UHFFFAOYSA-N	266.341	C14H22N2O3	Organic compounds	Benzenoids	Benzene and substituted derivatives	Anilides
Drug-1072	G	Sulfacytine	CCN1C=CC(=NC1=O)NS(=O)(=O)C2=CC=C(C=C2)N	5322	DB01298	-	-	-	SIBQAECNSSQUOD-UHFFFAOYSA-N	294.329	C12H14N4O3S	Organic compounds	Benzenoids	Benzene and substituted derivatives	Benzenesulfonamides
Drug-1073	Q	Sulfadoxine	COC1=C(N=CN=C1OC)NS(=O)(=O)C2=CC=C(C=C2)N	17134	DB01299	Infectiology	Antibacterial	-	PJSFRIWCGOHTNF-UHFFFAOYSA-N	310.328	C12H14N4O4S	Organic compounds	Benzenoids	Benzene and substituted derivatives	Benzenesulfonamides
Drug-1074	J	Fosamprenavir	CC(C)CN(C[C@H]([C@H](CC1=CC=CC=C1)NC(=O)O[C@H]2CCOC2)OP(=O)(O)O)S(=O)(=O)C3=CC=C(C=C3)N	131536	DB01319	-	-	antiviral	MLBVMOWEQCZNCC-OEMFJLHTSA-N	585.609	C25H36N3O9PS	Organic compounds	Benzenoids	Benzene and substituted derivatives	Benzenesulfonamides
Drug-1075	N	Fosphenytoin	C1=CC=C(C=C1)C2(C(=O)N(C(=O)N2)COP(=O)(O)O)C3=CC=CC=C3	56339	DB01320	-	-	antiepileptic	XWLUWCNOOVRFPX-UHFFFAOYSA-N	362.278	C16H15N2O6P	Organic compounds	Benzenoids	Benzene and substituted derivatives	Diphenylmethanes
Drug-1076	J	Josamycin	C[C@@H]1C/C=C/C=C/[C@@H]([C@@H](C[C@@H]([C@@H]([C@H]([C@@H](CC(=O)O1)OC(=O)C)OC)O[C@H]2[C@@H]([C@H]([C@@H]([C@H](O2)C)O[C@H]3C[C@@]([C@H]([C@@H](O3)C)O)(C)OC(=O)CC(C)C)N(C)C)O)CC=O)C)O	23817954	DB01321	Infectiology	Antibacterial	Antibacterial	XJSFLOJWULLJQS-NGVXBBESSA-N	828.006	C42H69NO15	-	-	-	-
Drug-1077	C	Polythiazide	CN1C(NC2=CC(=C(C=C2S1(=O)=O)S(=O)(=O)N)Cl)CSCC(F)(F)F	4870	DB01324	-	-	-	CYLWJCABXYDINA-UHFFFAOYSA-N	439.867	C11H13ClF3N3O4S3	Organic compounds	Organoheterocyclic compounds	Thiadiazines	Benzothiadiazines
Drug-1078	C	Quinethazone	CCC1NC2=CC(=C(C=C2C(=O)N1)S(=O)(=O)N)Cl	6307	DB01325	Cardiovascular	Antihypertensive	-	AGMMTXLNIQSRCG-UHFFFAOYSA-N	289.734	C10H12ClN3O3S	Organic compounds	Organoheterocyclic compounds	Diazanaphthalenes	Benzodiazines
Drug-1079	J	Cefamandole	CN1C(=NN=N1)SCC2=C(N3[C@@H]([C@@H](C3=O)NC(=O)[C@@H](C4=CC=CC=C4)O)SC2)C(=O)O	456255	DB01326	-	-	Antibacterial (Bacterial infection)	OLVCFLKTBJRLHI-AXAPSJFSSA-N	462.499	C18H18N6O5S2	Organic compounds	Organoheterocyclic compounds	Lactams	Beta lactams
Drug-1080	J	Cefazolin	CC1=NN=C(S1)SCC2=C(N3[C@@H]([C@@H](C3=O)NC(=O)CN4C=NN=N4)SC2)C(=O)[O-]	641385	DB01327	Metabolism	Antibacterial	Antibacterial (bacterial infections of the skin)	MLYYVTUWGNIJIB-BXKDBHETSA-N	453.49	C14H13N8O4S3-	Organic compounds	Organoheterocyclic compounds	Lactams	Beta lactams
Drug-1081	J	Cefonicid	C1C(=C(N2[C@H](S1)[C@@H](C2=O)NC(=O)[C@@H](C3=CC=CC=C3)O)C(=O)O)CSC4=NN=NN4CS(=O)(=O)O	43594	DB01328	-	-	antibacterial	DYAIAHUQIPBDIP-AXAPSJFSSA-N	542.556	C18H18N6O8S3	Organic compounds	Organoheterocyclic compounds	Lactams	Beta lactams
Drug-1082	J	Cefoperazone	CCN1CCN(C(=O)C1=O)C(=O)N[C@H](C2=CC=C(C=C2)O)C(=O)N[C@H]3[C@@H]4N(C3=O)C(=C(CS4)CSC5=NN=NN5C)C(=O)O	44187	DB01329	Infectiology	Antibacterial	antibacterial	GCFBRXLSHGKWDP-WTKTZPJXSA-N	645.666	C25H27N9O8S2	Organic compounds	Organic acids and derivatives	Carboxylic acids and derivatives	Amino acids, peptides, and analogues
Drug-1083	J	Cefotetan	CN1C(=NN=N1)SCC2=C(N3[C@@H]([C@@](C3=O)(NC(=O)C4SC(=C(C(=O)N)C(=O)O)S4)OC)SC2)C(=O)O	53025	DB01330	Infectiology	Antibacterial	antibacterial	SRZNHPXWXCNNDU-IXOPCIAXSA-N	575.604	C17H17N7O8S4	Organic compounds	Organoheterocyclic compounds	Lactams	Beta lactams
Drug-1084	J	Cefoxitin	CO[C@@]1([C@@H]2N(C1=O)C(=C(CS2)COC(=O)N)C(=O)[O-])NC(=O)CC3=CC=CS3	475319	DB01331	Metabolism	Antibacterial	Antibacterial (Septicemia and lower respiratory tract, urinary tract, intra-abdominal, gynecological, bone and joint, skin and skin structure infections, gram-negative and gram-positive bacteria including anaerobes)	WZOZEZRFJCJXNZ-ZBFHGGJFSA-N	426.438	C16H16N3O7S2-	Organic compounds	Organoheterocyclic compounds	Lactams	Beta lactams
Drug-1085	J	Ceftizoxime	CO/N=C(/C1=CSC(=N1)N)\C(=O)N[C@H]2[C@@H]3N(C2=O)C(=CCS3)C(=O)O	6533629	DB01332	-	-	antibacterial	NNULBSISHYWZJU-LLKWHZGFSA-N	383.397	C13H13N5O5S2	Organic compounds	Organoheterocyclic compounds	Lactams	Beta lactams
Drug-1086	J	Cefradine	CC1=C(N2[C@@H]([C@@H](C2=O)NC(=O)[C@@H](C3=CCC=CC3)N)SC1)C(=O)O	38103	DB01333	-	-	Antibacterial (Bacterial infection)	RDLPVSKMFDYCOR-UEKVPHQBSA-N	349.405	C16H19N3O4S	Organic compounds	Organic acids and derivatives	Carboxylic acids and derivatives	Amino acids, peptides, and analogues
Drug-1087	M	Metocurine	C[N+]1(CCC2=CC(=C3C=C2[C@@H]1CC4=CC=C(C=C4)OC5=C6[C@@H](CC7=CC(=C(C=C7)OC)O3)[N+](CCC6=CC(=C5OC)OC)(C)C)OC)C	21233	DB01336	-	-	-	JFXBEKISTKFVAB-AJQTZOPKSA-N	652.832	C40H48N2O6+2	Organic compounds	Organic oxygen compounds	Organooxygen compounds	Ethers
Drug-1088	M	Pancuronium	CC(=O)O[C@H]1C[C@@H]2CC[C@@H]3[C@@H]([C@]2(C[C@@H]1[N+]4(CCCCC4)C)C)CC[C@]5([C@H]3C[C@@H]([C@@H]5OC(=O)C)[N+]6(CCCCC6)C)C	441289	DB01337	Neuromuscular	Muscle_relaxant	-	GVEAYVLWDAFXET-XGHATYIMSA-N	572.875	C35H60N2O4+2	Organic compounds	Lipids and lipid-like molecules	Steroids and steroid derivatives	Steroid esters
Drug-1089	M	Pipecuronium	CC(=O)O[C@H]1C[C@@H]2CC[C@@H]3[C@@H]([C@]2(C[C@@H]1N4CC[N+](CC4)(C)C)C)CC[C@]5([C@H]3C[C@@H]([C@@H]5OC(=O)C)N6CC[N+](CC6)(C)C)C	50192	DB01338	-	-	-	OWWLUIWOFHMHOQ-XGHATYIMSA-N	602.905	C35H62N4O4+2	Organic compounds	Lipids and lipid-like molecules	Steroids and steroid derivatives	Steroid esters
Drug-1090	M	Vecuronium	CC(=O)O[C@H]1C[C@@H]2CC[C@@H]3[C@@H]([C@]2(C[C@@H]1N4CCCCC4)C)CC[C@]5([C@H]3C[C@@H]([C@@H]5OC(=O)C)[N+]6(CCCCC6)C)C	39765	DB01339	Metabolism	Muscle_relaxant	muscle relaxant	BGSZAXLLHYERSY-XQIGCQGXSA-N	557.84	C34H57N2O4+	Organic compounds	Lipids and lipid-like molecules	Steroids and steroid derivatives	Steroid esters
Drug-1091	C	Cilazapril	CCOC(=O)[C@H](CCC1=CC=CC=C1)N[C@H]2CCCN3CCC[C@H](N3C2=O)C(=O)O	56330	DB01340	-	-	antihypertensive	HHHKFGXWKKUNCY-FHWLQOOXSA-N	417.506	C22H31N3O5	Organic compounds	Organic acids and derivatives	Carboxylic acids and derivatives	Amino acids, peptides, and analogues
Drug-1092	-	Quinidinebarbiturate	CCC1(C(=O)NC(=O)NC1=O)C2=CC=CC=C2.COC1=CC2=C(C=CN=C2C=C1)C(C3CC4CCN3CC4C=C)O	53461739	DB01346	-	-	-	YHRUERMOPBDCFD-UHFFFAOYSA-N	556.663	C32H36N4O5	Organic compounds	Alkaloids and derivatives	Cinchona alkaloids	-
Drug-1093	C	Spirapril	CCOC(=O)[C@H](CCC1=CC=CC=C1)N[C@@H](C)C(=O)N2CC3(C[C@H]2C(=O)O)SCCS3	5311447	DB01348	-	-	antihypertensive	HRWCVUIFMSZDJS-SZMVWBNQSA-N	466.611	C22H30N2O5S2	Organic compounds	Organic acids and derivatives	Carboxylic acids and derivatives	Amino acids, peptides, and analogues
Drug-1094	C	Tasosartan	CC1=C2CCC(=O)N(C2=NC(=N1)C)CC3=CC=C(C=C3)C4=CC=CC=C4C5=NNN=N5	60919	DB01349	-	-	-	ADXGNEYLLLSOAR-UHFFFAOYSA-N	411.469	C23H21N7O	Organic compounds	Benzenoids	Benzene and substituted derivatives	Biphenyls and derivatives
Drug-1095	N	Amobarbital	CCC1(C(=O)NC(=O)NC1=O)CCC(C)C	2164	DB01351	-	-	-	VIROVYVQCGLCII-UHFFFAOYSA-N	226.276	C11H18N2O3	Organic compounds	Organoheterocyclic compounds	Diazines	Pyrimidines and pyrimidine derivatives
Drug-1096	N	Aprobarbital	CC(C)C1(C(=O)NC(=O)NC1=O)CC=C	6464	DB01352	-	-	-	UORJNBVJVRLXMQ-UHFFFAOYSA-N	210.233	C10H14N2O3	Organic compounds	Organoheterocyclic compounds	Diazines	Pyrimidines and pyrimidine derivatives
Drug-1097	N	Butethal	CCCCC1(C(=O)NC(=O)NC1=O)CC	6473	DB01353	-	-	-	STDBAQMTJLUMFW-UHFFFAOYSA-N	212.249	C10H16N2O3	Organic compounds	Organoheterocyclic compounds	Diazines	Pyrimidines and pyrimidine derivatives
Drug-1098	N	Heptabarbital	CCC1(C(=O)NC(=O)NC1=O)C2=CCCCCC2	10518	DB01354	-	-	-	PAZQYDJGLKSCSI-UHFFFAOYSA-N	250.298	C13H18N2O3	Organic compounds	Organoheterocyclic compounds	Diazines	Pyrimidines and pyrimidine derivatives
Drug-1099	N	Hexobarbital	CC1(C(=O)NC(=O)N(C1=O)C)C2=CCCCC2	3608	DB01355	-	-	-	UYXAWHWODHRRMR-UHFFFAOYSA-N	236.271	C12H16N2O3	Organic compounds	Organoheterocyclic compounds	Diazines	Pyrimidines and pyrimidine derivatives
Drug-1100	G,L	Mestranol	C[C@]12CC[C@H]3[C@H]([C@@H]1CC[C@]2(C#C)O)CCC4=C3C=CC(=C4)OC	6291	DB01357	Endocrinology	-	-	IMSSROKUHAOUJS-MJCUULBUSA-N	310.437	C21H26O2	Organic compounds	Lipids and lipid-like molecules	Steroids and steroid derivatives	Estrane steroids
Drug-1101	C	Penbutolol	CC(C)(C)NCC(COC1=CC=CC=C1C2CCCC2)O	37464	DB01359	Cardiovascular	Antianginal	-	KQXKVJAGOJTNJS-HNNXBMFYSA-N	291.428	C18H29NO2	Organic compounds	Benzenoids	Phenol ethers	-
Drug-1105	C	Mephentermine	CC(C)(CC1=CC=CC=C1)NC.CC(C)(CC1=CC=CC=C1)NC	3677	DB01365	Cardiovascular	Antihypotensive	-	RXQCGGRTAILOIN-UHFFFAOYSA-N	163.259	C11H17N	Organic compounds	Benzenoids	Benzene and substituted derivatives	Phenethylamines
Drug-1106	R	Procaterol	CC[C@@H]([C@@H](C1=C2C=CC(=O)NC2=C(C=C1)O)O)NC(C)C	688561	DB01366	-	-	-	FKNXQNWAXFXVNW-BLLLJJGKSA-N	290.363	C16H22N2O3	Organic compounds	Organoheterocyclic compounds	Quinolines and derivatives	Quinolones and derivatives
Drug-1107	N	Rasagiline	C#CCN[C@@H]1CCC2=CC=CC=C12	3052776	DB01367	-	-	Parkinson's Disease	RUOKEQAAGRXIBM-GFCCVEGCSA-N	171.243	C12H13N	Organic compounds	Benzenoids	Indanes	-
Drug-1108	J	Quinupristin	CC[C@@H]1C(=O)N2CCC[C@H]2C(=O)N([C@H](C(=O)N3C[C@H](C(=O)C[C@H]3C(=O)N[C@H](C(=O)O[C@@H]([C@@H](C(=O)N1)NC(=O)C4=C(C=CC=N4)O)C)C5=CC=CC=C5)CS[C@@H]6CN7CCC6CC7)CC8=CC=C(C=C8)N(C)C)C	5388937	DB01369	-	-	antibacterial	WTHRRGMBUAHGNI-LCYNINFDSA-N	1022.23	C53H67N9O10S	Organic compounds	Organic acids and derivatives	Peptidomimetics	Depsipeptides
Drug-1109	-	Aluminiummonostearate	CCCCCCCCCCCCCCCCCC(=O)[O-].[OH-].[OH-].[Al+3]	10246924	DB01375	-	-	-	UGMCXQCYOVCMTB-UHFFFAOYSA-K	344.472	C18H37AlO4	Organic compounds	Lipids and lipid-like molecules	Fatty Acyls	Fatty acids and conjugates
Drug-1110	H,S	Cortisoneacetate	C[C@]12CCC(=O)C=C1CC[C@@H]3[C@@H]2C(=O)C[C@]4([C@H]3CC[C@@]4(C(=O)CO)O)C	222786	DB01380	Endocrinology	Anti-inflammatory	-	ITRJWOMZKQRYTA-RFZYENFJSA-N	360.45	C21H28O5	Organic compounds	Lipids and lipid-like molecules	Steroids and steroid derivatives	Hydroxysteroids
Drug-1111	A	Glycodiazine	COCCOC1=CN=C(N=C1)NS(=O)(=O)C2=CC=CC=C2	9565	DB01382	-	-	-	QFWPJPIVLCBXFJ-UHFFFAOYSA-N	309.34	C13H15N3O4S	Organic compounds	Benzenoids	Benzene and substituted derivatives	Benzenesulfonamides
Drug-1112	H	Paramethasone	C[C@@H]1C[C@H]2[C@@H]3C[C@@H](C4=CC(=O)C=C[C@@]4([C@H]3[C@H](C[C@@]2([C@]1(C(=O)CO)O)C)O)C)F	5875	DB01384	-	-	-	MKPDWECBUAZOHP-AFYJWTTESA-N	392.467	C22H29FO5	Organic compounds	Lipids and lipid-like molecules	Steroids and steroid derivatives	Hydroxysteroids
Drug-1113	G	Yohimbine	COC(=O)[C@H]1[C@H](CC[C@@H]2[C@@H]1C[C@H]3C4=C(CCN3C2)C5=CC=CC=C5N4)O	8969	DB01392	Cardiovascular	Erectile_dysfunction_treatment	Aphrodisiac	BLGXFZZNTVWLAY-SCYLSFHTSA-N	354.45	C21H26N2O3	Organic compounds	Alkaloids and derivatives	Yohimbine alkaloids	-
Drug-1114	C	Bezafibrate	CC(C)(C(=O)O)OC1=CC=C(C=C1)CCNC(=O)C2=CC=C(C=C2)Cl	39042	DB01393	Metabolism	Antilipemic	-	IIBYAHWJQTYFKB-UHFFFAOYSA-N	361.822	C19H20ClNO4	Organic compounds	Benzenoids	Benzene and substituted derivatives	Phenoxyacetic acid derivatives
Drug-1115	M	Colchicine	CC(=O)N[C@H]1CCC2=CC(=C(C(=C2C3=CC=C(C(=O)C=C13)OC)OC)OC)OC	6167	DB01394	Metabolism	Antigout	Oncological disease (leukemia, antigout)	IAKHMKGGTNLKSZ-UHFFFAOYSA-N	399.443	C22H25NO6	Organic compounds	Hydrocarbon derivatives	Tropones	-
Drug-1116	G	Drospirenone	C[C@]12CCC(=O)C=C1[C@@H]3C[C@@H]3[C@@H]4[C@@H]2CC[C@]5([C@H]4[C@@H]6C[C@@H]6[C@@]57CCC(=O)O7)C	68873	DB01395	-	-	contraception	METQSPRSQINEEU-HXCATZOESA-N	366.501	C24H30O3	Organic compounds	Lipids and lipid-like molecules	Steroids and steroid derivatives	Steroid lactones
Drug-1117	C	Digitoxin	C[C@@H]1[C@H]([C@H](C[C@@H](O1)O[C@@H]2[C@H](O[C@H](C[C@@H]2O)O[C@@H]3[C@H](O[C@H](C[C@@H]3O)O[C@H]4CC[C@]5([C@@H](C4)CC[C@@H]6[C@@H]5CC[C@]7([C@@]6(CC[C@@H]7C8=CC(=O)OC8)O)C)C)C)C)O)O	441207	DB01396	-	-	Cardiovascular disease (for the treatment and management of congestive cardiac insufficiency, arrhythmias and heart failure)	WDJUZGPOPHTGOT-XUDUSOBPSA-N	764.95	C41H64O13	Organic compounds	Lipids and lipid-like molecules	Steroids and steroid derivatives	Steroid lactones
Drug-1118	-	Magnesiumsalicylate	C1=CC=C(C(=C1)C(=O)[O-])O.C1=CC=C(C(=C1)C(=O)[O-])O.[Mg+2]	64738	DB01397	-	-	-	MQHWFIOJQSCFNM-UHFFFAOYSA-L	298.533	C14H10MgO6	Organic compounds	Benzenoids	Benzene and substituted derivatives	Benzoic acids and derivatives
Drug-1119	N	Salsalate	C1=CC=C(C(=C1)C(=O)OC2=CC=CC=C2C(=O)O)O	5161	DB01399	-	-	-	WVYADZUPLLSGPU-UHFFFAOYSA-N	258.229	C14H10O5	Organic compounds	Phenylpropanoids and polyketides	Depsides and depsidones	-
Drug-1120	N,S	Neostigmine	CN(C)C(=O)OC1=CC=CC(=C1)[N+](C)(C)C	4456	DB01400	Diagnostic	Anti-fatigue	-	ALWKGYPQUAPLQC-UHFFFAOYSA-N	223.296	C12H19N2O2+	Organic compounds	Benzenoids	Benzene and substituted derivatives	Phenoxy compounds
Drug-1121	N	Trisalicylate-choline	C[N+](C)(C)CCO.C1=CC=C(C(=C1)C(=O)O)[O-].C1=CC=C(C(=C1)C(=O)O)[O-].C1=CC=C(C(=C1)C(=O)O)[O-].[Mg+2]	54682045	DB01401	-	-	-	FQCQGOZEWWPOKI-UHFFFAOYSA-K	539.82	C26H29MgNO10	Organic compounds	Benzenoids	Benzene and substituted derivatives	Benzoic acids and derivatives
Drug-1122	N	Methotrimeprazine	C[C@@H](CN1C2=CC=CC=C2SC3=C1C=C(C=C3)OC)CN(C)C	72287	DB01403	Central Nervous System	Analgesic	-	VRQVVMDWGGWHTJ-CQSZACIVSA-N	328.474	C19H24N2OS	Organic compounds	Organoheterocyclic compounds	Benzothiazines	Phenothiazines
Drug-1123	G	Danazol	C[C@]12CC[C@H]3[C@H]([C@@H]1CC[C@]2(C#C)O)CCC4=CC5=C(C[C@]34C)C=NO5	28417	DB01406	Endocrinology	Anabolic	-	POZRVZJJTULAOH-LHZXLZLDSA-N	337.463	C22H27NO2	Organic compounds	Lipids and lipid-like molecules	Steroids and steroid derivatives	Estrane steroids
Drug-1124	R	Clenbuterol	CC(C)(C)NCC(C1=CC(=C(C(=C1)Cl)N)Cl)O	2783	DB01407	Neuromuscular	Antiasthmatic	-	STJMRWALKKWQGH-UHFFFAOYSA-N	277.189	C12H18Cl2N2O	Organic compounds	Benzenoids	Benzene and substituted derivatives	Halobenzenes
Drug-1125	R	Bambuterol	CC(C)(C)NCC(C1=CC(=CC(=C1)OC(=O)N(C)C)OC(=O)N(C)C)O	54766	DB01408	Neuromuscular	Bronchodilator	bronchodilator	ANZXOIAKUNOVQU-UHFFFAOYSA-N	367.446	C18H29N3O5	Organic compounds	Benzenoids	Benzene and substituted derivatives	Phenoxy compounds
Drug-1126	R	Ciclesonide	CC(C)C(=O)OCC(=O)[C@@]12[C@@H](C[C@@H]3[C@@]1(C[C@@H]([C@H]4[C@H]3CCC5=CC(=O)C=C[C@]45C)O)C)O[C@H](O2)C6CCCCC6	6918155	DB01410	-	-	antiasthmatic	LUKZNWIVRBCLON-GXOBDPJESA-N	540.697	C32H44O7	Organic compounds	Lipids and lipid-like molecules	Steroids and steroid derivatives	Pregnane steroids
Drug-1127	R	Pranlukast	C1=CC=C(C=C1)CCCCOC2=CC=C(C=C2)C(=O)NC3=CC=CC4=C3OC(=CC4=O)C5=NNN=N5	4887	DB01411	Respiratory	Antiasthmatic	antiasthmatic	NBQKINXMPLXUET-UHFFFAOYSA-N	481.512	C27H23N5O4	Organic compounds	Organoheterocyclic compounds	Benzopyrans	1-benzopyrans
Drug-1128	C,R	Theobromine	CN1C=NC2=C1C(=O)NC(=O)N2C	5429	DB01412	Cardiovascular	Bronchodilator	Vasodilator, Diuretic	YAPQBXQYLJRXSA-UHFFFAOYSA-N	180.167	C7H8N4O2	Organic compounds	Organoheterocyclic compounds	Imidazopyrimidines	Purines and purine derivatives
Drug-1129	J	Cefepime	C[N+]1(CCCC1)CC2=C(N3[C@@H]([C@@H](C3=O)NC(=O)/C(=N\OC)/C4=CSC(=N4)N)SC2)C(=O)O	5491295	DB01413	Infectiology	Antibacterial	antibacterial	HVFLCNVBZFFHBT-ZKDACBOMSA-N	481.566	C19H25N6O5S2+	Organic compounds	Organoheterocyclic compounds	Lactams	Beta lactams
Drug-1130	J	Cefacetrile	CC(=O)OCC1=C(N2[C@@H]([C@@H](C2=O)NC(=O)CC#N)SC1)C(=O)O	91562	DB01414	-	-	-	RRYMAQUWDLIUPV-BXKDBHETSA-N	339.322	C13H13N3O6S	Organic compounds	Organoheterocyclic compounds	Lactams	Beta lactams
Drug-1131	J	Ceftibuten	C1C=C(N2[C@H](S1)[C@@H](C2=O)NC(=O)/C(=C\CC(=O)O)/C3=CSC(=N3)N)C(=O)O	5282242	DB01415	-	-	antibacterial	UNJFKXSSGBWRBZ-BJCIPQKHSA-N	410.419	C15H14N4O6S2	Organic compounds	Organoheterocyclic compounds	Lactams	Beta lactams
Drug-1132	J	Cefpodoxime	COCC1=C(N2[C@@H]([C@@H](C2=O)NC(=O)/C(=N\OC)/C3=CSC(=N3)N)SC1)C(=O)O	6335986	DB01416	-	-	antibacterial	WYUSVOMTXWRGEK-HBWVYFAYSA-N	427.45	C15H17N5O6S2	Organic compounds	Organoheterocyclic compounds	Lactams	Beta lactams
Drug-1133	B	Acenocoumarol	CC(=O)CC(C1=CC=C(C=C1)[N+](=O)[O-])C2=C(C3=CC=CC=C3OC2=O)O	54676537	DB01418	Hematology	Anticoagulant	-	VABCILAOYCMVPS-UHFFFAOYSA-N	353.33	C19H15NO6	Organic compounds	Phenylpropanoids and polyketides	Coumarins and derivatives	Hydroxycoumarins
Drug-1134	-	Antrafenine	C1CN(CCN1CCOC(=O)C2=CC=CC=C2NC3=C4C=CC(=CC4=NC=C3)C(F)(F)F)C5=CC=CC(=C5)C(F)(F)F	68723	DB01419	-	-	-	NWGGKKGAFZIVBJ-UHFFFAOYSA-N	588.554	C30H26F6N4O2	Organic compounds	Organoheterocyclic compounds	Diazinanes	Piperazines
Drug-1135	G	TestosteronePropionate	CCC(=O)O[C@H]1CC[C@@H]2[C@@]1(CC[C@H]3[C@H]2CCC4=CC(=O)CC[C@]34C)C	5995	DB01420	Endocrinology	Anabolic	-	PDMMFKSKQVNJMI-BLQWBTBKSA-N	344.495	C22H32O3	Organic compounds	Lipids and lipid-like molecules	Steroids and steroid derivatives	Steroid esters
Drug-1136	A	Paromomycin	C1[C@H]([C@@H]([C@H]([C@@H]([C@H]1N)O[C@@H]2[C@@H]([C@H]([C@@H]([C@H](O2)CO)O)O)N)O[C@H]3[C@@H]([C@@H]([C@H](O3)CO)O[C@@H]4[C@@H]([C@H]([C@@H]([C@@H](O4)CN)O)O)N)O)O)N.OS(=O)(=O)O	441375	DB01421	Metabolism	Antiamebic	Antibacterial (visceral leishmaniasis)	UOZODPSAJZTQNH-LSWIJEOBSA-N	713.706	C23H45N5O14	Organic compounds	Organic oxygen compounds	Organooxygen compounds	Carbohydrates and carbohydrate conjugates
Drug-1137	J	Nitroxoline	C1=CC2=C(C=CC(=C2N=C1)O)[N+](=O)[O-]	19910	DB01422	-	-	-	RJIWZDNTCBHXAL-UHFFFAOYSA-N	190.158	C9H6N2O3	Organic compounds	Organoheterocyclic compounds	Quinolines and derivatives	Nitroquinolines and derivatives
Drug-1140	A	Alizapride	COC1=CC2=NNN=C2C=C1C(=O)NCC3CCCN3CC=C	43008	DB01425	-	-	antiemetic	KSEYRUGYKHXGFW-UHFFFAOYSA-N	315.377	C16H21N5O2	Organic compounds	Organoheterocyclic compounds	Benzotriazoles	-
Drug-1141	C	Ajmaline	CC[C@H]1[C@@H]2C[C@H]3[C@H]4[C@@]5(C[C@@H](C2[C@H]5O)N3[C@@H]1O)C6=CC=CC=C6N4C	441080	DB01426	-	-	Circulatory disorders	CJDRUOGAGYHKKD-HEFSZTOGSA-N	326.44	C20H26N2O2	Organic compounds	Alkaloids and derivatives	Ajmaline-sarpagine alkaloids	-
Drug-1142	C	Amrinone	C1=CN=CC=C1C2=CNC(=O)C(=C2)N	3698	DB01427	Cardiovascular	-	cardiotonic	RNLQIBCLLYYYFJ-UHFFFAOYSA-N	187.202	C10H9N3O	Organic compounds	Organoheterocyclic compounds	Pyridines and derivatives	Bipyridines and oligopyridines
Drug-1143	-	Oxybenzone	COC1=CC(=C(C=C1)C(=O)C2=CC=CC=C2)O	4632	DB01428	Dermatology	-	-	DXGLGDHPHMLXJC-UHFFFAOYSA-N	228.247	C14H12O3	Organic compounds	Benzenoids	Benzene and substituted derivatives	Benzophenones
Drug-1144	C	Aprindine	CCN(CC)CCCN(C1CC2=CC=CC=C2C1)C3=CC=CC=C3	2218	DB01429	-	-	-	NZLBHDRPUJLHCE-UHFFFAOYSA-N	322.496	C22H30N2	Organic compounds	Benzenoids	Indanes	-
Drug-1145	R	Almitrine	C=CCNC1=NC(=NC(=N1)N2CCN(CC2)C(C3=CC=C(C=C3)F)C4=CC=C(C=C4)F)NCC=C	33887	DB01430	-	-	-	OBDOVFRMEYHSQB-UHFFFAOYSA-N	477.564	C26H29F2N7	Organic compounds	Benzenoids	Benzene and substituted derivatives	Diphenylmethanes
Drug-1146	G	Allylestrenol	C[C@]12CC[C@H]3[C@H]([C@@H]1CC[C@]2(CC=C)O)CCC4=CCCC[C@H]34	235905	DB01431	-	-	-	ATXHVCQZZJYMCF-XUDSTZEESA-N	300.486	C21H32O	Organic compounds	Lipids and lipid-like molecules	Steroids and steroid derivatives	Estrane steroids
Drug-1148	N,S	Antipyrine	CC1=CC(=O)N(N1C)C2=CC=CC=C2	2206	DB01435	Central Nervous System	Analgesic	-	VEQOALNAAJBPNY-UHFFFAOYSA-N	188.23	C11H12N2O	Organic compounds	Organoheterocyclic compounds	Azoles	Pyrazoles
Drug-1149	A	Alfacalcidol	C[C@H](CCCC(C)C)[C@H]1CC[C@@H]\2[C@@]1(CCC/C2=C/C=C/3\C[C@H](C[C@@H](C3=C)O)O)C	5284515	DB01436	Metabolism	Antiosteoporetic	-	OFHCOWSQAMBJIW-AVJTYSNKSA-N	400.647	C27H44O2	Organic compounds	Lipids and lipid-like molecules	Steroids and steroid derivatives	Vitamin D and derivatives
Drug-1151	G	Phenazopyridine	C1=CC=C(C=C1)N=NC2=C(N=C(C=C2)N)N	4756	DB01438	Central Nervous System	Analgesic	-	QPFYXYFORQJZEC-FOCLMDBBSA-N	213.244	C11H11N5	Organic compounds	Organoheterocyclic compounds	Pyridines and derivatives	Aminopyridines and derivatives
Drug-1152	N	GammaHydroxybutyricAcid	C(CC(=O)[O-])CO	3037032	DB01440	-	-	-	SJZRECIVHVDYJC-UHFFFAOYSA-M	103.097	C4H7O3-	Organic compounds	Lipids and lipid-like molecules	Fatty Acyls	Fatty acids and conjugates
Drug-1153	N	Heroin	CC(=O)O[C@H]1C=C[C@H]2[C@H]3CC4=C5[C@]2([C@H]1OC5=C(C=C4)OC(=O)C)CCN3C	5462328	DB01452	-	-	Neurological disease (used in the treatment of acute pain, myocardial infarction, acute pulmonary oedema, and chronic pain)	GVGLGOZIDCSQPN-PVHGPHFFSA-N	369.417	C21H23NO5	Organic compounds	Alkaloids and derivatives	Morphinans	-
Drug-1154	N	Fencamfamine	CCNC1C2CCC(C2)C1C3=CC=CC=C3	14584	DB01463	-	-	-	IKFBPFGUINLYQI-UHFFFAOYSA-N	215.34	C15H21N	Organic compounds	Lipids and lipid-like molecules	Prenol lipids	Monoterpenoids
Drug-1155	S	Ethylmorphine	CCOC1=C2C3=C(C[C@@H]4[C@H]5[C@]3(CCN4C)[C@@H](O2)[C@H](C=C5)O)C=C1	5359271	DB01466	-	-	-	OGDVEMNWJVYAJL-LEPYJNQMSA-N	313.397	C19H23NO3	Organic compounds	Alkaloids and derivatives	Morphinans	-
Drug-1160	N	Flunitrazepam	CN1C(=O)CN=C(C2=C1C=CC(=C2)[N+](=O)[O-])C3=CC=CC=C3F	3380	DB01544	-	-	-	PPTYJKAXVCCBDU-UHFFFAOYSA-N	313.288	C16H12FN3O3	Organic compounds	Organoheterocyclic compounds	Benzodiazepines	1,4-benzodiazepines
Drug-1165	N	Bromazepam	C1C(=O)NC2=C(C=C(C=C2)Br)C(=N1)C3=CC=CC=N3	2441	DB01558	-	-	-	VMIYHDSEFNYJSL-UHFFFAOYSA-N	316.158	C14H10BrN3O	Organic compounds	Organoheterocyclic compounds	Benzodiazepines	1,4-benzodiazepines
Drug-1166	N	Clotiazepam	CCC1=CC2=C(S1)N(C(=O)CN=C2C3=CC=CC=C3Cl)C	2811	DB01559	-	-	-	CHBRHODLKOZEPZ-UHFFFAOYSA-N	318.819	C16H15ClN2OS	Organic compounds	Organoheterocyclic compounds	Thienodiazepines	-
Drug-1168	N	Fludiazepam	CN1C(=O)CN=C(C2=C1C=CC(=C2)Cl)C3=CC=CC=C3F	3369	DB01567	-	-	-	ROYOYTLGDLIGBX-UHFFFAOYSA-N	302.733	C16H12ClFN2O	Organic compounds	Organoheterocyclic compounds	Benzodiazepines	1,4-benzodiazepines
Drug-1170	N	Methamphetamine	C[C@@H](CC1=CC=CC=C1)NC	10836	DB01577	-	-	Attention Deficit Disorder with Hyperactivity (ADHD) and exogenous obesity	MYWUZJCMWCOHBA-VIFPVBQESA-N	149.237	C10H15N	Organic compounds	Benzenoids	Benzene and substituted derivatives	Phenethylamines
Drug-1172	-	Phendimetrazine	C[C@H]1[C@@H](OCCN1C)C2=CC=CC=C2	30487	DB01579	-	-	-	MFOCDFTXLCYLKU-CMPLNLGQSA-N	191.274	C12H17NO	Organic compounds	Organoheterocyclic compounds	Oxazinanes	Morpholines
Drug-1173	C	Oxprenolol	CC(C)NCC(COC1=CC=CC=C1OCC=C)O	4631	DB01580	Cardiovascular	Antianginal	-	CEMAWMOMDPGJMB-UHFFFAOYSA-N	265.353	C15H23NO3	Organic compounds	Benzenoids	Phenol ethers	-
Drug-1174	J,D	Sulfamerazine	CC1=NC(=NC=C1)NS(=O)(=O)C2=CC=C(C=C2)N	5325	DB01581	Infectiology	Antibacterial	-	QPPBRPIAZZHUNT-UHFFFAOYSA-N	264.303	C11H12N4O2S	Organic compounds	Benzenoids	Benzene and substituted derivatives	Benzenesulfonamides
Drug-1175	J	Sulfamethazine	CC1=CC(=NC(=N1)[N-]S(=O)(=O)C2=CC=C(C=C2)N)C.[Na+]	13456556	DB01582	Metabolism	Antibacterial	-	ASWVTGNCAZCNNR-UHFFFAOYSA-N	300.312	C12H14N4O2S	Organic compounds	Benzenoids	Benzene and substituted derivatives	Benzenesulfonamides
Drug-1176	H	Liotrix	C1=CC(=C(C=C1OC2=C(C=C(C=C2I)C[C@@H](C(=O)[O-])N)I)I)O.C1=C(C=C(C(=C1I)OC2=CC(=C(C(=C2)I)O)I)I)C[C@@H](C(=O)[O-])N.[Na+].[Na+]	71371	DB01583	-	-	-	LKYWLLWWYBVUPP-XOCLESOZSA-L	1471.82	C30H21I7N2Na2O8	Organic compounds	Organic acids and derivatives	Carboxylic acids and derivatives	Amino acids, peptides, and analogues
Drug-1177	A	Ursodeoxycholicacid/Chenodeoxycholicacid	C[C@H](CCC(=O)O)[C@H]1CC[C@@H]2[C@@]1(CC[C@H]3[C@H]2[C@H](C[C@H]4[C@@]3(CC[C@H](C4)O)C)O)C	31401/10133	DB01586/DB06777	Gastroenterology	Cholagogue	hypocholesterolemic	RUDATBOHQWOJDD-UZVSRGJWSA-N/RUDATBOHQWOJDD-BSWAIDMHSA-N	392.58	C24H40O4	Organic compounds	Lipids and lipid-like molecules	Steroids and steroid derivatives	Bile acids, alcohols and derivatives
Drug-1178	N	Ketazolam	CC1=CC(=O)N2CC(=O)N(C3=C(C2(O1)C4=CC=CC=C4)C=C(C=C3)Cl)C	33746	DB01587	-	-	-	PWAJCNITSBZRBL-UHFFFAOYSA-N	368.817	C20H17ClN2O3	Organic compounds	Organoheterocyclic compounds	Benzodiazepines	1,4-benzodiazepines
Drug-1179	N	Prazepam	C1CC1CN2C(=O)CN=C(C3=C2C=CC(=C3)Cl)C4=CC=CC=C4	4890	DB01588	-	-	-	MWQCHHACWWAQLJ-UHFFFAOYSA-N	324.808	C19H17ClN2O	Organic compounds	Organoheterocyclic compounds	Benzodiazepines	1,4-benzodiazepines
Drug-1180	N	Quazepam	C1C(=S)N(C2=C(C=C(C=C2)Cl)C(=N1)C3=CC=CC=C3F)CC(F)(F)F	4999	DB01589	-	-	hypnotic	IKMPWMZBZSAONZ-UHFFFAOYSA-N	386.793	C17H11ClF4N2S	Organic compounds	Organoheterocyclic compounds	Benzodiazepines	1,4-benzodiazepines
Drug-1181	L	Everolimus	C[C@@H]1CC[C@H]2C[C@@H](/C(=C/C=C/C=C/[C@H](C[C@H](C(=O)[C@@H]([C@@H](/C(=C/[C@H](C(=O)C[C@H](OC(=O)[C@@H]3CCCCN3C(=O)C(=O)[C@@]1(O2)O)[C@H](C)C[C@@H]4CC[C@H]([C@@H](C4)OC)OCCO)C)/C)O)OC)C)C)/C)OC	6442177	DB01590	-	-	immunosuppressant	HKVAMNSJSFKALM-GKUWKFKPSA-N	958.24	C53H83NO14	Organic compounds	Phenylpropanoids and polyketides	Macrolide lactams	-
Drug-1182	G	Solifenacin	C1CN2CCC1[C@H](C2)OC(=O)N3CCC4=CC=CC=C4[C@@H]3C5=CC=CC=C5	154059	DB01591	-	-	urinary incontinence	FBOUYBDGKBSUES-VXKWHMMOSA-N	362.473	C23H26N2O2	Organic compounds	Organoheterocyclic compounds	Tetrahydroisoquinolines	1-phenyltetrahydroisoquinolines
Drug-1183	N	Cinolazepam	C1=CC=C(C(=C1)C2=NC(C(=O)N(C3=C2C=C(C=C3)Cl)CCC#N)O)F	3033621	DB01594	-	-	hypnotic	XAXMYHMKTCNRRZ-UHFFFAOYSA-N	357.769	C18H13ClFN3O2	Organic compounds	Organoheterocyclic compounds	Benzodiazepines	1,4-benzodiazepines
Drug-1184	N	Nitrazepam	C1C(=O)NC2=C(C=C(C=C2)[N+](=O)[O-])C(=N1)C3=CC=CC=C3	4506	DB01595	-	-	-	KJONHKAYOJNZEC-UHFFFAOYSA-N	281.271	C15H11N3O3	Organic compounds	Organoheterocyclic compounds	Benzodiazepines	1,4-benzodiazepines
Drug-1185	J	Cilastatin	CC1(C[C@@H]1C(=O)N/C(=C\CCCCSC[C@@H](C(=O)O)N)/C(=O)O)C	6435415	DB01597	-	-	-	DHSUYTOATWAVLW-WFVMDLQDSA-N	358.453	C16H26N2O5S	Organic compounds	Organic acids and derivatives	Carboxylic acids and derivatives	Amino acids, peptides, and analogues
Drug-1186	J	Imipenem	C[C@H]([C@@H]1[C@H]2CC(=C(N2C1=O)C(=O)O)SCCN=CN)O	104838	DB01598	-	-	antibacterial	ZSKVGTPCRGIANV-ZXFLCMHBSA-N	299.345	C12H17N3O4S	Organic compounds	Organoheterocyclic compounds	Lactams	Beta lactams
Drug-1187	C	Probucol	CC(C)(C)C1=CC(=CC(=C1O)C(C)(C)C)SC(C)(C)SC2=CC(=C(C(=C2)C(C)(C)C)O)C(C)(C)C	4912	DB01599	Metabolism	Antilipemic	-	FYPMFJGVHOHGLL-UHFFFAOYSA-N	516.843	C31H48O2S2	Organic compounds	Benzenoids	Benzene and substituted derivatives	Phenylpropanes
Drug-1188	M	Tiaprofenicacid	CC(C1=CC=C(S1)C(=O)C2=CC=CC=C2)C(=O)O	5468	DB01600	Central Nervous System	Analgesic	-	GUHPRPJDBZHYCJ-UHFFFAOYSA-N	260.307	C14H12O3S	Organic compounds	Organic oxygen compounds	Organooxygen compounds	Carbonyl compounds
Drug-1189	J	Lopinavir	CC1=C(C(=CC=C1)C)OCC(=O)N[C@@H](CC2=CC=CC=C2)[C@H](C[C@H](CC3=CC=CC=C3)NC(=O)[C@H](C(C)C)N4CCCNC4=O)O	92727	DB01601	-	-	antiviral	KJHKTHWMRKYKJE-SUGCFTRWSA-N	628.814	C37H48N4O5	Organic compounds	Organic acids and derivatives	Carboxylic acids and derivatives	Amino acids, peptides, and analogues
Drug-1190	J	Bacampicillin	CCOC(=O)OC(C)OC(=O)[C@H]1C(S[C@H]2N1C(=O)[C@H]2NC(=O)[C@@H](C3=CC=CC=C3)N)(C)C	441397	DB01602	Infectiology	Antibacterial	Antibacterial	PFOLLRNADZZWEX-FFGRCDKISA-N	465.521	C21H27N3O7S	Organic compounds	Organoheterocyclic compounds	Lactams	Beta lactams
Drug-1191	J	Meticillin	CC1([C@@H](N2[C@H](S1)[C@@H](C2=O)NC(=O)C3=C(C=CC=C3OC)OC)C(=O)O)C	6087	DB01603	-	-	Antibacterial	RJQXTJLFIWVMTO-TYNCELHUSA-N	380.415	C17H20N2O6S	Organic compounds	Organic acids and derivatives	Carboxylic acids and derivatives	Amino acids, peptides, and analogues
Drug-1192	J	Pivampicillin	CC1([C@@H](N2[C@H](S1)[C@@H](C2=O)NC(=O)[C@@H](C3=CC=CC=C3)N)C(=O)OCOC(=O)C(C)(C)C)C	33478	DB01604	Metabolism	Antibacterial	Antibacterial	ZEMIJUDPLILVNQ-ZXFNITATSA-N	463.549	C22H29N3O6S	Organic compounds	Organic acids and derivatives	Carboxylic acids and derivatives	Amino acids, peptides, and analogues
Drug-1193	J	Pivmecillinam	CC1([C@@H](N2[C@H](S1)[C@@H](C2=O)N=CN3CCCCCC3)C(=O)OCOC(=O)C(C)(C)C)C	115163	DB01605	Metabolism	Antibacterial	-	NPGNOVNWUSPMDP-HLLBOEOZSA-N	439.571	C21H33N3O5S	Organic compounds	Organic acids and derivatives	Carboxylic acids and derivatives	Amino acids, peptides, and analogues
Drug-1194	J	Tazobactam	C[C@@]1([C@@H](N2[C@H](S1(=O)=O)CC2=O)C(=O)O)CN3C=CN=N3	123630	DB01606	Infectiology	Antibacterial	antibacterial	LPQZKKCYTLCDGQ-WEDXCCLWSA-N	300.289	C10H12N4O5S	Organic compounds	Organic acids and derivatives	Carboxylic acids and derivatives	Amino acids, peptides, and analogues
Drug-1195	J	Ticarcillin	CC1([C@@H](N2[C@H](S1)[C@@H](C2=O)NC(=O)C(C3=CSC=C3)C(=O)[O-])C(=O)[O-])C	21680714	DB01607	Infectiology	Antibacterial	Antibacterial	OHKOGUYZJXTSFX-KZFFXBSXSA-N	382.405	C15H14N2O6S2-2	Organic compounds	Organic acids and derivatives	Carboxylic acids and derivatives	Amino acids, peptides, and analogues
Drug-1196	N	Propericiazine	C1CN(CCC1O)CCCN2C3=CC=CC=C3SC4=C2C=C(C=C4)C#N	4747	DB01608	-	-	-	LUALIOATIOESLM-UHFFFAOYSA-N	365.495	C21H23N3OS	Organic compounds	Organoheterocyclic compounds	Benzothiazines	Phenothiazines
Drug-1198	P	Hydroxychloroquine	CCN(CCCC(C)NC1=C2C=CC(=CC2=NC=C1)Cl)CCO	3652	DB01611	Metabolism	Antimalarial	-	XXSMGPRMXLTPCZ-UHFFFAOYSA-N	335.876	C18H26ClN3O	Organic compounds	Organoheterocyclic compounds	Quinolines and derivatives	Aminoquinolines and derivatives
Drug-1199	V	AmylNitrite	CCCCCON=O	10026	DB01612	-	-	-	CSDTZUBPSYWZDX-UHFFFAOYSA-N	117.148	C5H11NO2	Organic compounds	Organic nitrogen compounds	Organonitrogen compounds	Organic nitroso compounds
Drug-1200	C	ErythritylTetranitrate	C([C@H]([C@H](CO[N+](=O)[O-])O[N+](=O)[O-])O[N+](=O)[O-])O[N+](=O)[O-]	5284553	DB01613	-	-	-	SNFOERUNNSHUGP-ZXZARUISSA-N	302.108	C4H6N4O12	Organic compounds	Organic oxygen compounds	Organic oxoanionic compounds	Organic nitrates
Drug-1201	N	Acepromazine	CC(=O)C1=CC2=C(C=C1)SC3=CC=CC=C3N2CCCN(C)C	6077	DB01614	Central Nervous System	Antiemetic	-	NOSIYYJFMPDDSA-UHFFFAOYSA-N	326.458	C19H22N2OS	Organic compounds	Organoheterocyclic compounds	Benzothiazines	Phenothiazines
Drug-1202	-	Aceprometazine	CC(CN1C2=CC=CC=C2SC3=C1C=C(C=C3)C(=O)C)N(C)C	26035	DB01615	-	-	-	XLOQNFNTQIRSOX-UHFFFAOYSA-N	326.458	C19H22N2OS	Organic compounds	Organoheterocyclic compounds	Benzothiazines	Phenothiazines
Drug-1203	A	Alverine	CCN(CCCC1=CC=CC=C1)CCCC2=CC=CC=C2	3678	DB01616	Neuromuscular	Antispastic	-	ZPFXAOWNKLFJDN-UHFFFAOYSA-N	281.443	C20H27N	Organic compounds	Benzenoids	Benzene and substituted derivatives	Phenylpropylamines
Drug-1204	N	Molindone	CCC1=C(NC2=C1C(=O)C(CC2)CN3CCOCC3)C	23897	DB01618	Central_Nervous_System	Antipsychotic	-	KLPWJLBORRMFGK-UHFFFAOYSA-N	276.38	C16H24N2O2	Organic compounds	Organoheterocyclic compounds	Indoles and derivatives	-
Drug-1205	R	Phenindamine	CN1CCC2=C(C1)C(C3=CC=CC=C23)C4=CC=CC=C4	11291	DB01619	-	-	-	ISFHAYSTHMVOJR-UHFFFAOYSA-N	261.368	C19H19N	Organic compounds	Benzenoids	Indenes and isoindenes	-
Drug-1206	R	Pheniramine	CN(C)CCC(C1=CC=CC=C1)C2=CC=CC=N2	4761	DB01620	Allergology	Antihistaminic	-	IJHNSHDBIRRJRN-UHFFFAOYSA-N	240.35	C16H20N2	Organic compounds	Organoheterocyclic compounds	Pyridines and derivatives	Pheniramines
Drug-1207	N	Pipotiazine	CN(C)S(=O)(=O)C1=CC2=C(C=C1)SC3=CC=CC=C3N2CCCN4CCC(CC4)CCO	62867	DB01621	-	-	-	JOMHSQGEWSNUKU-UHFFFAOYSA-N	475.666	C24H33N3O3S2	Organic compounds	Organoheterocyclic compounds	Benzothiazines	Phenothiazines
Drug-1208	N	Thioproperazine	CN1CCN(CC1)CCCN2C3=CC=CC=C3SC4=C2C=C(C=C4)S(=O)(=O)N(C)C	9429	DB01622	Central_Nervous_System	Antiemetic	-	VZYCZNZBPPHOFY-UHFFFAOYSA-N	446.628	C22H30N4O2S2	Organic compounds	Organoheterocyclic compounds	Benzothiazines	Phenothiazines
Drug-1209	N	Thiothixene	CN1CCN(CC1)CC/C=C\2/C3=CC=CC=C3SC4=C2C=C(C=C4)S(=O)(=O)N(C)C	941651	DB01623	-	-	-	GFBKORZTTCHDGY-UWVJOHFNSA-N	443.624	C23H29N3O2S2	Organic compounds	Organoheterocyclic compounds	Benzothiopyrans	1-benzothiopyrans
Drug-1210	N	Zuclopenthixol	C1CN(CCN1CC/C=C\2/C3=CC=CC=C3SC4=C2C=C(C=C4)Cl)CCO	5311507	DB01624	Central Nervous System	Antipsychotic	antipsychotic	WFPIAZLQTJBIFN-DVZOWYKESA-N	400.965	C22H25ClN2OS	Organic compounds	Organoheterocyclic compounds	Benzothiopyrans	1-benzothiopyrans
Drug-1211	A	Isopropamide	CC(C)[N+](C)(CCC(C1=CC=CC=C1)(C2=CC=CC=C2)C(=O)N)C(C)C.[I-]	6284	DB01625	Metabolism	Antiulcer	-	JTPUMZTWMWIVPA-UHFFFAOYSA-O	353.521	C23H33N2O	Organic compounds	Benzenoids	Benzene and substituted derivatives	Diphenylmethanes
Drug-1212	C	Pargyline	CN(CC#C)CC1=CC=CC=C1	4688	DB01626	Cardiovascular	Antidepressant	-	DPWPWRLQFGFJFI-UHFFFAOYSA-N	159.232	C11H13N	Organic compounds	Benzenoids	Benzene and substituted derivatives	Phenylmethylamines
Drug-1213	J	Lincomycin/Lincomycinhydrochloride	CCC[C@@H]1CC(N(C1)C)C(=O)N[C@@H]([C@@H]2[C@@H]([C@@H]([C@H]([C@H](O2)SC)O)O)O)[C@@H](C)O	656509/3000540	DB01627	Infectiology	Antibacterial	Antibacterial	OJMMVQQUTAEWLP-ISVUEQNNSA-N/OJMMVQQUTAEWLP-KIDUDLJLSA-N	406.538	C18H34N2O6S	Organic compounds	Organic acids and derivatives	Carboxylic acids and derivatives	Amino acids, peptides, and analogues
Drug-1214	M	Etoricoxib	CC1=NC=C(C=C1)C2=NC=C(C=C2C3=CC=C(C=C3)S(=O)(=O)C)Cl	123619	DB01628	Central_Nervous_System	Analgesic	antiarthritic	MNJVRJDLRVPLFE-UHFFFAOYSA-N	358.84	C18H15ClN2O2S	Organic compounds	Organoheterocyclic compounds	Pyridines and derivatives	Bipyridines and oligopyridines
Drug-1216	R	Roflumilast	C1CC1COC2=C(C=CC(=C2)C(=O)NC3=C(C=NC=C3Cl)Cl)OC(F)F	449193	DB01656	-	-	COPD	MNDBXUUTURYVHR-UHFFFAOYSA-N	403.207	C17H14Cl2F2N2O3	Organic compounds	Benzenoids	Benzene and substituted derivatives	Benzoic acids and derivatives
Drug-1217	A	Prasterone	C[C@]12CC[C@H]3[C@H]([C@@H]1CCC2=O)CC=C4[C@@]3(CC[C@@H](C4)O)C	5881	DB01708	-	-	-	FMGSKLZLMKYGDP-USOAJAOKSA-N	288.431	C19H28O2	Organic compounds	Lipids and lipid-like molecules	Steroids and steroid derivatives	Androstane steroids
Drug-1218	D	Cetrimonium	CCCCCCCCCCCCCCCC[N+](C)(C)C	2681	DB01718	-	-	-	RLGQACBPNDBWTB-UHFFFAOYSA-N	284.552	C19H42N+	Organic compounds	Organic nitrogen compounds	Organonitrogen compounds	Quaternary ammonium salts
Drug-1219	C	Camphor	C[C@]12CC[C@H](C1(C)C)CC2=O	444294	DB01744	-	-	Rubefacient	DSSYKIVIOFKYAU-OIBJUYFYSA-N	152.237	C10H16O	Organic compounds	Lipids and lipid-like molecules	Prenol lipids	Monoterpenoids
Drug-1220	J	Dalfopristin	CCN(CC)CCS(=O)(=O)[C@@H]1CCN2[C@H]1C(=O)O[C@@H]([C@@H](/C=C/C(=O)NC/C=C/C(=C/[C@H](CC(=O)CC3=NC(=CO3)C2=O)O)/C)C)C(C)C	6323289	DB01764	-	-	antibacterial	SUYRLXYYZQTJHF-VMBLUXKRSA-N	690.853	C34H50N4O9S	Organic compounds	Phenylpropanoids and polyketides	Macrolide lactams	-
Drug-1221	-	Benzophenone	C1=CC=C(C=C1)C(=O)C2=CC=CC=C2	3102	DB01878	-	-	-	RWCCWEUUXYIKHB-UHFFFAOYSA-N	182.222	C13H10O	Organic compounds	Benzenoids	Benzene and substituted derivatives	Benzophenones
Drug-1222	G	Equilin	C[C@]12CC[C@H]3C(=CCC4=C3C=CC(=C4)O)[C@@H]1CCC2=O	223368	DB02187	Endocrinology	-	-	WKRLQDKEXYKHJB-HFTRVMKXSA-N	268.356	C18H20O2	Organic compounds	Lipids and lipid-like molecules	Steroids and steroid derivatives	Oxosteroids
Drug-1225	L	Vorinostat	C1=CC=C(C=C1)NC(=O)CCCCCCC(=O)NO	5311	DB02546	Oncology	Antineoplastic	anticancer	WAEXFXRVDQXREF-UHFFFAOYSA-N	264.325	C14H20N2O3	Organic compounds	Benzenoids	Benzene and substituted derivatives	-
Drug-1226	H	Terlipressin	C1C[C@H](N(C1)C(=O)[C@@H]2CSSC[C@@H](C(=O)N[C@H](C(=O)N[C@H](C(=O)N[C@H](C(=O)N[C@H](C(=O)N2)CC(=O)N)CCC(=O)N)CC3=CC=CC=C3)CC4=CC=C(C=C4)O)NC(=O)CNC(=O)CNC(=O)CN)C(=O)N[C@@H](CCCCN)C(=O)NCC(=O)N	72081	DB02638	-	-	-	BENFXAYNYRLAIU-QSVFAHTRSA-N	1227.38	C52H74N16O15S2	Organic compounds	Organic Polymers	Polypeptides	-
Drug-1227	A	CholicAcid	C[C@H](CCC(=O)O)[C@H]1CC[C@@H]2[C@@]1([C@H](C[C@H]3[C@H]2[C@@H](C[C@H]4[C@@]3(CC[C@H](C4)O)C)O)O)C	221493	DB02659	-	-	Inborn errors of bile synthes	BHQCQFFYRZLCQQ-OELDTZBJSA-N	408.579	C24H40O5	Organic compounds	Lipids and lipid-like molecules	Steroids and steroid derivatives	Bile acids, alcohols and derivatives
Drug-1228	A	Nicotinamide	C1=CC(=CN=C1)C(=O)N	936	DB02701	Dermatology	-	-	DFPAKSUCGFBDDF-UHFFFAOYSA-N	122.127	C6H6N2O	Organic compounds	Organoheterocyclic compounds	Pyridines and derivatives	Pyridinecarboxylic acids and derivatives
Drug-1229	D,J,S	FusidicAcid	C[C@@H]1[C@@H](CC[C@]2(C1CC[C@]3([C@H]2[C@@H](C[C@@H]\4[C@@]3(C[C@@H](/C4=C(/CCC=C(C)C)\C(=O)[O-])OC(=O)C)C)O)C)C)O	24776142	DB02703	Infectiology	Antibacterial	Antibacterial (for the treatment of bacterial infections)	IECPWNUMDGFDKC-MZJAQBGESA-N	515.711	C31H47O6-	-	-	-	-
Drug-1230	N	Oxitriptan	C1=CC2=C(C=C1O)C(=CN2)C[C@@H](C(=O)O)N	439280	DB02959	-	-	-	LDCYZAJDBXYCGN-VIFPVBQESA-N	220.228	C11H12N2O3	Organic compounds	Organoheterocyclic compounds	Indoles and derivatives	Tryptamines and derivatives
Drug-1231	S	Acetylcholine	CC(=O)OCC[N+](C)(C)C	187	DB03128	-	-	Neurological disease	OIPILFWXSMYKGL-UHFFFAOYSA-N	146.21	C7H16NO2+	Organic compounds	Organic nitrogen compounds	Organonitrogen compounds	Quaternary ammonium salts
Drug-1232	-	Flavinadeninedinucleotide	CC1=CC2=C(C=C1C)N(C3=NC(=O)NC(=O)C3=N2)C[C@@H]([C@@H]([C@@H](COP(=O)(O)OP(=O)(O)OC[C@@H]4[C@H]([C@H]([C@@H](O4)N5C=NC6=C5N=CN=C6N)O)O)O)O)O	643975	DB03147	-	-	-	VWWQXMAJTJZDQX-UYBVJOGSSA-N	785.557	C27H33N9O15P2	Organic compounds	Nucleosides, nucleotides, and analogues	Flavin nucleotides	-
Drug-1234	D	Phenol	C1=CC=C(C=C1)O	996	DB03255	-	-	-	ISWSIDIOOBJBQZ-UHFFFAOYSA-N	94.113	C6H6O	Organic compounds	Benzenoids	Phenols	1-hydroxy-4-unsubstituted benzenoids
Drug-1236	J	Ribostamycin	C1[C@H]([C@@H]([C@H]([C@@H]([C@H]1N)O[C@@H]2[C@@H]([C@H]([C@@H]([C@H](O2)CN)O)O)N)O[C@H]3[C@@H]([C@@H]([C@H](O3)CO)O)O)O)N.OS(=O)(=O)O	656837	DB03615	Metabolism	Antibacterial	-	NSKGQURZWSPSBC-NLZFXWNVSA-N	454.473	C17H34N4O10	Organic compounds	Organic oxygen compounds	Organooxygen compounds	Carbohydrates and carbohydrate conjugates
Drug-1237	D	DeoxycholicAcid	C[C@H](CCC(=O)O)[C@H]1CC[C@@H]2[C@@]1([C@H](C[C@H]3[C@H]2CC[C@H]4[C@@]3(CC[C@H](C4)O)C)O)C	222528	DB03619	-	-	-	KXGVEGMKQFWNSR-LLQZFEROSA-N	392.58	C24H40O4	Organic compounds	Lipids and lipid-like molecules	Steroids and steroid derivatives	Bile acids, alcohols and derivatives
Drug-1240	-	OleicAcid	CCCCCCCC/C=C/CCCCCCCC(=O)O	637517	DB04224	-	-	-	ZQPPMHVWECSIRJ-MDZDMXLPSA-N	282.468	C18H34O2	Organic compounds	Lipids and lipid-like molecules	Fatty Acyls	Fatty acids and conjugates
Drug-1241	-	GluconicAcid	C([C@@H]([C@H]([C@@H]([C@@H](C(=O)O)O)O)O)O)O	6857417	DB04304	-	-	-	RGHNJXZEOKUKBD-QTBDOELSSA-N	196.155	C6H12O7	Organic compounds	Organic acids and derivatives	Hydroxy acids and derivatives	Medium-chain hydroxy acids and derivatives
Drug-1242	R	Carbocisteine	C([C@@H](C(=O)O)N)SCC(=O)O	193653	DB04339	-	-	-	GBFLZEXEOZUWRN-VKHMYHEASA-N	179.19	C5H9NO4S	Organic compounds	Organic acids and derivatives	Carboxylic acids and derivatives	Amino acids, peptides, and analogues
Drug-1245	M	NiflumicAcid	C1=CC(=CC(=C1)NC2=C(C=CC=N2)C(=O)O)C(F)(F)F	4488	DB04552	Central Nervous System	Analgesic	-	JZFPYUNJRRFVQU-UHFFFAOYSA-N	282.222	C13H9F3N2O2	Organic compounds	Benzenoids	Benzene and substituted derivatives	Trifluoromethylbenzenes
Drug-1246	J	Latamoxef	CN1C(=NN=N1)SCC2=C(N3[C@@H]([C@@](C3=O)(NC(=O)C(C4=CC=C(C=C4)O)C(=O)O)OC)OC2)C(=O)O	47499	DB04570	-	-	-	JWCSIUVGFCSJCK-CAVRMKNVSA-N	520.473	C20H20N6O9S	Organic compounds	Organic acids and derivatives	Carboxylic acids and derivatives	Amino acids, peptides, and analogues
Drug-1249	G	Estriol	C[C@]12CC[C@H]3[C@H]([C@@H]1C[C@H]([C@@H]2O)O)CCC4=C3C=CC(=C4)O	5756	DB04573	Endocrinology	-	-	PROQIPRRNZUXQM-ZXXIGWHRSA-N	288.387	C18H24O3	Organic compounds	Lipids and lipid-like molecules	Steroids and steroid derivatives	Estrane steroids
Drug-1250	G	Estronesulfate	C[C@]12CC[C@H]3[C@H]([C@@H]1CCC2=O)CCC4=C3C=CC(=C4)OS(=O)(=O)O	3001028	DB04574	-	-	-	JKKFKPJIXZFSSB-CBZIJGRNSA-N	350.429	C18H22O5S	Organic compounds	Lipids and lipid-like molecules	Steroids and steroid derivatives	Sulfated steroids
Drug-1251	L	Quinestrol	C[C@]12CC[C@H]3[C@H]([C@@H]1CC[C@]2(C#C)O)CCC4=C3C=CC(=C4)OC5CCCC5	9046	DB04575	-	-	-	PWZUUYSISTUNDW-VAFBSOEGSA-N	364.529	C25H32O2	Organic compounds	Lipids and lipid-like molecules	Steroids and steroid derivatives	Estrane steroids
Drug-1253	M	Nimesulide	CS(=O)(=O)NC1=C(C=C(C=C1)[N+](=O)[O-])OC2=CC=CC=C2	4495	DB04743	Metabolism	Anti-inflammatory	antiinflammatory	HYWYRSMBCFDLJT-UHFFFAOYSA-N	308.308	C13H12N2O5S	Organic compounds	Benzenoids	Benzene and substituted derivatives	Diphenylethers
Drug-1254	P	Suramin	CC1=C(C=C(C=C1)C(=O)NC2=C3C(=CC(=CC3=C(C=C2)S(=O)(=O)O)S(=O)(=O)O)S(=O)(=O)O)NC(=O)C4=CC(=CC=C4)NC(=O)NC5=CC=CC(=C5)C(=O)NC6=C(C=CC(=C6)C(=O)NC7=C8C(=CC(=CC8=C(C=C7)S(=O)(=O)O)S(=O)(=O)O)S(=O)(=O)O)C	5361	DB04786	-	-	-	FIAFUQMPZJWCLV-UHFFFAOYSA-N	1297.26	C51H40N6O23S6	Organic compounds	Benzenoids	Benzene and substituted derivatives	Anilides
Drug-1255	D	Bifonazole	C1=CC=C(C=C1)C2=CC=C(C=C2)C(C3=CC=CC=C3)N4C=CN=C4	2378	DB04794	Infectiology	Antifungal	hypnotic	OCAPBUJLXMYKEJ-UHFFFAOYSA-N	310.4	C22H18N2	Organic compounds	Benzenoids	Benzene and substituted derivatives	Diphenylmethanes
Drug-1256	R	Clofedanol	CN(C)CCC(C1=CC=CC=C1)(C2=CC=CC=C2Cl)O	2795	DB04837	-	-	-	WRCHFMBCVFFYEQ-UHFFFAOYSA-N	289.803	C17H20ClNO	Organic compounds	Benzenoids	Benzene and substituted derivatives	Diphenylmethanes
Drug-1257	C	Cyclandelate	CC1CC(CC(C1)(C)C)OC(=O)C(C2=CC=CC=C2)O	2893	DB04838	-	-	-	WZHCOOQXZCIUNC-UHFFFAOYSA-N	276.376	C17H24O3	Organic compounds	Benzenoids	Benzene and substituted derivatives	-
Drug-1258	G	Cyproteroneacetate	CC(=O)[C@]1(CC[C@@H]2[C@@]1(CC[C@H]3[C@H]2C=C(C4=CC(=O)C5CC5[C@]34C)Cl)C)OC(=O)C	6714003	DB04839	Endocrinology	Antineoplastic	-	UWFYSQMTEOIJJG-FDTZYFLXSA-N	416.942	C24H29ClO4	-	-	-	-
Drug-1259	C	Debrisoquin	C1CN(CC2=CC=CC=C21)C(=N)N	2966	DB04840	Cardiovascular	Antihypertensive	-	JWPGJSVJDAJRLW-UHFFFAOYSA-N	175.23	C10H13N3	Organic compounds	Organoheterocyclic compounds	Tetrahydroisoquinolines	-
Drug-1260	N	Flunarizine	C1CN(CCN1C/C=C/C2=CC=CC=C2)C(C3=CC=C(C=C3)F)C4=CC=C(C=C4)F	941361	DB04841	Central Nervous System	Anticonvulsant	-	SMANXXCATUTDDT-QPJJXVBHSA-N	404.505	C26H26F2N2	Organic compounds	Benzenoids	Benzene and substituted derivatives	Diphenylmethanes
Drug-1261	N	Fluspirilene	C1CN(CCC12C(=O)NCN2C3=CC=CC=C3)CCCC(C4=CC=C(C=C4)F)C5=CC=C(C=C5)F	3396	DB04842	Central Nervous System	Antipsychotic	-	QOYHHIBFXOOADH-UHFFFAOYSA-N	475.584	C29H31F2N3O	Organic compounds	Benzenoids	Benzene and substituted derivatives	Diphenylmethanes
Drug-1262	A	Mepenzolate	C[N+]1(CCCC(C1)OC(=O)C(C2=CC=CC=C2)(C3=CC=CC=C3)O)C	4057	DB04843	Neuromuscular	Antispastic	-	GKNPSSNBBWDAGH-UHFFFAOYSA-N	340.443	C21H26NO3+	Organic compounds	Benzenoids	Benzene and substituted derivatives	Diphenylmethanes
Drug-1263	N	Tetrabenazine	CC(C)CC1CN2CCC3=CC(=C(C=C3C2CC1=O)OC)OC	6018	DB04844	-	-	-	MKJIEFSOBYUXJB-UHFFFAOYSA-N	317.429	C19H27NO3	Organic compounds	Organoheterocyclic compounds	Tetrahydroisoquinolines	-
Drug-1264	L	Ixabepilone	C[C@H]1CCC[C@@]2([C@@H](O2)C[C@H](NC(=O)C[C@@H](C(C(=O)[C@@H]([C@H]1O)C)(C)C)O)/C(=C/C3=CSC(=N3)C)/C)C	6445540	DB04845	-	-	anticancer	FABUFPQFXZVHFB-PVYNADRNSA-N	506.702	C27H42N2O5S	Organic compounds	Phenylpropanoids and polyketides	Macrolides and analogues	Epothilones and analogues
Drug-1265	C	Celiprolol	CCN(CC)C(=O)NC1=CC(=C(C=C1)OCC(CNC(C)(C)C)O)C(=O)C	2663	DB04846	Cardiovascular	Antianginal	antihypertensive	JOATXPAWOHTVSZ-UHFFFAOYSA-N	379.501	C20H33N3O4	Organic compounds	Organic oxygen compounds	Organooxygen compounds	Carbonyl compounds
Drug-1266	M	Febuxostat	CC1=C(SC(=N1)C2=CC(=C(C=C2)OCC(C)C)C#N)C(=O)O	134018	DB04854	-	-	hyperuricemia	BQSJTQLCZDPROO-UHFFFAOYSA-N	316.375	C16H16N2O3S	Organic compounds	Organoheterocyclic compounds	Azoles	Thiazoles
Drug-1267	C	Dronedarone	CCCCC1=C(C2=C(O1)C=CC(=C2)NS(=O)(=O)C)C(=O)C3=CC=C(C=C3)OCCCN(CCCC)CCCC	208898	DB04855	-	-	antiarrhythmic	ZQTNQVWKHCQYLQ-UHFFFAOYSA-N	556.762	C31H44N2O5S	Organic compounds	Organic oxygen compounds	Organooxygen compounds	Carbonyl compounds
Drug-1268	C	Nebivolol	C1CC2=C(C=CC(=C2)F)OC1C(CNCC(C3CCC4=C(O3)C=CC(=C4)F)O)O	71301	DB04861	-	-	antihypertensive	KOHIRBRYDXPAMZ-UHFFFAOYSA-N	405.442	C22H25F2NO4	Organic compounds	Organoheterocyclic compounds	Benzopyrans	1-benzopyrans
Drug-1269	L	Omacetaxinemepesuccinate	CC(C)(CCC[C@@](CC(=O)OC)(C(=O)O[C@H]1[C@H]2C3=CC4=C(C=C3CCN5[C@@]2(CCC5)C=C1OC)OCO4)O)O	285033	DB04865	-	-	Chronic or accelerated-phase chronic myeloid leukaemia	HYFHYPWGAURHIV-JFIAXGOJSA-N	545.629	C29H39NO9	Organic compounds	Alkaloids and derivatives	Cephalotaxus alkaloids	-
Drug-1270	L	Nilotinib	CC1=C(C=C(C=C1)C(=O)NC2=CC(=CC(=C2)N3C=C(N=C3)C)C(F)(F)F)NC4=NC=CC(=N4)C5=CN=CC=C5	644241	DB04868	-	-	anticancer	HHZIURLSWUIHRB-UHFFFAOYSA-N	529.527	C28H22F3N7O	Organic compounds	Benzenoids	Benzene and substituted derivatives	Anilides
Drug-1271	A	Lorcaserin	C[C@H]1CNCCC2=C1C=C(C=C2)Cl	11658860	DB04871	-	-	antiobesity	XTTZERNUQAFMOF-QMMMGPOBSA-N	195.69	C11H14ClN	Organic compounds	Organoheterocyclic compounds	Benzazepines	-
Drug-1272	A	Vildagliptin	C1C[C@H](N(C1)C(=O)CNC23CC4CC(C2)CC(C4)(C3)O)C#N	6918537	DB04876	-	-	antidiabetic	SYOKIDBDQMKNDQ-XWTIBIIYSA-N	303.406	C17H25N3O2	Organic compounds	Organic acids and derivatives	Carboxylic acids and derivatives	Amino acids, peptides, and analogues
Drug-1273	-	Voacamine	CC[C@H]1C[C@H]2C[C@@]3([C@H]1N(C2)CCC4=C3NC5=CC(=C(C=C45)OC)[C@H]6C[C@@H]\7C([C@@H](CC8=C6NC9=CC=CC=C89)N(C/C7=C/C)C)C(=O)OC)C(=O)OC	11953931	DB04877	-	-	-	VCMIRXRRQJNZJT-XRMSBCOFSA-N	704.912	C43H52N4O5	Organic compounds	Alkaloids and derivatives	Ibogan-type alkaloids	-
Drug-1274	A	Voglibose	C1[C@@H]([C@@H]([C@H]([C@@H]([C@]1(CO)O)O)O)O)NC(CO)CO	444020	DB04878	-	-	antidiabetic	FZNCGRZWXLXZSZ-CIQUZCHMSA-N	267.278	C10H21NO7	Organic compounds	Organic oxygen compounds	Organooxygen compounds	Alcohols and polyols
Drug-1275	C	Enoximone	CC1=C(NC(=O)N1)C(=O)C2=CC=C(C=C2)SC	53708	DB04880	-	-	cardiotonic	ZJKNESGOIKRXQY-UHFFFAOYSA-N	248.3	C12H12N2O2S	Organic compounds	Organic oxygen compounds	Organooxygen compounds	Carbonyl compounds
Drug-1276	R	Bepotastine	C1CN(CCC1OC(C2=CC=C(C=C2)Cl)C3=CC=CC=N3)CCCC(=O)O	2350	DB04890	-	-	-	YWGDOWXRIALTES-UHFFFAOYSA-N	388.892	C21H25ClN2O3	Organic compounds	Benzenoids	Benzene and substituted derivatives	Benzylethers
Drug-1277	H	Vapreotide	CC(C)[C@H]1C(=O)N[C@@H](CSSC[C@@H](C(=O)N[C@H](C(=O)N[C@@H](C(=O)N[C@H](C(=O)N1)CCCCN)CC2=CNC3=CC=CC=C32)CC4=CC=C(C=C4)O)NC(=O)[C@@H](CC5=CC=CC=C5)N)C(=O)N[C@@H](CC6=CNC7=CC=CC=C76)C(=O)N	6918026	DB04894	-	-	anticancer	SWXOGPJRIDTIRL-DOUNNPEJSA-N	1131.38	C57H70N12O9S2	Organic compounds	Organic acids and derivatives	Carboxylic acids and derivatives	Amino acids, peptides, and analogues
Drug-1278	N	Milnacipran/Levomilnacipran	CCN(CC)C(=O)[C@@]1(C[C@@H]1CN)C2=CC=CC=C2	65833/6917779	DB04896/DB08918	-	-	antidepressant	GJJFMKBJSRMPLA-HIFRSBDPSA-N/GJJFMKBJSRMPLA-DZGCQCFKSA-N	246.354	C15H22N2O	Organic compounds	Benzenoids	Benzene and substituted derivatives	Phenylacetamides
Drug-1279	B	Ximelagatran	CCOC(=O)CN[C@H](C1CCCCC1)C(=O)N2CC[C@H]2C(=O)NCC3=CC=C(C=C3)C(=NO)N	656635	DB04898	-	-	anticoagulant	ZXIBCJHYVWYIKI-PZJWPPBQSA-N	473.574	C24H35N5O5	Organic compounds	Organic acids and derivatives	Carboxylic acids and derivatives	Amino acids, peptides, and analogues
Drug-1280	G	Flibanserin	C1CN(CCN1CCN2C3=CC=CC=C3NC2=O)C4=CC=CC(=C4)C(F)(F)F	6918248	DB04908	-	-	-	PPRRDFIXUUSXRA-UHFFFAOYSA-N	390.41	C20H21F3N4O	Organic compounds	Organoheterocyclic compounds	Diazinanes	Piperazines
Drug-1282	C	Clevidipine	CCCC(=O)OCOC(=O)C1=C(NC(=C(C1C2=C(C(=CC=C2)Cl)Cl)C(=O)OC)C)C	153994	DB04920	-	-	antihypertensive	KPBZROQVTHLCDU-UHFFFAOYSA-N	456.316	C21H23Cl2NO6	Organic compounds	Organoheterocyclic compounds	Pyridines and derivatives	Hydropyridines
Drug-1283	P	Permethrin	CC1(C(C1C(=O)OCC2=CC(=CC=C2)OC3=CC=CC=C3)C=C(Cl)Cl)C	40326	DB04930	-	-	-	RLLPVAHGXHCWKJ-UHFFFAOYSA-N	391.288	C21H20Cl2O3	Organic compounds	Lipids and lipid-like molecules	Fatty Acyls	Fatty acid esters
Drug-1284	D	Afamelanotide	CCCC[C@@H](C(=O)N[C@@H](CCC(=O)O)C(=O)N[C@@H](CC1=CNC=N1)C(=O)N[C@H](CC2=CC=CC=C2)C(=O)N[C@@H](CCCNC(=N)N)C(=O)N[C@@H](CC3=CNC4=CC=CC=C43)C(=O)NCC(=O)N[C@@H](CCCCN)C(=O)N5CCC[C@H]5C(=O)N[C@@H](C(C)C)C(=O)N)NC(=O)[C@H](CO)NC(=O)[C@H](CC6=CC=C(C=C6)O)NC(=O)[C@H](CO)NC(=O)C	16154396	DB04931	-	-	-	UAHFGYDRQSXQEB-LEBBXHLNSA-N	1646.87	C78H111N21O19	Organic compounds	Organic Polymers	Polypeptides	-
Drug-1285	G	Ospemifene	C1=CC=C(C=C1)/C(=C(/C2=CC=CC=C2)\C3=CC=C(C=C3)OCCO)/CCCl	3036505	DB04938	-	-	dispareunia	LUMKNAVTFCDUIE-VHXPQNKSSA-N	378.896	C24H23ClO2	Organic compounds	Phenylpropanoids and polyketides	Stilbenes	-
Drug-1286	-	Tamibarotene	CC1(CCC(C2=C1C=CC(=C2)NC(=O)C3=CC=C(C=C3)C(=O)O)(C)C)C	108143	DB04942	-	-	anticancer	MUTNCGKQJGXKEM-UHFFFAOYSA-N	351.446	C22H25NO3	Organic compounds	Benzenoids	Tetralins	-
Drug-1287	N	Iloperidone	CC(=O)C1=CC(=C(C=C1)OCCCN2CCC(CC2)C3=NOC4=C3C=CC(=C4)F)OC	71360	DB04946	-	-	antipsychotic	XMXHEBAFVSFQEX-UHFFFAOYSA-N	426.488	C24H27FN2O4	Organic compounds	Organic oxygen compounds	Organooxygen compounds	Carbonyl compounds
Drug-1288	N	Lofexidine	CC(C1=NCCN1)OC2=C(C=CC=C2Cl)Cl	30668	DB04948	Cardiovascular	Antihypertensive	opiate detoxification	KSMAGQUYOIHWFS-UHFFFAOYSA-N	259.13	C11H12Cl2N2O	Organic compounds	Benzenoids	Benzene and substituted derivatives	Halobenzenes
Drug-1289	N	Ezogabine	CCOC(=O)NC1=C(C=C(C=C1)NCC2=CC=C(C=C2)F)N	121892	DB04953	-	-	-	PCOBBVZJEWWZFR-UHFFFAOYSA-N	303.337	C16H18FN3O2	Organic compounds	Benzenoids	Benzene and substituted derivatives	Phenylmethylamines
Drug-1290	-	Lucanthone	CCN(CC)CCNC1=C2C(=C(C=C1)C)SC3=CC=CC=C3C2=O	10180	DB04967	-	-	-	FBQPGGIHOFZRGH-UHFFFAOYSA-N	340.485	C20H24N2OS	Organic compounds	Organoheterocyclic compounds	Thiochromenes	-
Drug-1291	D	IngenolMebutate	C/C=C(/C)\C(=O)O[C@H]1C(=C[C@@]23[C@@]1([C@@H](C(=C[C@H](C2=O)[C@H]4[C@H](C4(C)C)C[C@H]3C)CO)O)O)C	6918670	DB05013	-	-	anticancer	VDJHFHXMUKFKET-WDUFCVPESA-N	430.541	C25H34O6	Organic compounds	Lipids and lipid-like molecules	Prenol lipids	Diterpenoids
Drug-1292	L	Belinostat	C1=CC=C(C=C1)NS(=O)(=O)C2=CC=CC(=C2)/C=C/C(=O)NO	6918638	DB05015	-	-	anticancer	NCNRHFGMJRPRSK-MDZDMXLPSA-N	318.347	C15H14N2O4S	Organic compounds	Phenylpropanoids and polyketides	Cinnamic acids and derivatives	-
Drug-1294	R	Indacaterol	CCC1=C(C=C2CC(CC2=C1)NC[C@@H](C3=C4C=CC(=O)NC4=C(C=C3)O)O)CC	6918554	DB05039	-	-	COPD	QZZUEBNBZAPZLX-QFIPXVFZSA-N	392.499	C24H28N2O3	Organic compounds	Organoheterocyclic compounds	Quinolines and derivatives	Quinolones and derivatives
Drug-1296	D	Crisaborole	B1(C2=C(CO1)C=C(C=C2)OC3=CC=C(C=C3)C#N)O	44591583	DB05219	-	-	-	USZAGAREISWJDP-UHFFFAOYSA-N	251.048	C14H10BNO3	Organic compounds	Organic oxygen compounds	Organooxygen compounds	Ethers
Drug-1297	L	Cobimetinib	C1CCN[C@@H](C1)C2(CN(C2)C(=O)C3=C(C(=C(C=C3)F)F)NC4=C(C=C(C=C4)I)F)O	16222096	DB05239	-	-	-	BSMCAPRUBJMWDF-KRWDZBQOSA-N	531.318	C21H21F3IN3O2	Organic compounds	Benzenoids	Benzene and substituted derivatives	Benzoic acids and derivatives
Drug-1299	N	Methsuximide	CC1(CC(=O)N(C1=O)C)C2=CC=CC=C2	6476	DB05246	-	-	-	AJXPJJZHWIXJCJ-UHFFFAOYSA-N	203.241	C12H13NO2	Organic compounds	Organoheterocyclic compounds	Pyrrolidines	Phenylpyrrolidines
Drug-1301	-	Ecabet	CC(C)C1=C(C=C2C(=C1)CC[C@@H]3[C@@]2(CCC[C@@]3(C)C(=O)O)C)S(=O)(=O)O	65781	DB05265	-	-	antiulcer	IWCWQNVIUXZOMJ-MISYRCLQSA-N	380.499	C20H28O5S	Organic compounds	Lipids and lipid-like molecules	Prenol lipids	Diterpenoids
Drug-1302	R	Ibudilast	CC(C)C1=NN2C=CC=CC2=C1C(=O)C(C)C	3671	DB05266	Metabolism	Anti-inflammatory	antiasthmatic	ZJVFLBOZORBYFE-UHFFFAOYSA-N	230.311	C14H18N2O	Organic compounds	Organoheterocyclic compounds	Pyrazolopyridines	-
Drug-1303	N	Rotigotine	CCCN(CCC1=CC=CS1)[C@H]2CCC3=C(C2)C=CC=C3O	59227	DB05271	-	-	Parkinson's Disease	KFQYTPMOWPVWEJ-INIZCTEOSA-N	315.475	C19H25NOS	Organic compounds	Benzenoids	Tetralins	-
Drug-1304	L	Vandetanib	CN1CCC(CC1)COC2=C(C=C3C(=C2)N=CN=C3NC4=C(C=C(C=C4)Br)F)OC	3081361	DB05294	-	-	anticancer	UHTHHESEBZOYNR-UHFFFAOYSA-N	475.362	C22H24BrFN4O2	Organic compounds	Organoheterocyclic compounds	Diazanaphthalenes	Benzodiazines
Drug-1306	J	Telaprevir	CCC[C@@H](C(=O)C(=O)NC1CC1)NC(=O)[C@@H]2[C@H]3CCC[C@H]3CN2C(=O)[C@H](C(C)(C)C)NC(=O)[C@H](C4CCCCC4)NC(=O)C5=NC=CN=C5	3010818	DB05521	-	-	antiviral [HCV]	BBAWEDCPNXPBQM-GDEBMMAJSA-N	679.863	C36H53N7O6	Organic compounds	Organic acids and derivatives	Peptidomimetics	Hybrid peptides
Drug-1307	L	Apremilast	CCOC1=C(C=CC(=C1)[C@@H](CS(=O)(=O)C)N2C(=O)C3=C(C2=O)C(=CC=C3)NC(=O)C)OC	11561674	DB05676	-	-	antipsoriatic	IMOZEMNVLZVGJZ-QGZVFWFLSA-N	460.501	C22H24N2O7S	Organic compounds	Organoheterocyclic compounds	Isoindoles and derivatives	Isoindolines
Drug-1308	L	Abiraterone	C[C@]12CC[C@@H](CC1=CC[C@@H]3[C@@H]2CC[C@]4([C@H]3CC=C4C5=CN=CC=C5)C)O	132971	DB05812	-	-	anticancer	GZOSMCIZMLWJML-VJLLXTKPSA-N	349.518	C24H31NO	Organic compounds	Lipids and lipid-like molecules	Steroids and steroid derivatives	Androstane steroids
Drug-1309	A	Obeticholicacid	CC[C@@H]1[C@@H]2C[C@@H](CC[C@@]2([C@H]3CC[C@]4([C@H]([C@@H]3[C@@H]1O)CC[C@@H]4[C@H](C)CCC(=O)O)C)C)O	447715	DB05990	-	-	-	ZXERDUOLZKYMJM-ZWECCWDJSA-N	420.634	C26H44O4	Organic compounds	Lipids and lipid-like molecules	Steroids and steroid derivatives	Bile acids, alcohols and derivatives
Drug-1310	N	Sertindole	C1CN(CCC1C2=CN(C3=C2C=C(C=C3)Cl)C4=CC=C(C=C4)F)CCN5CCNC5=O	60149	DB06144	Central_Nervous_System	Antipsychotic	neuroleptic	GZKLJWGUPQBVJQ-UHFFFAOYSA-N	440.947	C24H26ClFN4O	Organic compounds	Organoheterocyclic compounds	Pyrroles	Substituted pyrroles
Drug-1311	J	Spiramycin	C[C@@H]1C/C=C/C=C/[C@@H]([C@@H](C[C@@H]([C@@H]([C@H]([C@@H](CC(=O)O1)O)OC)OC2C(C(C(C(O2)C)OC3CC(C(C(O3)C)O)(C)O)N(C)C)O)CC=O)C)OC4CCC(C(O4)C)N(C)C	6419898	DB06145	Metabolism	Antibacterial	Antibiotic	ACTOXUHEUCPTEW-KWBWCIJSSA-N	843.065	C43H74N2O14	Organic compounds	Organic oxygen compounds	Organooxygen compounds	Carbohydrates and carbohydrate conjugates
Drug-1312	J,D	Sulfathiazole	C1=CC(=CC=C1N)S(=O)(=O)NC2=NC=CS2	5340	DB06147	Infectiology	Antibacterial	-	JNMRHUJNCSQMMB-UHFFFAOYSA-N	255.31	C9H9N3O2S2	Organic compounds	Benzenoids	Benzene and substituted derivatives	Benzenesulfonamides
Drug-1313	N	Mianserin	CN1CCN2C(C1)C3=CC=CC=C3CC4=CC=CC=C42	4184	DB06148	Cardiovascular	Antidepressant	-	UEQUQVLFIPOEMF-UHFFFAOYSA-N	264.372	C18H20N2	Organic compounds	Organoheterocyclic compounds	Benzazepines	Dibenzazepines
Drug-1315	R,S,V	Acetylcysteine	CC(=O)N[C@@H](CS)C(=O)O	12035	DB06151	Metabolism	Mucolytic	-	PWKSKIMOESPYIA-BYPYZUCNSA-N	163.191	C5H9NO3S	Organic compounds	Organic acids and derivatives	Carboxylic acids and derivatives	Amino acids, peptides, and analogues
Drug-1316	A	Rimonabant	CC1=C(N(N=C1C(=O)NN2CCCCC2)C3=C(C=C(C=C3)Cl)Cl)C4=CC=C(C=C4)Cl	104850	DB06155	-	-	antiobesity	JZCPYUJPEARBJL-UHFFFAOYSA-N	463.787	C22H21Cl3N4O	Organic compounds	Organoheterocyclic compounds	Azoles	Pyrazoles
Drug-1317	L	Romidepsin	C/C=C\1/C(=O)N[C@H](C(=O)O[C@H]2CC(=O)N[C@@H](C(=O)N[C@H](CSSCCC=C2)C(=O)N1)C(C)C)C(C)C	90488850	DB06176	-	-	anticancer	OHRURASPPZQGQM-QDBHDZETSA-N	540.694	C24H36N4O6S2	Organic compounds	Organic acids and derivatives	Peptidomimetics	Depsipeptides
Drug-1318	B	Icatibant	C1CC[C@H]2[C@@H](C1)CC(N2C(=O)C3CC4=CC=CC=C4CN3C(=O)[C@H](CO)NC(=O)[C@H](CC5=CC=CS5)NC(=O)CNC(=O)C6C[C@H](CN6C(=O)C7CCCN7C(=O)C(CCCN=C(N)N)NC(=O)[C@@H](CCCN=C(N)N)N)O)C(=O)N[C@@H](CCCN=C(N)N)C(=O)O	71364	DB06196	-	-	hereditary angioedema	QURWXBZNHXJZBE-MCDGZUPGSA-N	1304.54	C59H89N19O13S	Organic compounds	Organic acids and derivatives	Carboxylic acids and derivatives	Amino acids, peptides, and analogues
Drug-1319	N	Rufinamide	C1=CC(=C(C(=C1)F)CN2C=C(N=N2)C(=O)N)F	129228	DB06201	-	-	antiepileptic	POGQSBRIGCQNEG-UHFFFAOYSA-N	238.198	C10H8F2N4O	Organic compounds	Organic acids and derivatives	Carboxylic acids and derivatives	Carboxylic acid derivatives
Drug-1320	G	Lasofoxifene	C1CCN(C1)CCOC2=CC=C(C=C2)[C@H]3[C@H](CCC4=C3C=CC(=C4)O)C5=CC=CC=C5	216416	DB06202	-	-	calcium metabolism	GXESHMAMLJKROZ-IAPPQJPRSA-N	413.561	C28H31NO2	Organic compounds	Benzenoids	Naphthalenes	Phenylnaphthalenes
Drug-1321	A	Alogliptin	CN1C(=O)C=C(N(C1=O)CC2=CC=CC=C2C#N)N3CCC[C@H](C3)N	11450633	DB06203	-	-	antidiabetic	ZSBOMTDTBDDKMP-OAHLLOKOSA-N	339.399	C18H21N5O2	Organic compounds	Benzenoids	Benzene and substituted derivatives	Benzonitriles
Drug-1322	N	Tapentadol	CC[C@@H](C1=CC(=CC=C1)O)[C@@H](C)CN(C)C	9838022	DB06204	-	-	analgesic	KWTWDQCKEHXFFR-SMDDNHRTSA-N	221.344	C14H23NO	Organic compounds	Benzenoids	Benzene and substituted derivatives	Phenylpropanes
Drug-1324	G	Silodosin	C[C@H](CC1=CC2=C(C(=C1)C(=O)N)N(CC2)CCCO)NCCOC3=CC=CC=C3OCC(F)(F)F	5312125	DB06207	-	-	benign prostatic hypertrophy	PNCPYILNMDWPEY-QGZVFWFLSA-N	495.543	C25H32F3N3O4	Organic compounds	Organoheterocyclic compounds	Indoles and derivatives	Indolecarboxylic acids and derivatives
Drug-1325	B	Prasugrel	CC(=O)OC1=CC2=C(S1)CCN(C2)C(C3=CC=CC=C3F)C(=O)C4CC4	6918456	DB06209	-	-	antithrombotic	DTGLZDAWLRGWQN-UHFFFAOYSA-N	373.442	C20H20FNO3S	Organic compounds	Organoheterocyclic compounds	Thienopyridines	-
Drug-1326	J	Doripenem	C[C@@H]1[C@@H]2[C@H](C(=O)N2C(=C1S[C@H]3C[C@H](NC3)CNS(=O)(=O)N)C(=O)O)[C@@H](C)O	73303	DB06211	-	-	antibacterial	AVAACINZEOAHHE-VFZPANTDSA-N	420.499	C15H24N4O6S2	Organic compounds	Organoheterocyclic compounds	Lactams	Beta lactams
Drug-1327	C	Tolvaptan	CC1=CC=CC=C1C(=O)NC2=CC(=C(C=C2)C(=O)N3CCC[C@H](C4=C3C=CC(=C4)Cl)O)C	443894	DB06212	-	-	hyponatremia	GYHCTFXIZSNGJT-XMMPIXPASA-N	448.947	C26H25ClN2O3	Organic compounds	Benzenoids	Benzene and substituted derivatives	Anilides
Drug-1328	C	Regadenoson	CNC(=O)C1=CN(N=C1)C2=NC3=C(C(=N2)N)N=CN3[C@H]4[C@@H]([C@@H]([C@H](O4)CO)O)O	219024	DB06213	-	-	-	LZPZPHGJDAGEJZ-AKAIJSEGSA-N	390.36	C15H18N8O5	Organic compounds	Nucleosides, nucleotides, and analogues	Purine nucleosides	-
Drug-1329	N	Asenapine	CN1C[C@@H]2[C@@H](C1)C3=C(C=CC(=C3)Cl)OC4=CC=CC=C24	3036780	DB06216	Central_Nervous_System	Antipsychotic	antipsychotic	GMDCDXMAFMEDAG-BTJKTKAUSA-N	285.771	C17H16ClNO	Organic compounds	Organoheterocyclic compounds	Benzoxepines	Dibenzoxepines
Drug-1330	N	Lacosamide	CC(=O)N[C@H](COC)C(=O)NCC1=CC=CC=C1	219078	DB06218	-	-	antiepileptic	VPPJLAIAVCUEMN-GFCCVEGCSA-N	250.298	C13H18N2O3	Organic compounds	Organic acids and derivatives	Carboxylic acids and derivatives	Amino acids, peptides, and analogues
Drug-1332	B	Rivaroxaban	C1COCC(=O)N1C2=CC=C(C=C2)N3C[C@@H](OC3=O)CNC(=O)C4=CC=C(S4)Cl	9875401	DB06228	-	-	venous thromboembolism	KGFYHTZWPPHNLQ-AWEZNQCLSA-N	435.879	C19H18ClN3O5S	Organic compounds	Organoheterocyclic compounds	Oxazinanes	Morpholines
Drug-1333	G	Avanafil	COC1=C(C=C(C=C1)CNC2=NC(=NC=C2C(=O)NCC3=NC=CC=N3)N4CCC[C@H]4CO)Cl	9869929	DB06237	-	-	male sexual dysfunction	WEAJZXNPAWBCOA-INIZCTEOSA-N	483.957	C23H26ClN7O3	Organic compounds	Organoheterocyclic compounds	Diazines	Pyrimidines and pyrimidine derivatives
Drug-1334	D	Eflornithine	C(CC(C(F)F)(C(=O)O)N)CN	3009	DB06243	-	-	antiparasitic	VLCYCQAOQCDTCN-UHFFFAOYSA-N	182.171	C6H12F2N2O2	Organic compounds	Organic acids and derivatives	Carboxylic acids and derivatives	Amino acids, peptides, and analogues
Drug-1337	C	Droxidopa	C1=CC(=C(C=C1[C@H]([C@@H](C(=O)O)N)O)O)O	92974	DB06262	-	-	Parkinson's Disease	QXWYKJLNLSIPIN-JGVFFNPUSA-N	213.189	C9H11NO5	Organic compounds	Organic acids and derivatives	Carboxylic acids and derivatives	Amino acids, peptides, and analogues
Drug-1338	L	Amrubicin	CC(=O)[C@]1(C[C@@H](C2=C(C3=C(C(=C2C1)O)C(=O)C4=CC=CC=C4C3=O)O)O[C@H]5C[C@@H]([C@@H](CO5)O)O)N	3035016	DB06263	-	-	anticancer	VJZITPJGSQKZMX-XDPRQOKASA-N	483.473	C25H25NO9	Organic compounds	Benzenoids	Naphthacenes	Tetracenequinones
Drug-1339	G	Udenafil	CCCC1=NN(C2=C1NC(=NC2=O)C3=C(C=CC(=C3)S(=O)(=O)NCCC4CCCN4C)OCCC)C	6918523	DB06267	-	-	male sexual dysfunction	IYFNEFQTYQPVOC-UHFFFAOYSA-N	516.661	C25H36N6O4S	Organic compounds	Benzenoids	Benzene and substituted derivatives	Benzenesulfonamides
Drug-1340	C	Sitaxentan	CC1=CC2=C(C=C1CC(=O)C3=C(C=CS3)S(=O)(=O)NC4=C(C(=NO4)C)Cl)OCO2	216235	DB06268	-	-	-	PHWXUGHIIBDVKD-UHFFFAOYSA-N	454.896	C18H15ClN2O6S2	Organic compounds	Organoheterocyclic compounds	Benzodioxoles	-
Drug-1341	A	Alvimopan	C[C@H]1CN(CC[C@@]1(C)C2=CC(=CC=C2)O)C[C@H](CC3=CC=CC=C3)C(=O)NCC(=O)O	5488548	DB06274	-	-	-	UPNUIXSCZBYVBB-JVFUWBCBSA-N	424.541	C25H32N2O4	Organic compounds	Organic acids and derivatives	Peptidomimetics	Hybrid peptides
Drug-1343	L	Temsirolimus	C[C@@H]1CC[C@H]2C[C@@H](/C(=C/C=C/C=C/[C@H](C[C@H](C(=O)[C@@H]([C@@H](/C(=C/[C@H](C(=O)C[C@H](OC(=O)[C@@H]3CCCCN3C(=O)C(=O)[C@@]1(O2)O)[C@H](C)C[C@@H]4CC[C@H]([C@@H](C4)OC)OC(=O)C(C)(CO)CO)C)/C)O)OC)C)C)/C)OC	6918289	DB06287	-	-	anticancer	CBPNZQVSJQDFBE-FUXHJELOSA-N	1030.3	C56H87NO16	Organic compounds	Phenylpropanoids and polyketides	Macrolide lactams	-
Drug-1344	N	Amisulpride	CCN1CCCC1CNC(=O)C2=CC(=C(C=C2OC)N)S(=O)(=O)CC	2159	DB06288	Central_Nervous_System	Antipsychotic	antipsychotic	NTJOBXMMWNYJFB-UHFFFAOYSA-N	369.48	C17H27N3O4S	Organic compounds	Benzenoids	Benzene and substituted derivatives	Benzoic acids and derivatives
Drug-1345	J	Simeprevir	CC1=C(C=CC2=C1N=C(C=C2O[C@@H]3C[C@@H]4[C@@H](C3)C(=O)N(CCCC/C=C\[C@@H]5C[C@]5(NC4=O)C(=O)NS(=O)(=O)C6CC6)C)C7=NC(=CS7)C(C)C)OC	24873435	DB06290	-	-	antiviral (HCV)	JTZZSQYMACOLNN-VDWJNHBNSA-N	749.942	C38H47N5O7S2	Organic compounds	Phenylpropanoids and polyketides	Macrolactams	-
Drug-1346	A	Dapagliflozin	CCOC1=CC=C(C=C1)CC2=C(C=CC(=C2)[C@H]3[C@@H]([C@H]([C@@H]([C@H](O3)CO)O)O)O)Cl	9887712	DB06292	-	-	antidiabetic	JVHXJTBJCFBINQ-ADAARDCZSA-N	408.875	C21H25ClO6	Organic compounds	Organic oxygen compounds	Organooxygen compounds	Carbohydrates and carbohydrate conjugates
Drug-1347	A	Saxagliptin	C1[C@@H]2C[C@@H]2N([C@@H]1C#N)C(=O)[C@H](C34CC5CC(C3)CC(C5)(C4)O)N	11243969	DB06335	-	-	antidiabetic	QGJUIPDUBHWZPV-SGTAVMJGSA-N	315.417	C18H25N3O2	Organic compounds	Organic acids and derivatives	Carboxylic acids and derivatives	Amino acids, peptides, and analogues
Drug-1348	G	Bazedoxifene	CC1=C(N(C2=C1C=C(C=C2)O)CC3=CC=C(C=C3)OCCN4CCCCCC4)C5=CC=C(C=C5)O	154257	DB06401	-	-	calcium metabolism	UCJGJABZCDBEDK-UHFFFAOYSA-N	470.613	C30H34N2O3	Organic compounds	Organoheterocyclic compounds	Indoles and derivatives	Indoles
Drug-1350	C	Ambrisentan	CC1=CC(=NC(=N1)OC(C(=O)O)C(C2=CC=CC=C2)(C3=CC=CC=C3)OC)C	197712	DB06403	Cardiovascular	Antihypertensive	PAH	OUJTZYPIHDYQMC-LJQANCHMSA-N	378.428	C22H22N2O4	Organic compounds	Benzenoids	Benzene and substituted derivatives	Diphenylmethanes
Drug-1351	H	Doxercalciferol	C[C@H](/C=C/[C@H](C)C(C)C)[C@H]1CC[C@@H]\2[C@@]1(CCC/C2=C\C=C/3\C[C@H](C[C@@H](C3=C)O)O)C	5281107	DB06410	-	-	calcium metabolism	HKXBNHCUPKIYDM-CGMHZMFXSA-N	412.658	C28H44O2	Organic compounds	Lipids and lipid-like molecules	Steroids and steroid derivatives	Vitamin D and derivatives
Drug-1352	A	Oxymetholone	C[C@]12CC[C@H]3[C@H]([C@@H]1CC[C@]2(C)O)CC[C@@H]4[C@@]3(C/C(=C/O)/C(=O)C4)C	5281034	DB06412	-	-	-	ICMWWNHDUZJFDW-DHODBPELSA-N	332.484	C21H32O3	Organic compounds	Lipids and lipid-like molecules	Steroids and steroid derivatives	Androstane steroids
Drug-1354	J	Etravirine	CC1=CC(=CC(=C1OC2=NC(=NC(=C2Br)N)NC3=CC=C(C=C3)C#N)C)C#N	193962	DB06414	-	-	antiviral	PYGWGZALEOIKDF-UHFFFAOYSA-N	435.285	C20H15BrN6O	Organic compounds	Organic oxygen compounds	Organooxygen compounds	Ethers
Drug-1355	B	Cangrelor	CSCCNC1=NC(=NC2=C1N=CN2[C@H]3[C@@H]([C@@H]([C@H](O3)COP(=O)(O)OP(=O)(C(P(=O)(O)O)(Cl)Cl)O)O)O)SCCC(F)(F)F	9854012	DB06441	-	-	-	PAEBIVWUMLRPSK-IDTAVKCVSA-N	776.346	C17H25Cl2F3N5O12P3S2	Organic compounds	Nucleosides, nucleotides, and analogues	Purine nucleotides	Purine ribonucleotides
Drug-1356	A	Prucalopride	COCCCN1CCC(CC1)NC(=O)C2=CC(=C(C3=C2OCC3)N)Cl	3052762	DB06480	-	-	constipation	ZPMNHBXQOOVQJL-UHFFFAOYSA-N	367.874	C18H26ClN3O3	Organic compounds	Benzenoids	Benzene and substituted derivatives	Benzoic acids and derivatives
Drug-1357	L	Pazopanib	CC1=C(C=C(C=C1)NC2=NC=CC(=N2)N(C)C3=CC4=NN(C(=C4C=C3)C)C)S(=O)(=O)N	10113978	DB06589	-	-	anticancer	CUIHSIWYWATEQL-UHFFFAOYSA-N	437.522	C21H23N7O2S	Organic compounds	Organic nitrogen compounds	Organonitrogen compounds	Amines
Drug-1359	N	Agomelatine	CC(=O)NCCC1=CC=CC2=C1C=C(C=C2)OC	82148	DB06594	-	-	-	YJYPHIXNFHFHND-UHFFFAOYSA-N	243.306	C15H17NO2	Organic compounds	Organic acids and derivatives	Carboxylic acids and derivatives	Carboxylic acid derivatives
Drug-1360	L	Panobinostat	CC1=C(C2=CC=CC=C2N1)CCNCC3=CC=C(C=C3)/C=C/C(=O)NO	6918837	DB06603	-	-	-	FPOHNWQLNRZRFC-ZHACJKMWSA-N	349.434	C21H23N3O2	Organic compounds	Organoheterocyclic compounds	Indoles and derivatives	Tryptamines and derivatives
Drug-1361	B	Apixaban	COC1=CC=C(C=C1)N2C3=C(CCN(C3=O)C4=CC=C(C=C4)N5CCCCC5=O)C(=N2)C(=O)N	10182969	DB06605	-	-	anticoagulant	QNZCBYKSOIHPEH-UHFFFAOYSA-N	459.506	C25H25N5O4	Organic compounds	Organoheterocyclic compounds	Piperidines	Phenylpiperidines
Drug-1362	J	Peramivir	CCC(CC)[C@@H]([C@H]1[C@@H](C[C@@H]([C@H]1O)C(=O)O)N=C(N)N)NC(=O)C	154234	DB06614	-	-	antiviral (H1N1]	XRQDFNLINLXZLB-CKIKVBCHSA-N	328.413	C15H28N4O4	Organic compounds	Organic acids and derivatives	Carboxylic acids and derivatives	Amino acids, peptides, and analogues
Drug-1363	L	Bosutinib	CN1CCN(CC1)CCCOC2=C(C=C3C(=C2)N=CC(=C3NC4=CC(=C(C=C4Cl)Cl)OC)C#N)OC	5328940	DB06616	-	-	anticancer	UBPYILGKFZZVDX-UHFFFAOYSA-N	530.45	C26H29Cl2N5O3	Organic compounds	Organoheterocyclic compounds	Quinolines and derivatives	Aminoquinolines and derivatives
Drug-1364	N	Flupirtine	CCOC(=O)NC1=C(N=C(C=C1)NCC2=CC=C(C=C2)F)N	53276	DB06623	-	-	analgesic	JUUFBMODXQKSTD-UHFFFAOYSA-N	304.325	C15H17FN4O2	Organic compounds	Benzenoids	Benzene and substituted derivatives	Benzylamines
Drug-1366	N	Dalfampridine	C1=CN=CC=C1N	1727	DB06637	-	-	Improving walking in patients with multiple sclerosis	NUKYPUAOHBNCPY-UHFFFAOYSA-N	94.117	C5H6N2	Organic compounds	Organoheterocyclic compounds	Pyridines and derivatives	Aminopyridines and derivatives
Drug-1367	H	Pasireotide	C1[C@H](CN2[C@@H]1C(=O)N[C@H](C(=O)N[C@@H](C(=O)N[C@H](C(=O)N[C@H](C(=O)N[C@H](C2=O)CC3=CC=CC=C3)CC4=CC=C(C=C4)OCC5=CC=CC=C5)CCCCN)CC6=CNC7=CC=CC=C76)C8=CC=CC=C8)OC(=O)NCCN	9941444	DB06663	-	-	Cushings Syndrome	VMZMNAABQBOLAK-DBILLSOUSA-N	1047.23	C58H66N10O9	Organic compounds	Organic acids and derivatives	Carboxylic acids and derivatives	Amino acids, peptides, and analogues
Drug-1368	N	Vilazodone	C1CN(CCN1CCCCC2=CNC3=C2C=C(C=C3)C#N)C4=CC5=C(C=C4)OC(=C5)C(=O)N	6918314	DB06684	-	-	-	SGEGOXDYSFKCPT-UHFFFAOYSA-N	441.535	C26H27N5O2	Organic compounds	Organoheterocyclic compounds	Diazinanes	Piperazines
Drug-1369	C	EthanolamineOleate	CCCCCCCC/C=C\CCCCCCCC(=O)O.C(CO)N	5282489	DB06689	-	-	sclerosant	KGWDUNBJIMUFAP-KVVVOXFISA-N	343.552	C20H41NO3	Organic compounds	Lipids and lipid-like molecules	Fatty Acyls	Fatty acids and conjugates
Drug-1370	D,R	Mepyramine	CN(C)CCN(CC1=CC=C(C=C1)OC)C2=CC=CC=N2	4992	DB06691	Allergology	Antihistaminic	-	YECBIJXISLIIDS-UHFFFAOYSA-N	285.391	C17H23N3O	Organic compounds	Benzenoids	Benzene and substituted derivatives	Benzylamines
Drug-1371	R,S	Xylometazoline	CC1=CC(=CC(=C1CC2=NCCN2)C)C(C)(C)C	5709	DB06694	Cardiovascular	Nasal_Decongestant	-	HUCJFAOMUPXHDK-UHFFFAOYSA-N	244.382	C16H24N2	Organic compounds	Benzenoids	Benzene and substituted derivatives	Phenylpropanes
Drug-1372	B	Dabigatranetexilate	CCCCCCOC(=O)N=C(C1=CC=C(C=C1)NCC2=NC3=C(N2C)C=CC(=C3)C(=O)N(CCC(=O)OCC)C4=CC=CC=N4)N	213023	DB06695	-	-	anticoagulant	KSGXQBZTULBEEQ-UHFFFAOYSA-N	627.746	C34H41N7O5	Organic compounds	Organoheterocyclic compounds	Benzimidazoles	-
Drug-1373	J	Arbekacin	C1C[C@H]([C@H](O[C@@H]1CN)O[C@@H]2[C@H](C[C@H]([C@@H]([C@H]2O)O[C@@H]3[C@@H]([C@H]([C@@H]([C@H](O3)CO)O)N)O)NC(=O)[C@H](CCN)O)N)N	68682	DB06696	-	-	antibacterial	MKKYBZZTJQGVCD-XTCKQBCOSA-N	552.626	C22H44N6O10	Organic compounds	Organic oxygen compounds	Organooxygen compounds	Carbohydrates and carbohydrate conjugates
Drug-1375	N	Betahistine	CNCCC1=CC=CC=N1	2366	DB06698	Allergology	Vasodilator	-	UUQMNUMQCIQDMZ-UHFFFAOYSA-N	136.198	C8H12N2	Organic compounds	Organic nitrogen compounds	Organonitrogen compounds	Amines
Drug-1376	L	Degarelix	C[C@H](C(=O)N)NC(=O)[C@@H]1CCCN1C(=O)[C@H](CCCCNC(C)C)NC(=O)[C@H](CC(C)C)NC(=O)[C@@H](CC2=CC=C(C=C2)NC(=O)N)NC(=O)[C@H](CC3=CC=C(C=C3)NC(=O)[C@@H]4CC(=O)NC(=O)N4)NC(=O)[C@H](CO)NC(=O)[C@@H](CC5=CN=CC=C5)NC(=O)[C@@H](CC6=CC=C(C=C6)Cl)NC(=O)[C@@H](CC7=CC8=CC=CC=C8C=C7)NC(=O)C	16136245	DB06699	-	-	anticancer	MEUCPCLKGZSHTA-XYAYPHGZSA-N	1632.29	C82H103ClN18O16	Organic compounds	Organic Polymers	Polypeptides	-
Drug-1377	N	Desvenlafaxine	CN(C)CC(C1=CC=C(C=C1)O)C2(CCCCC2)O	125017	DB06700	-	-	antidepressant	KYYIDSXMWOZKMP-UHFFFAOYSA-N	263.381	C16H25NO2	Organic compounds	Organic oxygen compounds	Organooxygen compounds	Alcohols and polyols
Drug-1379	G	Fesoterodine	CC(C)C(=O)OC1=C(C=C(C=C1)CO)[C@H](CCN(C(C)C)C(C)C)C2=CC=CC=C2	6918558	DB06702	-	-	urinary incontinence	DCCSDBARQIPTGU-HSZRJFAPSA-N	411.586	C26H37NO3	Organic compounds	Benzenoids	Benzene and substituted derivatives	Diphenylmethanes
Drug-1383	A	Isometheptene	CC1CS(=O)(=O)CCN1N=CC2=CC=C(O2)[N+](=O)[O-]	31772	DB06706	Cardiovascular	Antimigraine	Antimigraine	XVQUOJBERHHONY-UHFFFAOYSA-N	287.29	C10H13N3O5S	Organic compounds	Organoheterocyclic compounds	Furans	Nitrofurans
Drug-1384	R	Levonordefrin	C[C@@H]([C@@H](C1=CC(=C(C=C1)O)O)O)N	164739	DB06707	Cardiovascular	Vasoconstrictor	-	GEFQWZLICWMTKF-CDUCUWFYSA-N	183.207	C9H13NO3	Organic compounds	Benzenoids	Benzene and substituted derivatives	Phenylpropanes
Drug-1386	N	Methacholine	CC(C[N+](C)(C)C)OC(=O)C	1993	DB06709	Diagnostic	-	-	NZWOPGCLSHLLPA-UHFFFAOYSA-N	160.237	C8H18NO2+	Organic compounds	Organic nitrogen compounds	Organonitrogen compounds	Quaternary ammonium salts
Drug-1387	G	Methyltestosterone	C[C@]12CCC(=O)C=C1CC[C@@H]3[C@@H]2CC[C@]4([C@H]3CC[C@]4(C)O)C	6010	DB06710	-	-	Oncological disease (primary hypogonadism (male) and advancing inoperable metastatic mammary cancer (female))	GCKMFJBGXUYNAG-HLXURNFRSA-N	302.458	C20H30O2	Organic compounds	Lipids and lipid-like molecules	Steroids and steroid derivatives	Androstane steroids
Drug-1388	R,S	Naphazoline	C1CN=C(N1)CC2=CC=CC3=CC=CC=C32	4436	DB06711	Cardiovascular	Nasal_Decongestant	-	CNIIGCLFLJGOGP-UHFFFAOYSA-N	210.28	C14H14N2	Organic compounds	Benzenoids	Naphthalenes	-
Drug-1389	C	Nilvadipine	CC1=C(C(C(=C(N1)C#N)C(=O)OC)C2=CC(=CC=C2)[N+](=O)[O-])C(=O)OC(C)C	4494	DB06712	Cardiovascular	Antianginal	antihypertensive	FAIIFDPAEUKBEP-UHFFFAOYSA-N	385.376	C19H19N3O6	Organic compounds	Organoheterocyclic compounds	Pyridines and derivatives	Hydropyridines
Drug-1390	G	Norelgestromin	CC[C@]12CC[C@H]3[C@H]([C@@H]1CC[C@]2(C#C)O)CCC4=CC(=NO)CC[C@H]34	62930	DB06713	-	-	contraception	ISHXLNHNDMZNMC-XUDSTZEESA-N	327.468	C21H29NO2	Organic compounds	Lipids and lipid-like molecules	Steroids and steroid derivatives	Estrane steroids
Drug-1391	N	Propylhexedrine	CC(CC1CCCCC1)NC	7558	DB06714	-	-	-	JCRIVQIOJSSCQD-UHFFFAOYSA-N	155.285	C10H21N	Organic compounds	Organic nitrogen compounds	Organonitrogen compounds	Amines
Drug-1392	N	Fospropofol	CC(C)C1=C(C(=CC=C1)C(C)C)OCOP(=O)(O)O	3038498	DB06716	-	-	-	QVNNONOFASOXQV-UHFFFAOYSA-N	288.28	C13H21O5P	Organic compounds	Benzenoids	Benzene and substituted derivatives	Cumenes
Drug-1396	M	Lornoxicam	CN1C(=C(C2=C(S1(=O)=O)C=C(S2)Cl)O)C(=O)NC3=CC=CC=N3	54690031	DB06725	-	-	antiinflammatory	WLHQHAUOOXYABV-UHFFFAOYSA-N	371.81	C13H10ClN3O4S2	Organic compounds	Organic acids and derivatives	Carboxylic acids and derivatives	Amino acids, peptides, and analogues
Drug-1397	J,S	Sulfaphenazole	C1=CC=C(C=C1)N2C(=CC=N2)NS(=O)(=O)C3=CC=C(C=C3)N	5335	DB06729	Infectiology	Antibacterial	-	QWCJHSGMANYXCW-UHFFFAOYSA-N	314.363	C15H14N4O2S	Organic compounds	Organoheterocyclic compounds	Azoles	Pyrazoles
Drug-1398	G	Gestodene	CC[C@]12CC[C@H]3[C@H]([C@@H]1C=C[C@]2(C#C)O)CCC4=CC(=O)CC[C@H]34	3033968	DB06730	-	-	contraception	SIGSPDASOTUPFS-XUDSTZEESA-N	310.437	C21H26O2	Organic compounds	Lipids and lipid-like molecules	Steroids and steroid derivatives	Estrane steroids
Drug-1399	M	Aceclofenac	C1=CC=C(C(=C1)CC(=O)OCC(=O)O)NC2=C(C=CC=C2Cl)Cl	71771	DB06736	Central Nervous System	Analgesic	antiinflammatory	MNIPYSSQXLZQLJ-UHFFFAOYSA-N	354.183	C16H13Cl2NO4	Organic compounds	Benzenoids	Benzene and substituted derivatives	Halobenzenes
Drug-1401	N	Ketobemidone	CCC(=O)C1(CCN(CC1)C)C2=CC(=CC=C2)O	10101	DB06738	-	-	-	ALFGKMXHOUSVAD-UHFFFAOYSA-N	247.338	C15H21NO2	Organic compounds	Organoheterocyclic compounds	Piperidines	Phenylpiperidines
Drug-1402	A	Drotaverine	CCOC1=C(C=C(C=C1)/C=C\2/C3=CC(=C(C=C3CCN2)OCC)OCC)OCC	1712095	DB06751	-	-	-	OMFNSKIUKYOYRG-MOSHPQCFSA-N	397.515	C24H31NO4	Organic compounds	Organoheterocyclic compounds	Tetrahydroisoquinolines	-
Drug-1403	A	Glycinebetaine	C[N+](C)(C)CC(=O)[O-]	247	DB06756	-	-	-	KWIUHFFTVRNATP-UHFFFAOYSA-N	117.148	C5H11NO2	Organic compounds	Organic acids and derivatives	Carboxylic acids and derivatives	Amino acids, peptides, and analogues
Drug-1404	R,S	Tetryzoline	C1CC(C2=CC=CC=C2C1)C3=NCCN3	5419	DB06764	Cardiovascular	Nasal_Decongestant	-	BYJAVTDNIXVSPW-UHFFFAOYSA-N	200.285	C13H16N2	Organic compounds	Benzenoids	Tetralins	-
Drug-1405	S	Alcaftadine	CN1CCC(=C2C3=CC=CC=C3CCN4C2=NC=C4C=O)CC1	19371515	DB06766	-	-	antiallergic	MWTBKTRZPHJQLH-UHFFFAOYSA-N	307.397	C19H21N3O	Organic compounds	Organoheterocyclic compounds	Benzazepines	-
Drug-1409	S	Besifloxacin	C1CCN(C[C@@H](C1)N)C2=C(C=C3C(=C2Cl)N(C=C(C3=O)C(=O)O)C4CC4)F	10178705	DB06771	-	-	antibacterial	QFFGVLORLPOAEC-SNVBAGLBSA-N	393.843	C19H21ClFN3O3	Organic compounds	Organoheterocyclic compounds	Quinolines and derivatives	Quinoline carboxylic acids
Drug-1410	L	Cabazitaxel	CC1=C2[C@H](C(=O)[C@@]3([C@H](C[C@@H]4[C@]([C@H]3[C@@H]([C@@](C2(C)C)(C[C@@H]1OC(=O)[C@@H]([C@H](C5=CC=CC=C5)NC(=O)OC(C)(C)C)O)O)OC(=O)C6=CC=CC=C6)(CO4)OC(=O)C)OC)C)OC	9854073	DB06772	-	-	anticancer	BMQGVNUXMIRLCK-OAGWZNDDSA-N	835.944	C45H57NO14	Organic compounds	Lipids and lipid-like molecules	Prenol lipids	Diterpenoids
Drug-1411	M	Capsaicin/Zucapsaicin	CC(C)/C=C/CCCCC(=O)NCC1=CC(=C(C=C1)O)OC	1548943/1548942	DB06774/DB09120	-	-	Neurological disease (pain relieval)	YKPUWZUDDOIDPM-SOFGYWHQSA-N/YKPUWZUDDOIDPM-VURMDHGXSA-N	305.418	C18H27NO3	Organic compounds	Benzenoids	Phenols	Methoxyphenols
Drug-1412	A	CarglumicAcid	C(CC(=O)O)[C@@H](C(=O)O)NC(=O)N	121396	DB06775	-	-	hyperammonemia	LCQLHJZYVOQKHU-VKHMYHEASA-N	190.155	C6H10N2O5	Organic compounds	Organic acids and derivatives	Carboxylic acids and derivatives	Amino acids, peptides, and analogues
Drug-1414	D	Difluprednate	CCCC(=O)O[C@@]1(CC[C@@H]2[C@@]1(C[C@@H]([C@]3([C@H]2C[C@@H](C4=CC(=O)C=C[C@@]43C)F)F)O)C)C(=O)COC(=O)C	443936	DB06781	-	-	ocular inflammation	WYQPLTPSGFELIB-JTQPXKBDSA-N	508.559	C27H34F2O7	Organic compounds	Lipids and lipid-like molecules	Steroids and steroid derivatives	Pregnane steroids
Drug-1415	V	Dimercaprol	C(C(CS)S)O	3080	DB06782	-	-	-	WQABCVAJNWAXTE-UHFFFAOYSA-N	124.216	C3H8OS2	Organic compounds	Organosulfur compounds	Thiols	Alkylthiols
Drug-1416	H	Ganirelix	CCNC(=NCCCC[C@H](C(=O)N[C@@H](CC(C)C)C(=O)N[C@@H](CCCCN=C(NCC)NCC)C(=O)N1CCC[C@H]1C(=O)N[C@H](C)C(=O)N)NC(=O)[C@H](CC2=CC=C(C=C2)O)NC(=O)[C@H](CO)NC(=O)[C@@H](CC3=CN=CC=C3)NC(=O)[C@@H](CC4=CC=C(C=C4)Cl)NC(=O)[C@@H](CC5=CC6=CC=CC=C6C=C5)NC(=O)C)NCC	16130957	DB06785	-	-	ovulation	GJNXBNATEDXMAK-PFLSVRRQSA-N	1570.35	C80H113ClN18O13	Organic compounds	Organic Polymers	Polypeptides	-
Drug-1417	D	Halcinonide	C[C@]12CCC(=O)C=C1CC[C@@H]3[C@@]2([C@H](C[C@]4([C@H]3C[C@@H]5[C@]4(OC(O5)(C)C)C(=O)CCl)C)O)F	443943	DB06786	Dermatology	Anti-inflammatory	-	MUQNGPZZQDCDFT-JNQJZLCISA-N	454.963	C24H32ClFO5	Organic compounds	Lipids and lipid-like molecules	Steroids and steroid derivatives	Pregnane steroids
Drug-1418	A	Hexocyclium	C[N+]1(CCN(CC1)CC(C2CCCCC2)(C3=CC=CC=C3)O)C	24199	DB06787	-	-	-	ZRYHPQCHHOKSMD-UHFFFAOYSA-N	317.497	C20H33N2O+	Organic compounds	Organic nitrogen compounds	Organonitrogen compounds	Amines
Drug-1419	L	Histrelin	CCNC(=O)[C@@H]1CCCN1C(=O)[C@H](CCCN=C(N)N)NC(=O)[C@H](CC(C)C)NC(=O)[C@@H](CC2=CN(C=N2)CC3=CC=CC=C3)NC(=O)[C@H](CC4=CC=C(C=C4)O)NC(=O)[C@H](CO)NC(=O)[C@H](CC5=CNC6=CC=CC=C65)NC(=O)[C@H](CC7=CN=CN7)NC(=O)[C@@H]8CCC(=O)N8.CC(=O)O.CC(=O)O	56927879	DB06788	-	-	hormone	BKEMVGVBBDMHKL-VYFXDUNUSA-N	1443.63	C70H94N18O16	Organic compounds	Organic acids and derivatives	Carboxylic acids and derivatives	Amino acids, peptides, and analogues
Drug-1420	G	Hydroxyprogesteronecaproate	CCCCCC(=O)O[C@@]1(CC[C@@H]2[C@@]1(CC[C@H]3[C@H]2CCC4=CC(=O)CC[C@]34C)C)C(=O)C	169870	DB06789	-	-	Oncological disease (advanced mammary carcinoma in the postmenopausal woman)	DOMWKUIIPQCAJU-LJHIYBGHSA-N	428.613	C27H40O4	Organic compounds	Lipids and lipid-like molecules	Steroids and steroid derivatives	Pregnane steroids
Drug-1421	H	Lanreotide	CC(C)C1C(=O)NC(CSSCC(C(=O)NC(C(=O)NC(C(=O)NC(C(=O)N1)CCCCN)CC2=CNC3=CC=CC=C32)CC4=CC=C(C=C4)O)NC(=O)C(CC5=CC6=CC=CC=C6C=C5)N)C(=O)NC(C(C)O)C(=O)N	71349	DB06791	-	-	hormone	PUDHBTGHUJUUFI-UHFFFAOYSA-N	1096.33	C54H69N11O10S2	Organic compounds	Organic acids and derivatives	Carboxylic acids and derivatives	Amino acids, peptides, and analogues
Drug-1425	D	Mafenide	C1=CC(=CC=C1CN)S(=O)(=O)N	3998	DB06795	Infectiology	Antibacterial	-	TYMRLRRVMHJFTF-UHFFFAOYSA-N	186.229	C7H10N2O2S	Organic compounds	Benzenoids	Benzene and substituted derivatives	Benzenesulfonamides
Drug-1428	A	Methylnaltrexone	C[N@@+]1(CC[C@]23[C@@H]4C(=O)CC[C@]2([C@H]1CC5=C3C(=C(C=C5)O)O4)O)CC6CC6	16089915	DB06800	-	-	Opioid-induced constipation	JVLBPIPGETUEET-WIXLDOGYSA-O	356.442	C21H26NO4+	Organic compounds	Benzenoids	Phenanthrenes and derivatives	-
Drug-1429	S	Nepafenac	C1=CC=C(C=C1)C(=O)C2=C(C(=CC=C2)CC(=O)N)N	151075	DB06802	-	-	antiinflammatory	QEFAQIPZVLVERP-UHFFFAOYSA-N	254.289	C15H14N2O2	Organic compounds	Benzenoids	Benzene and substituted derivatives	Benzophenones
Drug-1432	L	Plerixafor	C1CNCCNCCCN(CCNC1)CC2=CC=C(C=C2)CN3CCCNCCNCCCNCC3	65015	DB06809	-	-	anticancer	YIQPUIGJQJDJOS-UHFFFAOYSA-N	502.796	C28H54N8	Organic compounds	Benzenoids	Benzene and substituted derivatives	Phenylmethylamines
Drug-1435	L	Pralatrexate	C#CCC(CC1=CN=C2C(=N1)C(=NC(=N2)N)N)C3=CC=C(C=C3)C(=O)N[C@@H](CCC(=O)O)C(=O)O	148121	DB06813	-	-	anticancer	OGSBUKJUDHAQEA-WMCAAGNKSA-N	477.481	C23H23N7O5	Organic compounds	Organic acids and derivatives	Carboxylic acids and derivatives	Amino acids, peptides, and analogues
Drug-1437	J	Raltegravir	CC1=NN=C(O1)C(=O)NC(C)(C)C2=NC(=C(C(=O)N2C)O)C(=O)NCC3=CC=C(C=C3)F	54671008	DB06817	-	-	antiviral	CZFFBEXEKNGXKS-UHFFFAOYSA-N	444.423	C20H21FN6O5	Organic compounds	Organoheterocyclic compounds	Diazines	Pyrimidines and pyrimidine derivatives
Drug-1438	A	Sodiumphenylbutyrate	C1=CC=C(C=C1)CCCC(=O)[O-].[Na+]	5258	DB06819	-	-	urea cycle disorders	VPZRWNZGLKXFOE-UHFFFAOYSA-M	186.186		Organic compounds	Benzenoids	Benzene and substituted derivatives	-
Drug-1442	L	Triptorelin	CC(C)C[C@@H](C(=O)N[C@@H](CCCN=C(N)N)C(=O)N1CCC[C@H]1C(=O)NCC(=O)N)NC(=O)[C@@H](CC2=CNC3=CC=CC=C32)NC(=O)[C@H](CC4=CC=C(C=C4)O)NC(=O)[C@H](CO)NC(=O)[C@H](CC5=CNC6=CC=CC=C65)NC(=O)[C@H](CC7=CN=CN7)NC(=O)[C@@H]8CCC(=O)N8	25074470	DB06825	-	-	anticancer	VXKHXGOKWPXYNA-PGBVPBMZSA-N	1311.47	C64H82N18O13	Organic compounds	Organic Polymers	Polypeptides	-
Drug-1445	R	Tranilast	COC1=C(C=C(C=C1)/C=C/C(=O)NC2=CC=CC=C2C(=O)O)OC	5282230	DB07615	Allergology	Antiallergic	antiasthmatic	NZHGWWWHIYHZNX-CSKARUKUSA-N	327.336	C18H17NO5	Organic compounds	Phenylpropanoids and polyketides	Cinnamic acids and derivatives	Cinnamic acid amides
Drug-1446	M	Parecoxib	CCC(=O)NS(=O)(=O)C1=CC=C(C=C1)C2=C(ON=C2C3=CC=CC=C3)C	119828	DB08439	-	-	-	TZRHLKRLEZJVIJ-UHFFFAOYSA-N	370.423	C19H18N2O4S	Organic compounds	Benzenoids	Benzene and substituted derivatives	Benzenesulfonamides
Drug-1447	D	Triclosan	C1=CC(=C(C=C1Cl)O)OC2=C(C=C(C=C2)Cl)Cl	5564	DB08604	Infectiology	Antibacterial	-	XEFQLINVKFYRCS-UHFFFAOYSA-N	289.536	C12H7Cl3O2	Organic compounds	Benzenoids	Benzene and substituted derivatives	Diphenylethers
Drug-1449	J	Azidocillin	CC1([C@@H](N2[C@H](S1)[C@@H](C2=O)NC(=O)[C@@H](C3=CC=CC=C3)N=[N+]=[N-])C(=O)O)C	15574941	DB08795	-	-	-	ODFHGIPNGIAMDK-NJBDSQKTSA-N	375.403	C16H17N5O4S	Organic compounds	Organoheterocyclic compounds	Lactams	Beta lactams
Drug-1452	J	Sulfamoxole	CC1=C(OC(=N1)NS(=O)(=O)C2=CC=C(C=C2)N)C	12894	DB08798	-	-	-	CYFLXLSBHQBMFT-UHFFFAOYSA-N	267.303	C11H13N3O3S	Organic compounds	Benzenoids	Benzene and substituted derivatives	Benzenesulfonamides
Drug-1453	R	Antazoline	C1CN=C(N1)CN(CC2=CC=CC=C2)C3=CC=CC=C3	2200	DB08799	Allergology	Antihistaminic	-	REYFJDPCWQRWAA-UHFFFAOYSA-N	265.36	C17H19N3	Organic compounds	Benzenoids	Benzene and substituted derivatives	Phenylmethylamines
Drug-1454	D,R	Chloropyramine	CN(C)CCN(CC1=CC=C(C=C1)Cl)C2=CC=CC=N2	25295	DB08800	Allergology	Antihistaminic	-	ICKFFNBDFNZJSX-UHFFFAOYSA-N	289.807	C16H20ClN3	Organic compounds	Benzenoids	Benzene and substituted derivatives	Benzylamines
Drug-1455	R	Dimetindene	CC(C1=CC=CC=N1)C2=C(CC3=CC=CC=C32)CCN(C)C	21855	DB08801	-	-	-	MVMQESMQSYOVGV-UHFFFAOYSA-N	292.426	C20H24N2	Organic compounds	Benzenoids	Indenes and isoindenes	-
Drug-1456	D	Isothipendyl	CC(CN1C2=CC=CC=C2SC3=C1N=CC=C3)N(C)C	3781	DB08802	-	-	-	OQJBSDFFQWMKBQ-UHFFFAOYSA-N	285.409	C16H19N3S	Organic compounds	Organic nitrogen compounds	Organonitrogen compounds	Amines
Drug-1458	A	Nandrolonedecanoate	CCCCCCCCCC(=O)O[C@H]1CC[C@@H]2[C@@]1(CC[C@H]3[C@H]2CCC4=CC(=O)CC[C@H]34)C	9677	DB08804	-	-	Oncological disease (osteoporosis in postmenopausal women)	JKWKMORAXJQQSR-MOPIKTETSA-N	428.657	C28H44O3	Organic compounds	Lipids and lipid-like molecules	Steroids and steroid derivatives	Steroid esters
Drug-1459	A	Roxatidineacetate	CC(=O)OCC(=O)NCCCOC1=CC=CC(=C1)CN2CCCCC2	5105	DB08806	Gastroenterology	Antiulcer	antiulcer	SMTZFNFIKUPEJC-UHFFFAOYSA-N	348.443	C19H28N2O4	Organic compounds	Organoheterocyclic compounds	Piperidines	Benzylpiperidines
Drug-1460	C	Bopindolol	CC1=CC2=C(N1)C=CC=C2OCC(CNC(C)(C)C)OC(=O)C3=CC=CC=C3	44112	DB08807	-	-	antihypertensive	UUOJIACWOAYWEZ-UHFFFAOYSA-N	380.488	C23H28N2O3	Organic compounds	Benzenoids	Benzene and substituted derivatives	Benzoic acids and derivatives
Drug-1461	C	Bupranolol	CC1=CC(=C(C=C1)Cl)OCC(CNC(C)(C)C)O	2475	DB08808	-	-	-	HQIRNZOQPUAHHV-UHFFFAOYSA-N	271.785	C14H22ClNO2	Organic compounds	Benzenoids	Phenol ethers	-
Drug-1462	A	Cinitapride	CCOC1=CC(=C(C=C1C(=O)NC2CCN(CC2)CC3CCC=CC3)[N+](=O)[O-])N	68867	DB08810	-	-	gastroprokinetic	ZDLBNXXKDMLZMF-UHFFFAOYSA-N	402.495	C21H30N4O4	Organic compounds	Benzenoids	Benzene and substituted derivatives	Nitrobenzenes
Drug-1463	N	Tofisopam	CCC1C(=NN=C(C2=CC(=C(C=C12)OC)OC)C3=CC(=C(C=C3)OC)OC)C	5502	DB08811	-	-	-	RUJBDQSFYCKFAA-UHFFFAOYSA-N	382.46	C22H26N2O4	Organic compounds	Organoheterocyclic compounds	Benzodiazepines	-
Drug-1464	B	Triflusal	CC(=O)OC1=C(C=CC(=C1)C(F)(F)F)C(=O)O	9458	DB08814	-	-	-	RMWVZGDJPAKBDE-UHFFFAOYSA-N	248.157	C10H7F3O4	Organic compounds	Benzenoids	Benzene and substituted derivatives	Benzoic acids and derivatives
Drug-1465	N	Lurasidone	C1CC[C@H]([C@@H](C1)CN2CCN(CC2)C3=NSC4=CC=CC=C43)CN5C(=O)[C@H]6[C@@H]7CC[C@@H](C7)[C@H]6C5=O	213046	DB08815	-	-	antipsychotic	PQXKDMSYBGKCJA-CVTJIBDQSA-N	492.682	C28H36N4O2S	Organic compounds	Organoheterocyclic compounds	Diazinanes	Piperazines
Drug-1466	B	Ticagrelor	CCCSC1=NC2=C(C(=N1)N[C@@H]3C[C@H]3C4=CC(=C(C=C4)F)F)N=NN2[C@@H]5C[C@@H]([C@H]([C@H]5O)O)OCCO	9871419	DB08816	-	-	antithrombotic	OEKWJQXRCDYSHL-FNOIDJSQSA-N	522.572	C23H28F2N6O4S	Organic compounds	Organoheterocyclic compounds	Triazolopyrimidines	-
Drug-1467	S	Hyaluronicacid	CC(=O)N[C@H]1[C@@H](O[C@@H]([C@H](C1O[C@H]2[C@@H]([C@H]([C@@H]([C@H](O2)C(=O)O)O[C@H]3[C@@H](C([C@@H]([C@H](O3)CO)O)O[C@H]4[C@@H]([C@H]([C@@H]([C@H](O4)C(=O)O)O)O)O)NC(=O)C)O)O)O)CO)O	24759	DB08818	-	-	antiarthritic	KIUKXJAPPMFGSW-MNSSHETKSA-N	776.651	C28H44N2O23	Organic compounds	Organic oxygen compounds	Organooxygen compounds	Carbohydrates and carbohydrate conjugates
Drug-1468	S	Tafluprost	CC(C)OC(=O)CCC/C=C\C[C@H]1[C@H](C[C@H]([C@@H]1/C=C/C(COC2=CC=CC=C2)(F)F)O)O	9868491	DB08819	-	-	antiglaucoma	WSNODXPBBALQOF-VEJSHDCNSA-N	452.539	C25H34F2O5	Organic compounds	Lipids and lipid-like molecules	Fatty Acyls	Eicosanoids
Drug-1469	R	Ivacaftor	CC(C)(C)C1=CC(=C(C=C1NC(=O)C2=CNC3=CC=CC=C3C2=O)O)C(C)(C)C	16220172	DB08820	-	-	cystic fibrosis	PURKAOJPTOLRMP-UHFFFAOYSA-N	392.499	C24H28N2O3	Organic compounds	Benzenoids	Benzene and substituted derivatives	Anilides
Drug-1470	C	Azilsartanmedoxomil	CCOC1=NC2=CC=CC(=C2N1CC3=CC=C(C=C3)C4=CC=CC=C4C5=NC(=O)ON5)C(=O)OCC6=C(OC(=O)O6)C	11238823	DB08822	-	-	antihypertensive	QJFSABGVXDWMIW-UHFFFAOYSA-N	568.542	C30H24N4O8	Organic compounds	Benzenoids	Benzene and substituted derivatives	Biphenyls and derivatives
Drug-1474	C	Lomitapide	C1CN(CCC1NC(=O)C2=CC=CC=C2C3=CC=C(C=C3)C(F)(F)F)CCCCC4(C5=CC=CC=C5C6=CC=CC=C64)C(=O)NCC(F)(F)F	9853053	DB08827	-	-	hypercholesterolemia	MBBCVAKAJPKAKM-UHFFFAOYSA-N	693.734	C39H37F6N3O2	Organic compounds	Benzenoids	Fluorenes	-
Drug-1475	L	Vismodegib	CS(=O)(=O)C1=CC(=C(C=C1)C(=O)NC2=CC(=C(C=C2)Cl)C3=CC=CC=N3)Cl	24776445	DB08828	-	-	anticancer	BPQMGSKTAYIVFO-UHFFFAOYSA-N	421.292	C19H14Cl2N2O3S	Organic compounds	Benzenoids	Benzene and substituted derivatives	Anilides
Drug-1477	R,S	SpaglumicAcid	CC(=O)N[C@@H](CC(=O)N[C@H](CCC(=O)O)C(=O)O)C(=O)O	23760140	DB08835	Allergology	Antiallergic	-	GUCKKCMJTSNWCU-BQBZGAKWSA-N	304.255	C11H16N2O8	Organic compounds	Organic acids and derivatives	Peptidomimetics	Hybrid peptides
Drug-1480	C	Pitavastatin	C1CC1C2=NC3=CC=CC=C3C(=C2/C=C/[C@H](C[C@H](CC(=O)O)O)O)C4=CC=C(C=C4)F	5282452	DB08860	-	-	hypocholesterolemic	VGYFMXBACGZSIL-MCBHFWOFSA-N	421.468	C25H24FNO4	Organic compounds	Organoheterocyclic compounds	Quinolines and derivatives	Phenylquinolines
Drug-1481	J	Rilpivirine	CC1=CC(=CC(=C1NC2=NC(=NC=C2)NC3=CC=C(C=C3)C#N)C)/C=C/C#N	6451164	DB08864	-	-	antiviral	YIBOMRUWOWDFLG-ONEGZZNKSA-N	366.428	C22H18N6	Organic compounds	Benzenoids	Benzene and substituted derivatives	Benzonitriles
Drug-1482	L	Crizotinib	C[C@H](C1=C(C=CC(=C1Cl)F)Cl)OC2=C(N=CC(=C2)C3=CN(N=C3)C4CCNCC4)N	11626560	DB08865	-	-	anticancer	KTEIFNKAUNYNJU-GFCCVEGCSA-N	450.339	C21H22Cl2FN5O	Organic compounds	Organoheterocyclic compounds	Pyridines and derivatives	Pyrazolylpyridines
Drug-1483	G	Ulipristal	CC(=O)[C@]1(CC[C@@H]2[C@@]1(C[C@@H](C3=C4CCC(=O)C=C4CC[C@@H]23)C5=CC=C(C=C5)N(C)C)C)O	13559281	DB08867	-	-	Contraception	HKDLNTKNLJPAIY-WKWWZUSTSA-N	433.592	C28H35NO3	Organic compounds	Lipids and lipid-like molecules	Steroids and steroid derivatives	Oxosteroids
Drug-1484	L	Fingolimod	CCCCCCCCC1=CC=C(C=C1)CCC(CO)(CO)N	107970	DB08868	-	-	multiple sclerosis	KKGQTZUTZRNORY-UHFFFAOYSA-N	307.478	C19H33NO2	Organic compounds	Organic nitrogen compounds	Organonitrogen compounds	Amines
Drug-1485	L	Eribulin	C[C@@H]1C[C@@H]2CC[C@H]3C(=C)C[C@@H](O3)CC[C@]45C[C@@H]6[C@H](O4)[C@H]7[C@@H](O6)[C@@H](O5)[C@@H]8[C@@H](O7)CCC(O8)CC(=O)C[C@H]9[C@H](C[C@H](C1=C)O2)O[C@@H]([C@@H]9OC)C[C@@H](CN)O	73425383	DB08871	-	-	anticancer	UFNVPOGXISZXJD-WVMZDRIUSA-N	729.908	C40H59NO11	Organic compounds	Organoheterocyclic compounds	Furopyrans	-
Drug-1486	J	Boceprevir	CC1([C@@H]2[C@H]1[C@H](N(C2)C(=O)[C@H](C(C)(C)C)NC(=O)NC(C)(C)C)C(=O)NC(CC3CCC3)C(=O)C(=O)N)C	10324367	DB08873	-	-	antiviral [HCV]	LHHCSNFAOIFYRV-DOVBMPENSA-N	519.687	C27H45N5O5	Organic compounds	Organic acids and derivatives	Peptidomimetics	Hybrid peptides
Drug-1487	A	Fidaxomicin	CC[C@H]1/C=C(/[C@H](C/C=C/C=C(/C(=O)OC(C/C=C(/C=C(/[C@@H]1O[C@H]2[C@H]([C@H]([C@@H](C(O2)(C)C)OC(=O)C(C)C)O)O)\C)\C)[C@@H](C)O)\CO[C@H]3[C@H]([C@H]([C@@H]([C@H](O3)C)OC(=O)C4=C(C(=C(C(=C4O)Cl)O)Cl)CC)O)OC)O)\C	70678896	DB08874	-	-	antibacterial	ZVGNESXIJDCBKN-KFGPIHIUSA-N	1058.05	C52H74Cl2O18	Organic compounds	Phenylpropanoids and polyketides	Macrolides and analogues	-
Drug-1488	L	Cabozantinib	COC1=CC2=C(C=CN=C2C=C1OC)OC3=CC=C(C=C3)NC(=O)C4(CC4)C(=O)NC5=CC=C(C=C5)F	25102847	DB08875	-	-	anticancer	ONIQOQHATWINJY-UHFFFAOYSA-N	501.514	C28H24FN3O5	Organic compounds	Organic oxygen compounds	Organooxygen compounds	Ethers
Drug-1489	L	Ruxolitinib	C1CCC(C1)[C@@H](CC#N)N2C=C(C=N2)C3=C4C=CNC4=NC=N3	25126798	DB08877	-	-	anticancer	HFNKQEVNSGCOJV-OAHLLOKOSA-N	306.373	C17H18N6	Organic compounds	Organoheterocyclic compounds	Pyrrolopyrimidines	Pyrrolo[2,3-d]pyrimidines
Drug-1490	L	Vemurafenib	CCCS(=O)(=O)NC1=C(C(=C(C=C1)F)C(=O)C2=CNC3=NC=C(C=C23)C4=CC=C(C=C4)Cl)F	42611257	DB08881	-	-	anticancer	GPXBXXGIAQBQNI-UHFFFAOYSA-N	489.922	C23H18ClF2N3O3S	Organic compounds	Organic oxygen compounds	Organooxygen compounds	Carbonyl compounds
Drug-1491	A	Linagliptin	CC#CCN1C2=C(N=C1N3CCC[C@H](C3)N)N(C(=O)N(C2=O)CC4=NC5=CC=CC=C5C(=N4)C)C	10096344	DB08882	-	-	antidiabetic	LTXREWYXXSTFRX-QGZVFWFLSA-N	472.553	C25H28N8O2	Organic compounds	Organoheterocyclic compounds	Imidazopyrimidines	Purines and purine derivatives
Drug-1492	N	Perampanel	C1=CC=C(C=C1)N2C=C(C=C(C2=O)C3=CC=CC=C3C#N)C4=CC=CC=N4	9924495	DB08883	-	-	antiepileptic	PRMWGUBFXWROHD-UHFFFAOYSA-N	349.393	C23H15N3O	Organic compounds	Organoheterocyclic compounds	Pyridines and derivatives	Bipyridines and oligopyridines
Drug-1495	L	Carfilzomib	CC(C)C[C@@H](C(=O)[C@]1(CO1)C)NC(=O)[C@H](CC2=CC=CC=C2)NC(=O)[C@H](CC(C)C)NC(=O)[C@H](CCC3=CC=CC=C3)NC(=O)CN4CCOCC4	11556711	DB08889	-	-	anticancer	BLMPQMFVWMYDKT-NZTKNTHTSA-N	719.924	C40H57N5O7	Organic compounds	Organic acids and derivatives	Carboxylic acids and derivatives	Amino acids, peptides, and analogues
Drug-1496	A	Linaclotide	C[C@H]1C(=O)N[C@H]2CSSC[C@H]3C(=O)N[C@H](C(=O)N[C@H](C(=O)N[C@@H](CSSC[C@H](NC(=O)CNC(=O)[C@@H](NC2=O)[C@@H](C)O)C(=O)N[C@@H](CC4=CC=C(C=C4)O)C(=O)O)C(=O)N[C@@H](CSSC[C@@H](C(=O)N3)N)C(=O)N[C@H](C(=O)N5CCC[C@H]5C(=O)N1)CC(=O)N)CC6=CC=C(C=C6)O)CCC(=O)O	16158208	DB08890	-	-	irritable bowel syndrome	KXGCNMMJRFDFNR-WDRJZQOASA-N	1526.72	C59H79N15O21S6	Organic compounds	Organic Polymers	Polypeptides	-
Drug-1497	G	Mirabegron	C1=CC=C(C=C1)[C@H](CNCCC2=CC=C(C=C2)NC(=O)CC3=CSC(=N3)N)O	9865528	DB08893	-	-	urinary incontinence	PBAPPPCECJKMCM-IBGZPJMESA-N	396.509	C21H24N4O2S	Organic compounds	Benzenoids	Benzene and substituted derivatives	Anilides
Drug-1498	L	Tofacitinib	C[C@@H]1CCN(C[C@@H]1N(C)C2=NC=NC3=C2C=CN3)C(=O)CC#N	9926791	DB08895	-	-	antiarthritic	UJLAWZDWDVHWOW-YPMHNXCESA-N	312.377	C16H20N6O	Organic compounds	Organoheterocyclic compounds	Piperidines	N-acylpiperidines
Drug-1499	L	Regorafenib	CNC(=O)C1=NC=CC(=C1)OC2=CC(=C(C=C2)NC(=O)NC3=CC(=C(C=C3)Cl)C(F)(F)F)F	11167602	DB08896	-	-	anticancer	FNHKPVJBJVTLMP-UHFFFAOYSA-N	482.82	C21H15ClF4N4O3	Organic compounds	Organic oxygen compounds	Organooxygen compounds	Ethers
Drug-1500	R	Aclidinium	C1C[N+]2(CCC1[C@H](C2)OC(=O)C(C3=CC=CS3)(C4=CC=CS4)O)CCCOC5=CC=CC=C5	11434515	DB08897	-	-	COPD	ASMXXROZKSBQIH-VITNCHFBSA-N	484.649	C26H30NO4S2+	Organic compounds	Organoheterocyclic compounds	Quinuclidines	-
Drug-1501	L	Ponatinib	CC1=C(C=C(C=C1)C(=O)NC2=CC(=C(C=C2)CN3CCN(CC3)C)C(F)(F)F)C#CC4=CN=C5N4N=CC=C5	24826799	DB08901	-	-	anticancer	PHXJVRSECIGDHY-UHFFFAOYSA-N	532.571	C29H27F3N6O	Organic compounds	Benzenoids	Benzene and substituted derivatives	Anilides
Drug-1502	J	Bedaquiline	CN(C)CC[C@@](C1=CC=CC2=CC=CC=C21)([C@H](C3=CC=CC=C3)C4=C(N=C5C=CC(=CC5=C4)Br)OC)O	5388906	DB08903	-	-	antibacterial	QUIJNHUBAXPXFS-XLJNKUFUSA-N	555.516	C32H31BrN2O2	Organic compounds	Phenylpropanoids and polyketides	Stilbenes	-
Drug-1504	R	Fluticasonefuroate	C[C@@H]1C[C@H]2[C@@H]3C[C@@H](C4=CC(=O)C=C[C@@]4([C@]3([C@H](C[C@@]2([C@]1(C(=O)SCF)OC(=O)C5=CC=CO5)C)O)F)C)F	9854489	DB08906	-	-	antiallergic	XTULMSXFIHGYFS-VLSRWLAYSA-N	538.578	C27H29F3O6S	Organic compounds	Lipids and lipid-like molecules	Steroids and steroid derivatives	Steroid esters
Drug-1505	A	Canagliflozin	CC1=C(C=C(C=C1)[C@H]2[C@@H]([C@H]([C@@H]([C@H](O2)CO)O)O)O)CC3=CC=C(S3)C4=CC=C(C=C4)F	24812758	DB08907	-	-	antidiabetic (diabeties 2)	XTNGUQKDFGDXSJ-ZXGKGEBGSA-N	444.517	C24H25FO5S	Organic compounds	Organic oxygen compounds	Organooxygen compounds	Carbohydrates and carbohydrate conjugates
Drug-1506	N	Dimethylfumarate	COC(=O)/C=C/C(=O)OC	637568	DB08908	-	-	multiple sclerosis	LDCRTTXIJACKKU-ONEGZZNKSA-N	144.126	C6H8O4	Organic compounds	Lipids and lipid-like molecules	Fatty Acyls	Fatty acid esters
Drug-1508	L	Pomalidomide	C1CC(=O)NC(=O)C1N2C(=O)C3=C(C2=O)C(=CC=C3)N	134780	DB08910	-	-	anticancer	UVSMNLNDYGZFPF-UHFFFAOYSA-N	273.248	C13H11N3O4	Organic compounds	Organoheterocyclic compounds	Isoindoles and derivatives	Isoindolines
Drug-1509	L	Trametinib	CC1=C2C(=C(N(C1=O)C)NC3=C(C=C(C=C3)I)F)C(=O)N(C(=O)N2C4=CC(=CC=C4)NC(=O)C)C5CC5	11707110	DB08911	-	-	anticancer	LIRYPHYGHXZJBZ-UHFFFAOYSA-N	615.404	C26H23FIN5O4	Organic compounds	Organoheterocyclic compounds	Pyridopyrimidines	-
Drug-1510	L	Dabrafenib	CC(C)(C)C1=NC(=C(S1)C2=NC(=NC=C2)N)C3=C(C(=CC=C3)NS(=O)(=O)C4=C(C=CC=C4F)F)F	44462760	DB08912	-	-	anticancer	BFSMGDJOXZAERB-UHFFFAOYSA-N	519.561	C23H20F3N5O2S2	Organic compounds	Benzenoids	Benzene and substituted derivatives	Sulfanilides
Drug-1511	L	Afatinib	CN(C)C/C=C/C(=O)NC1=C(C=C2C(=C1)C(=NC=N2)NC3=CC(=C(C=C3)F)Cl)O[C@H]4CCOC4	10184653	DB08916	-	-	anticancer	ULXXDDBFHOBEHA-CWDCEQMOSA-N	485.944	C24H25ClFN5O3	Organic compounds	Organoheterocyclic compounds	Diazanaphthalenes	Benzodiazines
Drug-1513	-	Perospirone	C1CC[C@H]2[C@@H](C1)C(=O)N(C2=O)CCCCN3CCN(CC3)C4=NSC5=CC=CC=C54	115368	DB08922	-	-	-	FBVFZWUMDDXLLG-HDICACEKSA-N	426.579	C23H30N4O2S	Organic compounds	Organoheterocyclic compounds	Diazinanes	Piperazines
Drug-1516	J	Dolutegravir	C[C@@H]1CCO[C@@H]2N1C(=O)C3=C(C(=O)C(=CN3C2)C(=O)NCC4=C(C=C(C=C4)F)F)O	54726191	DB08930	-	-	antiviral (HIV)	RHWKPHLQXYSBKR-BMIGLBTASA-N	419.385	C20H19F2N3O5	Organic compounds	Organoheterocyclic compounds	Pyridines and derivatives	Pyridinecarboxylic acids and derivatives
Drug-1517	C	Riociguat	CN(C1=C(N=C(N=C1N)C2=NN(C3=C2C=CC=N3)CC4=CC=CC=C4F)N)C(=O)OC	11304743	DB08931	-	-	CTEPH	WXXSNCNJFUAIDG-UHFFFAOYSA-N	422.424	C20H19FN8O2	Organic compounds	Organoheterocyclic compounds	Pyrazolopyridines	-
Drug-1518	C	Macitentan	CCCNS(=O)(=O)NC1=C(C(=NC=N1)OCCOC2=NC=C(C=N2)Br)C3=CC=C(C=C3)Br	16004692	DB08932	-	-	PAH	JGCMEBMXRHSZKX-UHFFFAOYSA-N	588.275	C19H20Br2N6O4S	Organic compounds	Organoheterocyclic compounds	Diazines	Pyrimidines and pyrimidine derivatives
Drug-1519	D	Luliconazole	C1[C@H](S/C(=C(\C#N)/N2C=CN=C2)/S1)C3=C(C=C(C=C3)Cl)Cl	3003141	DB08933	-	-	antifungal	YTAOBBFIOAEMLL-REQDGWNSSA-N	354.267	C14H9Cl2N3S2	Organic compounds	Benzenoids	Benzene and substituted derivatives	Halobenzenes
Drug-1520	J	Sofosbuvir	C[C@@H](C(=O)OC(C)C)N[P@](=O)(OCC1[C@H]([C@@]([C@@H](O1)N2C=CC(=O)NC2=O)(C)F)O)OC3=CC=CC=C3	73425384	DB08934	-	-	antiviral (HCV)	TTZHDVOVKQGIBA-LVPOHEQUSA-N	529.458	C22H29FN3O9P	Organic compounds	Nucleosides, nucleotides, and analogues	Pyrimidine nucleosides	Pyrimidine 2'-deoxyribonucleosides
Drug-1521	R	Chlorcyclizine	CN1CCN(CC1)C(C2=CC=CC=C2)C3=CC=C(C=C3)Cl	2710	DB08936	Allergology	Antiemetic	-	WFNAKBGANONZEQ-UHFFFAOYSA-N	300.83	C18H21ClN2	Organic compounds	Benzenoids	Benzene and substituted derivatives	Diphenylmethanes
Drug-1527	C	Ifenprodil	CC(C(C1=CC=C(C=C1)O)O)N2CCC(CC2)CC3=CC=CC=C3	3689	DB08954	Cardiovascular	Vasodilator	-	UYNVMODNBIQBMV-UHFFFAOYSA-N	325.452	C21H27NO2	Organic compounds	Organoheterocyclic compounds	Piperidines	Benzylpiperidines
Drug-1530	G	Gemeprost	CCCCC(C)(C)[C@@H](/C=C/[C@H]1[C@@H](CC(=O)[C@@H]1CCCC/C=C/C(=O)OC)O)O	5282237	DB08964	-	-	abortifacient	KYBOHGVERHWSSV-VNIVIJDLSA-N	394.552	C23H38O5	Organic compounds	Lipids and lipid-like molecules	Fatty Acyls	Fatty alcohols
Drug-1551	C	Diosmin	C[C@H]1[C@@H]([C@H]([C@H]([C@@H](O1)OC[C@@H]2[C@H]([C@@H]([C@H]([C@@H](O2)OC3=CC(=C4C(=C3)OC(=CC4=O)C5=CC(=C(C=C5)OC)O)O)O)O)O)O)O)O	5281613	DB08995	Cardiovascular	-	-	GZSOSUNBTXMUFQ-YFAPSIMESA-N	608.549	C28H32O15	Organic compounds	Phenylpropanoids and polyketides	Flavonoids	Flavonoid glycosides
Drug-1552	N	Dimetacrine	CC1(C2=CC=CC=C2N(C3=CC=CC=C31)CCCN(C)C)C	94280	DB08996	-	-	-	RYQOGSFEJBUZBX-UHFFFAOYSA-N	294.442	C20H26N2	Organic compounds	Organoheterocyclic compounds	Quinolines and derivatives	Benzoquinolines
Drug-1557	C	Clinofibrate	CCC(C)(C(=O)O)OC1=CC=C(C=C1)C2(CCCCC2)C3=CC(=CC=C3)OC(C)(CC)C(=O)O	45358412	DB09006	-	-	lipoprotein disorders	OGGAHXJZRRGBTK-UHFFFAOYSA-N	468.59	C28H36O6	Organic compounds	Benzenoids	Benzene and substituted derivatives	Diphenylmethanes
Drug-1561	N	Captodiame	CCCCSC1=CC=C(C=C1)C(C2=CC=CC=C2)SCCN(C)C	10240	DB09014	-	-	-	IZLPZXSZLLELBJ-UHFFFAOYSA-N	359.59	C21H29NS2	Organic compounds	Benzenoids	Benzene and substituted derivatives	Diphenylmethanes
Drug-1563	N	Butriptyline	CC(CC1C2=CC=CC=C2CCC3=CC=CC=C13)CN(C)C	21772	DB09016	-	-	-	ALELTFCQZDXAMQ-UHFFFAOYSA-N	293.454	C21H27N	Organic compounds	Benzenoids	Dibenzocycloheptenes	-
Drug-1565	A	Bromopride	CCN(CC)CCNC(=O)C1=CC(=C(C=C1OC)N)Br	2446	DB09018	Central Nervous System	Antiemetic	-	GIYAQDDTCWHPPL-UHFFFAOYSA-N	344.253	C14H22BrN3O2	Organic compounds	Benzenoids	Phenol ethers	Aminophenyl ethers
Drug-1569	C	Aliskiren	CC(C)[C@@H](CC1=CC(=C(C=C1)OC)OCCCOC)C[C@@H]([C@H](C[C@@H](C(C)C)C(=O)NCC(C)(C)C(=O)N)O)N	5493444	DB09026	-	-	antihypertensive	UXOWGYHJODZGMF-QORCZRPOSA-N	551.769	C30H53N3O6	Organic compounds	Organic acids and derivatives	Carboxylic acids and derivatives	Amino acids, peptides, and analogues
Drug-1570	J	Ledipasvir	CC(C)[C@@H](C(=O)N1CC2(CC2)C[C@H]1C3=NC=C(N3)C4=CC5=C(C=C4)C6=C(C5(F)F)C=C(C=C6)C7=CC8=C(C=C7)N=C(N8)[C@@H]9[C@H]1CC[C@H](C1)N9C(=O)[C@H](C(C)C)NC(=O)OC)NC(=O)OC	67505836	DB09027	-	-	antiviral (HCV)	VRTWBAAJJOHBQU-KMWAZVGDSA-N	889.018	C49H54F2N8O6	Organic compounds	Benzenoids	Fluorenes	-
Drug-1571	N	Cytisine	C1[C@H]2CNC[C@@H]1C3=CC=CC(=O)N3C2	10235	DB09028	-	-	-	ANJTVLIZGCUXLD-DTWKUNHWSA-N	190.246	C11H14N2O	Organic compounds	Alkaloids and derivatives	Lupin alkaloids	Cytisine and derivatives
Drug-1572	B	Vorapaxar	CCOC(=O)N[C@@H]1CC[C@@H]2[C@@H](C1)C[C@@H]3[C@H]([C@H]2/C=C/C4=NC=C(C=C4)C5=CC(=CC=C5)F)[C@H](OC3=O)C	10077130	DB09030	-	-	coronary artery disease	ZBGXUVOIWDMMJE-QHNZEKIYSA-N	492.591	C29H33FN2O4	Organic compounds	Organoheterocyclic compounds	Naphthofurans	-
Drug-1573	L	Miltefosine	CCCCCCCCCCCCCCCCOP(=O)([O-])OCC[N+](C)(C)C	3599	DB09031	-	-	anticancer	PQLXHQMOHUQAKB-UHFFFAOYSA-N	407.576	C21H46NO4P	Organic compounds	Organic nitrogen compounds	Organonitrogen compounds	Quaternary ammonium salts
Drug-1574	N	Suvorexant	C[C@@H]1CCN(CCN1C(=O)C2=C(C=CC(=C2)C)N3N=CC=N3)C4=NC5=C(O4)C=CC(=C5)Cl	24965990	DB09034	-	-	insomnia	JYTNQNCOQXFQPK-MRXNPFEDSA-N	450.927	C23H23ClN6O2	Organic compounds	Benzenoids	Benzene and substituted derivatives	Toluenes
Drug-1575	A	Empagliflozin	C1COC[C@H]1OC2=CC=C(C=C2)CC3=C(C=CC(=C3)[C@H]4[C@@H]([C@H]([C@@H]([C@H](O4)CO)O)O)O)Cl	11949646	DB09038	-	-	antidiabetic (diabeties 2)	OBWASQILIWPZMG-QZMOQZSNSA-N	450.912	C23H27ClO7	Organic compounds	Organic oxygen compounds	Organooxygen compounds	Carbohydrates and carbohydrate conjugates
Drug-1576	A	Eliglustat	CCCCCCCC(=O)N[C@H](CN1CCCC1)[C@@H](C2=CC3=C(C=C2)OCCO3)O	23652731	DB09039	-	-	-	FJZZPCZKBUKGGU-AUSIDOKSSA-N	404.551	C23H36N2O4	Organic compounds	Organoheterocyclic compounds	Benzodioxanes	Benzo-1,4-dioxanes
Drug-1577	D	Efinaconazole	C[C@H]([C@](CN1C=NC=N1)(C2=C(C=C(C=C2)F)F)O)N3CCC(=C)CC3	489181	DB09040	-	-	antifungal	NFEZZTICAUWDHU-RDTXWAMCSA-N	348.398	C18H22F2N4O	Organic compounds	Benzenoids	Benzene and substituted derivatives	Phenethylamines
Drug-1578	D	Tavaborole	B1(C2=C(CO1)C=C(C=C2)F)O	11499245	DB09041	-	-	antifungal	LFQDNHWZDQTITF-UHFFFAOYSA-N	151.931	C7H6BFO2	Organic compounds	Organohalogen compounds	Aryl halides	Aryl fluorides
Drug-1580	-	Finafloxacin	C1CC1N2C=C(C(=O)C3=CC(=C(C(=C32)C#N)N4C[C@H]5[C@H](C4)OCCN5)F)C(=O)O	11567473	DB09047	-	-	antibacterial	FYMHQCNFKNMJAV-HOTGVXAUSA-N	398.394	C20H19FN4O4	Organic compounds	Organoheterocyclic compounds	Quinolines and derivatives	Quinoline carboxylic acids
Drug-1581	A	Netupitant	CC1=CC=CC=C1C2=CC(=NC=C2N(C)C(=O)C(C)(C)C3=CC(=CC(=C3)C(F)(F)F)C(F)(F)F)N4CCN(CC4)C	6451149	DB09048	-	-	antinauseant	WAXQNWCZJDTGBU-UHFFFAOYSA-N	578.603	C30H32F6N4O	Organic compounds	Organoheterocyclic compounds	Diazinanes	Piperazines
Drug-1582	A	Naloxegol	COCCOCCOCCOCCOCCOCCOCCO[C@H]1CC[C@]2([C@H]3CC4=C5[C@]2([C@H]1OC5=C(C=C4)O)CCN3CC=C)O	56959087	DB09049	-	-	opiod induced constipation	XNKCCCKFOQNXKV-ZRSCBOBOSA-N	651.794	C34H53NO11	Organic compounds	Benzenoids	Phenanthrenes and derivatives	-
Drug-1583	J	Ceftolozane	CC(C)(C(=O)O)O/N=C(/C1=NSC(=N1)N)\C(=O)N[C@H]2[C@@H]3N(C2=O)C(=C(CS3)C[N+]4=CC(=C(N4C)N)NC(=O)NCCN)C(=O)[O-]	53234134	DB09050	-	-	-	JHFNIHVVXRKLEF-DCZLAGFPSA-N	666.689	C23H30N12O8S2	Organic compounds	Organoheterocyclic compounds	Lactams	Beta lactams
Drug-1584	L	Ibrutinib	C=CC(=O)N1CCC[C@H](C1)N2C3=C(C(=N2)C4=CC=C(C=C4)OC5=CC=CC=C5)C(=NC=N3)N	24821094	DB09053	-	-	anticancer	XYFPWWZEPKGCCK-GOSISDBHSA-N	440.507	C25H24N6O2	Organic compounds	Benzenoids	Benzene and substituted derivatives	Diphenylethers
Drug-1586	J	Avibactam	C1C[C@H](N2C[C@@H]1N(C2=O)OS(=O)(=O)O)C(=O)N	9835049	DB09060	-	-	-	NDCUAPJVLWFHHB-UHNVWZDZSA-N	265.24	C7H11N3O6S	Organic compounds	Organic acids and derivatives	Carboxylic acids and derivatives	Amino acids, peptides, and analogues
Drug-1588	L	Ceritinib	CC1=CC(=C(C=C1C2CCNCC2)OC(C)C)NC3=NC=C(C(=N3)NC4=CC=CC=C4S(=O)(=O)C(C)C)Cl	57379345	DB09063	-	-	anticancer	VERWOWGGCGHDQE-UHFFFAOYSA-N	558.138	C28H36ClN5O3S	Organic compounds	Organoheterocyclic compounds	Piperidines	Phenylpiperidines
Drug-1590	N	Vortioxetine	CC1=CC(=C(C=C1)SC2=CC=CC=C2N3CC[NH2+]CC3)C	71768094	DB09068	-	-	antidepressant	YQNWZWMKLDQSAC-UHFFFAOYSA-O	299.456	C18H23N2S+	Organic compounds	Organoheterocyclic compounds	Diazinanes	Piperazines
Drug-1591	C	Trimetazidine	COC1=C(C(=C(C=C1)CN2CCNCC2)OC)OC	21109	DB09069	Cardiovascular	Antianginal	-	UHWVSEOVJBQKBE-UHFFFAOYSA-N	266.341	C14H22N2O3	Organic compounds	Benzenoids	Benzene and substituted derivatives	Phenylmethylamines
Drug-1592	G	Tibolone	C[C@@H]1CC2=C(CCC(=O)C2)[C@@H]3[C@@H]1[C@@H]4CC[C@]([C@]4(CC3)C)(C#C)O	444008	DB09070	Endocrinology	-	anabolic metabolism	WZDGZWOAQTVYBX-XOINTXKNSA-N	312.453	C21H28O2	Organic compounds	Lipids and lipid-like molecules	Steroids and steroid derivatives	Oxosteroids
Drug-1593	N	Tasimelteon	CCC(=O)NC[C@@H]1C[C@H]1C2=C3CCOC3=CC=C2	10220503	DB09071	-	-	free-running circadian disorde	PTOIAAWZLUQTIO-GXFFZTMASA-N	245.322	C15H19NO2	Organic compounds	Organoheterocyclic compounds	Coumarans	-
Drug-1594	L	Palbociclib	CC1=C(C(=O)N(C2=NC(=NC=C12)NC3=NC=C(C=C3)N4CCNCC4)C5CCCC5)C(=O)C	5330286	DB09073	-	-	-	AHJRHEGDXFFMBM-UHFFFAOYSA-N	447.543	C24H29N7O2	Organic compounds	Organoheterocyclic compounds	Diazinanes	Piperazines
Drug-1595	L	Olaparib	C1CC1C(=O)N2CCN(CC2)C(=O)C3=C(C=CC(=C3)CC4=NNC(=O)C5=CC=CC=C54)F	23725625	DB09074	-	-	anticancer	FDLYAMZZIXQODN-UHFFFAOYSA-N	434.471	C24H23FN4O3	Organic compounds	Organoheterocyclic compounds	Diazanaphthalenes	Benzodiazines
Drug-1596	B	Edoxaban	CN1CCC2=C(C1)SC(=N2)C(=O)N[C@@H]3C[C@H](CC[C@@H]3NC(=O)C(=O)NC4=NC=C(C=C4)Cl)C(=O)N(C)C	10280735	DB09075	-	-	anticoagulant	HGVDHZBSSITLCT-JLJPHGGASA-N	548.059	C24H30ClN7O4S	Organic compounds	Organic acids and derivatives	Carboxylic acids and derivatives	Amino acids, peptides, and analogues
Drug-1597	R	Umeclidinium	C1C[N+]2(CCC1(CC2)C(C3=CC=CC=C3)(C4=CC=CC=C4)O)CCOCC5=CC=CC=C5	11519070	DB09076	-	-	COPD	FVTWTVQXNAJTQP-UHFFFAOYSA-N	428.596	C29H34NO2+	Organic compounds	Benzenoids	Benzene and substituted derivatives	Diphenylmethanes
Drug-1598	L	Lenvatinib	COC1=CC2=NC=CC(=C2C=C1C(=O)N)OC3=CC(=C(C=C3)NC(=O)NC4CC4)Cl	9823820	DB09078	-	-	-	WOSKHXYHFSIKNG-UHFFFAOYSA-N	426.857	C21H19ClN4O4	Organic compounds	Organoheterocyclic compounds	Quinolines and derivatives	Quinoline carboxamides
Drug-1599	L	Nintedanib	CN1CCN(CC1)CC(=O)N(C)C2=CC=C(C=C2)N/C(=C\3/C4=C(C=C(C=C4)C(=O)OC)NC3=O)/C5=CC=CC=C5	9809715	DB09079	-	-	idiopathic pulmonary fibrosis	XZXHXSATPCNXJR-ZIADKAODSA-N	539.636	C31H33N5O4	Organic compounds	Organoheterocyclic compounds	Indoles and derivatives	Indolecarboxylic acids and derivatives
Drug-1600	R	Olodaterol	CC(C)(CC1=CC=C(C=C1)OC)NC[C@@H](C2=CC(=CC3=C2OCC(=O)N3)O)O	11504295	DB09080	-	-	COPD	COUYJEVMBVSIHV-SFHVURJKSA-N	386.448	C21H26N2O5	Organic compounds	Organoheterocyclic compounds	Benzoxazines	Benzoxazinones
Drug-1602	R	Vilanterol	C1=CC(=C(C(=C1)Cl)COCCOCCCCCCNC[C@@H](C2=CC(=C(C=C2)O)CO)O)Cl	10184665	DB09082	-	-	-	DAFYYTQWSAWIGS-DEOSSOPVSA-N	486.43	C24H33Cl2NO5	Organic compounds	Benzenoids	Benzene and substituted derivatives	Benzylethers
Drug-1605	C,D,N,S	Tetracaine	CCCCNC1=CC=C(C=C1)C(=O)OCCN(C)C	5411	DB09085	Neuromuscular	-	-	GKCBAIGFKIBETG-UHFFFAOYSA-N	264.369	C15H24N2O2	Organic compounds	Benzenoids	Benzene and substituted derivatives	Benzoic acids and derivatives
Drug-1606	A	Eugenol	COC1=C(C=CC(=C1)CC=C)O	3314	DB09086	-	-	-	RRAFCDWBNXTKKO-UHFFFAOYSA-N	164.204	C10H12O2	Organic compounds	Benzenoids	Phenols	Methoxyphenols
Drug-1607	A	Trimebutine	CCC(COC(=O)C1=CC(=C(C(=C1)OC)OC)OC)(C2=CC=CC=C2)N(C)C	5573	DB09089	-	-	-	LORDFXWUHHSAQU-UHFFFAOYSA-N	387.476	C22H29NO5	Organic compounds	Benzenoids	Benzene and substituted derivatives	Benzoic acids and derivatives
Drug-1608	A	Pinaverium	CC1(C2CCC(C1C2)CCOCC[N+]3(CCOCC3)CC4=CC(=C(C=C4Br)OC)OC)C	40704	DB09090	-	-	-	DDHUTBKXLWCZCO-UHFFFAOYSA-N	511.521	C26H41BrNO4+	Organic compounds	Lipids and lipid-like molecules	Prenol lipids	Monoterpenoids
Drug-1614	G	Quinagolide	CCCN1C[C@H](C[C@H]2[C@H]1CC3=C(C2)C(=CC=C3)O)NS(=O)(=O)N(CC)CC	3086401	DB09097	-	-	antihyperprolactinemia	GDFGTRDCCWFXTG-ZIFCJYIRSA-N	395.562	C20H33N3O3S	Organic compounds	Organoheterocyclic compounds	Quinolines and derivatives	Benzoquinolines
Drug-1616	J	Elvitegravir	CC(C)[C@@H](CO)N1C=C(C(=O)C2=CC(=C(C=C21)OC)CC3=C(C(=CC=C3)Cl)F)C(=O)O	5277135	DB09101	-	-	antiviral (HIV)	JUZYLCPPVHEVSV-LJQANCHMSA-N	447.887	C23H23ClFNO5	Organic compounds	Organoheterocyclic compounds	Quinolines and derivatives	Quinoline carboxylic acids
Drug-1621	N	Stiripentol	CC(C)(C)C(/C=C/C1=CC2=C(C=C1)OCO2)O	5311454	DB09118	-	-	antiepileptic	IBLNKMRFIPWSOY-FNORWQNLSA-N	234.295	C14H18O3	Organic compounds	Organoheterocyclic compounds	Benzodioxoles	-
Drug-1622	N	Eslicarbazepineacetate	CC(=O)O[C@H]1CC2=CC=CC=C2N(C3=CC=CC=C13)C(=O)N	179344	DB09119	-	-	antieplleptic	QIALRBLEEWJACW-INIZCTEOSA-N	296.326	C17H16N2O3	Organic compounds	Organoheterocyclic compounds	Benzazepines	Dibenzazepines
Drug-1624	G	Dienogest	C[C@]12CCC3=C4CCC(=O)C=C4CC[C@H]3[C@@H]1CC[C@]2(CC#N)O	68861	DB09123	-	-	endometriosis	AZFLJNIPTRTECV-FUMNGEBKSA-N	311.425	C20H25NO2	Organic compounds	Lipids and lipid-like molecules	Steroids and steroid derivatives	Oxosteroids
Drug-1627	N	Brexpiprazole	C1CN(CCN1CCCCOC2=CC3=C(C=C2)C=CC(=O)N3)C4=C5C=CSC5=CC=C4	11978813	DB09128	-	-	-	ZKIAIYBUSXZPLP-UHFFFAOYSA-N	433.57	C25H27N3O2S	Organic compounds	Organoheterocyclic compounds	Diazinanes	Piperazines
Drug-1636	L	Sonidegib	C[C@@H]1CN(C[C@@H](O1)C)C2=NC=C(C=C2)NC(=O)C3=CC=CC(=C3C)C4=CC=C(C=C4)OC(F)(F)F	24775005	DB09143	-	-	-	VZZJRYRQSPEMTK-CALCHBBNSA-N	485.507	C26H26F3N3O3	Organic compounds	Benzenoids	Benzene and substituted derivatives	Biphenyls and derivatives
Drug-1638	B	Ironsaccharate	C([C@@H]1[C@H]([C@@H]([C@H]([C@H](O1)O[C@]2([C@H]([C@@H]([C@H](O2)CO)O)O)CO)O)O)O)O.O.O.O.[OH-].[O-2].[O-2].[O-2].[O-2].[O-2].[O-2].[O-2].[O-2].[Na+].[Na+].[Fe+3].[Fe+3].[Fe+3].[Fe+3].[Fe+3]	91663255	DB09146	-	-	-	FWZTTZUKDVJDCM-CEJAUHOTSA-M	866.546	C12H29Fe5Na2O23	Organic compounds	Organic oxygen compounds	Organooxygen compounds	Carbohydrates and carbohydrate conjugates
Drug-1639	V	Florbetaben(18F)	CNC1=CC=C(C=C1)/C=C/C2=CC=C(C=C2)OCCOCCOCC[18F]	11501341	DB09148	-	-	-	NCWZOASIUQVOFA-FWZJPQCDSA-N	358.444	C21H26FNO3	Organic compounds	Phenylpropanoids and polyketides	Stilbenes	-
Drug-1640	V	Florbetapir(18F)	CNC1=CC=C(C=C1)/C=C/C2=CN=C(C=C2)OCCOCCOCC[18F]	24822371	DB09149	-	-	-	YNDIAUKFXKEXSV-CRYLGTRXSA-N	359.432	C20H25FN2O3	Organic compounds	Benzenoids	Benzene and substituted derivatives	Styrenes
Drug-1642	V	Flutemetamol(18F)	CNC1=C(C=C(C=C1)C2=NC3=C(S2)C=C(C=C3)O)[18F]	15950376	DB09151	-	-	-	VVECGOCJFKTUAX-HUYCHCPVSA-N	273.316	C14H11FN2OS	Organic compounds	Organoheterocyclic compounds	Benzothiazoles	-
Drug-1648	N	Etizolam	CCC1=CC2=C(S1)N3C(=NN=C3CN=C2C4=CC=CC=C4Cl)C	3307	DB09166	-	-	anxiolytic	VMZUTJCNQWMAGF-UHFFFAOYSA-N	342.845	C17H15ClN4S	Organic compounds	Organoheterocyclic compounds	Thienodiazepines	-
Drug-1649	N	Dosulepin	CN(C)CC/C=C/1\C2=CC=CC=C2CSC3=CC=CC=C31	5284550	DB09167	Central Nervous System	Antidepressant	-	PHTUQLWOUWZIMZ-GZTJUZNOSA-N	295.444	C19H21NS	Organic compounds	Organoheterocyclic compounds	Benzothiepins	Dibenzothiepins
Drug-1650	J	Dasabuvir	CC(C)(C)C1=C(C(=CC(=C1)N2C=CC(=O)NC2=O)C3=CC4=C(C=C3)C=C(C=C4)NS(=O)(=O)C)OC	56640146	DB09183	-	-	antiviral (HCV)	NBRBXGKOEOGLOI-UHFFFAOYSA-N	493.578	C26H27N3O5S	Organic compounds	Benzenoids	Naphthalenes	Phenylnaphthalenes
Drug-1651	N	Viloxazine	CCOC1=CC=CC=C1OCC2CNCCO2	5666	DB09185	Central_Nervous_System	Antidepressant	-	YWPHCCPCQOJSGZ-UHFFFAOYSA-N	237.299	C13H19NO3	Organic compounds	Benzenoids	Phenol ethers	-
Drug-1652	N	Etoperidone	CCC1=NN(C(=O)N1CC)CCCN2CCN(CC2)C3=CC(=CC=C3)Cl	40589	DB09194	-	-	-	IZBNNCFOBMGTQX-UHFFFAOYSA-N	377.917	C19H28ClN5O	Organic compounds	Organoheterocyclic compounds	Diazinanes	Piperazines
Drug-1655	-	Lobeglitazone	CN(CCOC1=CC=C(C=C1)CC2C(=O)NC(=O)S2)C3=CC(=NC=N3)OC4=CC=C(C=C4)OC	9826451	DB09198	-	-	-	CHHXEZSCHQVSRE-UHFFFAOYSA-N	480.539	C24H24N4O5S	Organic compounds	Organic oxygen compounds	Organooxygen compounds	Ethers
Drug-1660	-	Limaprost	CCCC[C@H](C)C[C@@H](/C=C/[C@H]1[C@@H](CC(=O)[C@@H]1CCCC/C=C/C(=O)O)O)O	6438378	DB09211	-	-	antithrombotic	OJZYRQPMEIEQFC-UAWLTFRCSA-N	380.525	C22H36O5	Organic compounds	Lipids and lipid-like molecules	Fatty Acyls	Fatty acids and conjugates
Drug-1668	C	Nicorandil	C1=CC(=CN=C1)C(=O)NCCO[N+](=O)[O-]	47528	DB09220	Cardiovascular	Antianginal	vasodilator; coronary	LBHIOVVIQHSOQN-UHFFFAOYSA-N	211.177	C8H9N3O4	Organic compounds	Organoheterocyclic compounds	Pyridines and derivatives	Pyridinecarboxylic acids and derivatives
Drug-1681	C	Moxonidine	CC1=NC(=C(C(=N1)Cl)NC2=NCCN2)OC	4810	DB09242	Cardiovascular	Antihypertensive	Antihypertensive	WPNJAUFVNXKLIM-UHFFFAOYSA-N	241.679	C9H12ClN5O	Organic compounds	Organoheterocyclic compounds	Diazines	Pyrimidines and pyrimidine derivatives
Drug-1687	G	Imidafenacin	CC1=NC=CN1CCC(C2=CC=CC=C2)(C3=CC=CC=C3)C(=O)N	6433090	DB09262	-	-	overactive bladder	SQKXYSGRELMAAU-UHFFFAOYSA-N	319.408	C20H21N3O	Organic compounds	Benzenoids	Benzene and substituted derivatives	Diphenylmethanes
Drug-1691	A	Eluxadoline	CC1=CC(=CC(=C1C[C@@H](C(=O)N(CC2=CC(=C(C=C2)OC)C(=O)O)[C@@H](C)C3=NC=C(N3)C4=CC=CC=C4)N)C)C(=O)N	11250029	DB09272	-	-	-	QFNHIDANIVGXPE-FNZWTVRRSA-N	569.662	C32H35N5O5	Organic compounds	Organic acids and derivatives	Carboxylic acids and derivatives	Amino acids, peptides, and analogues
Drug-1693	P	Artesunate	C[C@@H]1CC[C@H]2[C@H]([C@@H](O[C@H]3[C@@]24[C@H]1CC[C@](O3)(OO4)C)OC(=O)CCC(=O)O)C	6917864	DB09274	-	-	Antiparasitic (malaria)	FIHJKUPKCHIPAT-AHIGJZGOSA-N	384.425	C19H28O8	Organic compounds	Lipids and lipid-like molecules	Prenol lipids	Sesquiterpenoids
Drug-1694	A	BismuthSubcitrate	C(C(=O)O)C(CC(=O)[O-])(C(=O)O)O.C(C(=O)O)C(CC(=O)[O-])(C(=O)O)O.[K+].[K+].[K+].[Bi+3]	118987133	DB09275	-	-	-	ZQUAVILLCXTKTF-UHFFFAOYSA-L	708.505	C12H14BiK3O14	Organic compounds	Organic acids and derivatives	Carboxylic acids and derivatives	Tricarboxylic acids and derivatives
Drug-1696	C	Fimasartan	CCCCC1=NC(=C(C(=O)N1CC2=CC=C(C=C2)C3=CC=CC=C3C4=NNN=N4)CC(=S)N(C)C)C	9870652	DB09279	-	-	-	AMEROGPZOLAFBN-UHFFFAOYSA-N	501.653	C27H31N7OS	Organic compounds	Benzenoids	Benzene and substituted derivatives	Biphenyls and derivatives
Drug-1697	R	Lumacaftor	CC1=C(N=C(C=C1)NC(=O)C2(CC2)C3=CC4=C(C=C3)OC(O4)(F)F)C5=CC(=CC=C5)C(=O)O	16678941	DB09280	-	-	-	UFSKUSARDNFIRC-UHFFFAOYSA-N	452.414	C24H18F2N2O5	Organic compounds	Organoheterocyclic compounds	Pyridines and derivatives	Phenylpyridines
Drug-1699	C	Trapidil	CCN(CC)C1=CC(=NC2=NC=NN12)C	5531	DB09283	Cardiovascular	Vasodilator	Vasodilator	GSNOZLZNQMLSKJ-UHFFFAOYSA-N	205.265	C10H15N5	Organic compounds	Organoheterocyclic compounds	Triazolopyrimidines	-
Drug-1704	N	Tianeptine	CN1C2=CC=CC=C2C(C3=C(S1(=O)=O)C=C(C=C3)Cl)NCCCCCCC(=O)O	68870	DB09289	-	-	antidepressant	JICJBGPOMZQUBB-UHFFFAOYSA-N	436.951	C21H25ClN2O4S	Organic compounds	Lipids and lipid-like molecules	Fatty Acyls	Fatty acids and conjugates
Drug-1705	-	Ramosetron	CN1C=C(C2=CC=CC=C21)C(=O)[C@@H]3CCC4=C(C3)NC=N4	108000	DB09290	-	-	antiemetic	NTHPAPBPFQJABD-LLVKDONJSA-N	279.343	C17H17N3O	Organic compounds	Organoheterocyclic compounds	Indoles and derivatives	N-alkylindoles
Drug-1707	C	Sacubitril	CCOC(=O)[C@H](C)C[C@@H](CC1=CC=C(C=C1)C2=CC=CC=C2)NC(=O)CCC(=O)O	9811834	DB09292	-	-	-	PYNXFZCZUAOOQC-UTKZUKDTSA-N	411.498	C24H29NO5	Organic compounds	Benzenoids	Benzene and substituted derivatives	Biphenyls and derivatives
Drug-1709	J	Ombitasvir	CC(C)[C@@H](C(=O)N1CCC[C@H]1C(=O)NC2=CC=C(C=C2)[C@@H]3CC[C@H](N3C4=CC=C(C=C4)C(C)(C)C)C5=CC=C(C=C5)NC(=O)[C@@H]6CCCN6C(=O)[C@H](C(C)C)NC(=O)OC)NC(=O)OC	54767916	DB09296	-	-	antiviral (HCV)	PIDFDZJZLOTZTM-KHVQSSSXSA-N	894.127	C50H67N7O8	Organic compounds	Organic acids and derivatives	Carboxylic acids and derivatives	Amino acids, peptides, and analogues
Drug-1710	J	Tenofoviralafenamide	C[C@H](CN1C=NC2=C1N=CN=C2N)OC[P@@](=O)(N[C@@H](C)C(=O)OC(C)C)OC3=CC=CC=C3	9574768	DB09299	-	-	antiviral	LDEKQSIMHVQZJK-CAQYMETFSA-N	476.474	C21H29N6O5P	Organic compounds	Organic acids and derivatives	Carboxylic acids and derivatives	Amino acids, peptides, and analogues
Drug-1711	-	Setiptiline	CN1CCC2=C(C1)C3=CC=CC=C3CC4=CC=CC=C24	5205	DB09304	-	-	antidepressant	GVPIXRLYKVFFMK-UHFFFAOYSA-N	261.368	C19H19N	Organic compounds	Benzenoids	Dibenzocycloheptenes	-
Drug-1714	J	Benzathinebenzylpenicillin	CC1([C@@H](N2[C@H](S1)[C@@H](C2=O)NC(=O)CC3=CC=CC=C3)C(=O)O)C.CC1([C@@H](N2[C@H](S1)[C@@H](C2=O)NC(=O)CC3=CC=CC=C3)C(=O)O)C.C1=CC=C(C=C1)CNCCNCC2=CC=CC=C2	15232	DB09323	-	-	-	BVGLIYRKPOITBQ-ANPZCEIESA-N	909.13	C48H56N6O8S2	Organic compounds	Organic acids and derivatives	Carboxylic acids and derivatives	Amino acids, peptides, and analogues
Drug-1715	J	Sulbactam	CC1([C@@H](N2[C@H](S1(=O)=O)CC2=O)C(=O)O)C	130313	DB09324	Infectiology	Antibacterial	beta-lactamase inhibitor	FKENQMMABCRJMK-RITPCOANSA-N	233.238	C8H11NO5S	Organic compounds	Organic acids and derivatives	Carboxylic acids and derivatives	Amino acids, peptides, and analogues
Drug-1717	L	Osimertinib	CN1C=C(C2=CC=CC=C21)C3=NC(=NC=C3)NC4=C(C=C(C(=C4)NC(=O)C=C)N(C)CCN(C)C)OC	71496458	DB09330	-	-	-	DUYJMQONPNNFPI-UHFFFAOYSA-N	499.619	C28H33N7O2	Organic compounds	Organoheterocyclic compounds	Indoles and derivatives	N-alkylindoles
Drug-1724	L	Tipiracil	C1CC(=N)N(C1)CC2=C(C(=O)NC(=O)N2)Cl	6323266	DB09343	-	-	anticancer	QQHMKNYGKVVGCZ-UHFFFAOYSA-N	242.663	C9H11ClN4O2	Organic compounds	Organoheterocyclic compounds	Diazines	Pyrimidines and pyrimidine derivatives
Drug-1732	A,D,S	Dexpanthenol	CC(C)(CO)[C@H](C(=O)NCCCO)O	131204	DB09357	Metabolism	Anti-alopecia	-	SNPLKNRPJHDVJA-ZETCQYMHSA-N	205.254	C9H19NO4	Organic compounds	Organic oxygen compounds	Organooxygen compounds	Alcohols and polyols
Drug-1735	V	Protirelin	C1C[C@H](N(C1)C(=O)[C@H](CC2=CN=CN2)NC(=O)[C@@H]3CCC(=O)N3)C(=O)N	638678	DB09421	-	-	-	XNSAINXGIQZQOO-SRVKXCTJSA-N	362.39	C16H22N6O4	Organic compounds	Organic acids and derivatives	Carboxylic acids and derivatives	Amino acids, peptides, and analogues
Drug-1738	C	Enalaprilat	C[C@@H](C(=O)N1CCC[C@H]1C(=O)O)N[C@@H](CCC2=CC=CC=C2)C(=O)O.O.O	6917719	DB09477	-	-	antihypertensive	MZYVOFLIPYDBGD-MLZQUWKJSA-N	384.429	C18H28N2O7	Organic compounds	Organic acids and derivatives	Carboxylic acids and derivatives	Amino acids, peptides, and analogues
Drug-1739	R	Acrivastine	CC1=CC=C(C=C1)/C(=C\CN2CCCC2)/C3=CC=CC(=N3)/C=C/C(=O)O	5284514	DB09488	-	-	antihistamine	PWACSDKDOHSSQD-IUTFFREVSA-N	348.446	C22H24N2O2	Organic compounds	Benzenoids	Benzene and substituted derivatives	Styrenes
Drug-1741	D	Hydroquinone	C1=CC(=CC=C1O)O	785	DB09526	-	-	-	QIGBRXMKCJKVMJ-UHFFFAOYSA-N	110.112	C6H6O2	Organic compounds	Benzenoids	Phenols	Benzenediols
Drug-1749	R	Guaiacol	COC1=CC=CC=C1O	460	DB11359	Respiratory	Expectorant	-	LHGVFZTZFXWLCP-UHFFFAOYSA-N	124.139	C7H8O2	Organic compounds	Benzenoids	Phenols	Methoxyphenols
Drug-1750	B	Selexipag	CC(C)N(CCCCOCC(=O)NS(=O)(=O)C)C1=CN=C(C(=N1)C2=CC=CC=C2)C3=CC=CC=C3	9913767	DB11362	-	-	-	QXWZQTURMXZVHJ-UHFFFAOYSA-N	496.626	C26H32N4O4S	Organic compounds	Organic nitrogen compounds	Organonitrogen compounds	Amines
Drug-1751	L	Alectinib	CCC1=C(C=C2C(=C1)C(=O)C3=C(C2(C)C)NC4=C3C=CC(=C4)C#N)N5CCC(CC5)N6CCOCC6	49806720	DB11363	-	-	anticancer	KDGFLJKFZUIJMX-UHFFFAOYSA-N	482.628	C30H34N4O2	Organic compounds	Organoheterocyclic compounds	Indoles and derivatives	Carbazoles
Drug-1753	J	Cefroxadine	C1C(=C(N2[C@H](S1)[C@@H](C2=O)NC(=O)[C@@H](C3=CC=CC=C3)S(=O)(=O)[O-])C(=O)[O-])C[N+]4=CC=C(C=C4)C(=O)N	24776146	DB11367	Metabolism	Antibacterial	antibacterial	RDMOROXKXONCAL-UEKVPHQBSA-N	531.534	C22H19N4O8S2-	Organic compounds	Organoheterocyclic compounds	Lactams	Beta lactams
Drug-1754	M	Lesinurad	C1CC1C2=CC=C(C3=CC=CC=C23)N4C(=NN=C4Br)SCC(=O)O	53465279	DB11560	-	-	-	FGQFOYHRJSUHMR-UHFFFAOYSA-N	404.282	C17H14BrN3O2S	Organic compounds	Organoheterocyclic compounds	Azoles	Triazoles
Drug-1756	J	Grazoprevir	CC(C)(C)[C@H]1C(=O)N2C[C@@H](C[C@H]2C(=O)N[C@@]3(C[C@H]3C=C)C(=O)NS(=O)(=O)C4CC4)OC5=NC6=C(C=CC(=C6)OC)N=C5CCCCC[C@@H]7C[C@H]7OC(=O)N1	44603531	DB11575	-	-	-	OBMNJSNZOWALQB-NCQNOWPTSA-N	766.911	C38H50N6O9S	Organic compounds	Organic acids and derivatives	Carboxylic acids and derivatives	Amino acids, peptides, and analogues
Drug-1757	L	Venetoclax	CC1(CCC(=C(C1)C2=CC=C(C=C2)Cl)CN3CCN(CC3)C4=CC(=C(C=C4)C(=O)NS(=O)(=O)C5=CC(=C(C=C5)NCC6CCOCC6)[N+](=O)[O-])OC7=CN=C8C(=C7)C=CN8)C	49846579	DB11581	-	-	-	LQBVNQSMGBZMKD-UHFFFAOYSA-N	868.447	C45H50ClN7O7S	Organic compounds	Organoheterocyclic compounds	Diazinanes	Piperazines
Drug-1758	M	Thiocolchicoside	CC(=O)N[C@H]1CCC2=CC(=C(C(=C2C3=CC=C(C(=O)C=C13)SC)OC)OC)O[C@H]4[C@@H]([C@H]([C@@H]([C@H](O4)CO)O)O)O	9915886	DB11582	Central Nervous System	Antispastic	-	LEQAKWQJCITZNK-AXHKHJLKSA-N	563.618	C27H33NO10S	Organic compounds	Organic oxygen compounds	Organooxygen compounds	Carbohydrates and carbohydrate conjugates
Drug-1760	R	Bilastine	CCOCCN1C2=CC=CC=C2N=C1C3CCN(CC3)CCC4=CC=C(C=C4)C(C)(C)C(=O)O	185460	DB11591	-	-	antihistamine	ACCMWZWAEFYUGZ-UHFFFAOYSA-N	463.622	C28H37N3O3	Organic compounds	Organoheterocyclic compounds	Benzimidazoles	-
Drug-1761	V	Levoleucovorin	C1[C@@H](N(C2=C(N1)NC(=NC2=O)N)C=O)CNC3=CC=C(C=C3)C(=O)N[C@@H](CCC(=O)O)C(=O)O	149436	DB11596	-	-	-	VVIAGPKUTFNRDU-STQMWFEESA-N	473.446	C20H23N7O7	Organic compounds	Organoheterocyclic compounds	Pteridines and derivatives	Pterins and derivatives
Drug-1764	S	Lifitegrast	CS(=O)(=O)C1=CC=CC(=C1)C[C@@H](C(=O)O)NC(=O)C2=C(C=C3CN(CCC3=C2Cl)C(=O)C4=CC5=C(C=C4)C=CO5)Cl	11965427	DB11611	-	-	-	JFOZKMSJYSPYLN-QHCPKHFHSA-N	615.478	C29H24Cl2N2O7S	Organic compounds	Organic acids and derivatives	Carboxylic acids and derivatives	Amino acids, peptides, and analogues
Drug-1766	R	Rupatadine	CC1=CC(=CN=C1)CN2CCC(=C3C4=C(CCC5=C3N=CC=C5)C=C(C=C4)Cl)CC2	133017	DB11614	-	-	antihistamine	WUZYKBABMWJHDL-UHFFFAOYSA-N	415.965	C26H26ClN3	Organic compounds	Organoheterocyclic compounds	Benzocycloheptapyridines	-
Drug-1769	L	Rucaparib	CNCC1=CC=C(C=C1)C2=C3CCNC(=O)C4=CC(=CC(=C34)N2)F	9931954	DB12332	-	-	-	HMABYWSNWIZPAG-UHFFFAOYSA-N	323.371	C19H18FN3O	Organic compounds	Organoheterocyclic compounds	Indoles and derivatives	Indoles
Drug-1771	-	Parachlorophenol	C1=CC(=CC=C1O)Cl	4684	DB13154	-	-	-	WXNZTHHGJRFXKQ-UHFFFAOYSA-N	128.555	C6H5ClO	Organic compounds	Benzenoids	Phenols	Halophenols
Drug-1772	-	Esculin	C1=CC(=O)OC2=CC(=C(C=C21)O[C@H]3[C@@H]([C@H]([C@@H]([C@H](O3)CO)O)O)O)O	5281417	DB13155	-	-	-	XHCADAYNFIFUHF-TVKJYDDYSA-N	340.284	C15H16O9	Organic compounds	Phenylpropanoids and polyketides	Coumarins and derivatives	Coumarin glycosides
Drug-1951	R	Metaproterenolsulfate,orciprenalinesulfate	CC(C)NCC(C1=CC(=CC(=C1)O)O)O	4086	DB00816	Respiratory	Bronchodilator	-	LMOINURANNBYCM-UHFFFAOYSA-N	211.261	C11H17NO3	Organic compounds	Benzenoids	Phenols	Benzenediols
Drug-1973	S,V	Eserinehemisulfatesalt/Physostigmine	C[C@@]12CCN([C@@H]1N(C3=C2C=C(C=C3)OC(=O)NC)C)C	5983	DB00981	Central Nervous System	Antiglaucoma	Neurological disease (for the treatment of glaucoma, and in the treatment of severe anticholinergic toxicity)	PIJVFDBKTWXHHD-HIFRSBDPSA-N	275.35	C15H21N3O2	Organic compounds	Organoheterocyclic compounds	Indoles and derivatives	Pyrroloindoles
Drug-2274	D	Calcipotriene/Calcipotriol	[C@]12([C@](/C(=C/C=C/3\C([C@H](C[C@@H](C3)O)O)=C)/CCC1)(CC[C@@H]2[C@@H](\C=C\[C@H](C1CC1)O)C)[H])C	5288783	DB02300	Dermatology	Antipsoriatic	antipsoriatic	LWQQLNNNIPYSNX-UROSTWAQSA-N	412.614	C27H40O3	Organic compounds	Lipids and lipid-like molecules	Steroids and steroid derivatives	Vitamin D and derivatives

## Sheet: Table S1b
Drug-ID	DrugBank-ID	Uniprot Target IDs
Drug-531	DB00689	A0A1Q8GFY7
Drug-236	DB00362	A2QLK4
Drug-374	DB00520	A2QLK4
Drug-941	DB01141	A2QLK4
Drug-1486	DB08873	B0B3C9
Drug-1756	DB11575	B0B3C9
Drug-1195	DB01607	C1KC03
Drug-1092	DB01346	O00180	Q14524	P47869	P14867	P42262
Drug-116	DB00230	O00555
Drug-666	DB00836	O00555	P0DP23	P41143	P41145	P35372	P01189	Q14994
Drug-37	DB00147	O00764
Drug-53	DB00165	O00764
Drug-307	DB00445	O14646	P11388
Drug-411	DB00561	O14649	Q9NPC2
Drug-577	DB00738	O14717
Drug-352	DB00495	O14746	Q72547
Drug-326	DB00468	O15554	P14770
Drug-1694	DB09275	O25926
Drug-1520	DB08934	O39930
Drug-166	DB00284	O43451	P10253	P14410	P04746
Drug-348	DB00491	O43451	P10253	Q14697	Q8TET4
Drug-1274	DB04878	O43451
Drug-222	DB00347	O43497
Drug-440	DB00593	O43497
Drug-1299	DB05246	O43497
Drug-1289	DB04953	O43526	O43525	P56696	Q9NR82
Drug-1574	DB09034	O43613	O43614
Drug-1489	DB08877	O60674	P23458
Drug-1498	DB08895	O60674	P52333	P23458	P29597
Drug-1668	DB09220	O60706
Drug-1445	DB07615	O60760
Drug-448	DB00602	O75311	P28472
Drug-360	DB00503	O75469	Q72874
Drug-384	DB00531	O75469
Drug-978	DB01181	O75469
Drug-1481	DB08864	O75469	Q72547
Drug-90	DB00203	O76074	P18545	Q13956
Drug-650	DB00820	O76074	Q9HCR9
Drug-688	DB00862	O76074	P18545	Q13956
Drug-790	DB00975	O76074	Q9Y233	P02763	P27815	P00813	P53805
Drug-1333	DB06237	O76074
Drug-1339	DB06267	O76074
Drug-106	DB00220	O90777
Drug-828	DB01016	O95477	P50416	O60706	O95342	P13569	P48544	Q14654	Q15842	Q09428	Q14654
Drug-1187	DB01599	O95477	P23141
Drug-1219	DB01744	P00183
Drug-1228	DB02701	P00338	Q10588	P09874	P11439	Q9NXA8
Drug-570	DB00730	P00363
Drug-92	DB00205	P00374	P13922	P07686
Drug-413	DB00563	P00374
Drug-932	DB01131	P00374	P13922
Drug-956	DB01157	P00374
Drug-145	DB00262	P00390
Drug-1227	DB02659	P00395	P00326	P22830	P54965	Q96RI1	P51161	P62508	P23141	P00403	P13073	P00414	P20674	P10606	P09669	P24311	P15954	P10176	Q02221	P14854	P24310	P04054	Q7KZA3	Q8TDU6
Drug-1229	DB02703	P00484	P13551	P62580
Drug-128	DB00242	P00491	P23921	P09884	P31350	Q7LG56	Q07864	P56282	Q9NR33	Q9NRF9
Drug-721	DB00900	P00491	Q72547
Drug-807	DB00993	P00492	P63000
Drug-843	DB01033	P00492	Q06203	P20839	P12268
Drug-463	DB00619	P00519	P09619	P10721	P16234	P07333	P04629	O43519	Q08345	A9UF02
Drug-1047	DB01254	P00519	P09619	Q06203	P42684	P10721	P12931	P06241	P07947	P29317	P06239	P51692	Q16539	Q06187	P41240	P54760	P11142	P07948	P42685	P11274	P09769	P54756	Q9NYL2	Q92570
Drug-1270	DB04868	P00519	P10721
Drug-1363	DB06616	P00519	P12931	Q02750	P24941	P08631	P07948	Q13555	P11274	P36507	Q9Y2U5
Drug-1499	DB08896	P00519	P35916	P17948	P04049	P09619	P35968	P10721	P15056	P21802	P29317	P16234	P04629	P11362	P07949	Q02763	Q15759	Q16832	P42685
Drug-1501	DB08901	P00519	P36888	P35968	P10721	P21802	P12931	P06239	P16234	P22455	P11362	P22607	P07949	Q02763	P07948	P11274
Drug-197	DB00317	P00533
Drug-383	DB00530	P00533	O75469
Drug-1717	DB09330	P00533
Drug-1	DB00006	P00734
Drug-58	DB00170	P00734	P00742	P16083	P08709	P00740	P04070	P38435	P22891	Q9BQB6	P02818	P07225	P15559	Q8N0U8
Drug-160	DB00278	P00734
Drug-924	DB01123	P00734	P0A0N4	Q58L87
Drug-1254	DB04786	P00734	P23945	P21817	P68638	P14555	P41231	Q9NXA8
Drug-1279	DB04898	P00734
Drug-1372	DB06695	P00734
Drug-419	DB00569	P00742	P01008
Drug-1332	DB06228	P00742
Drug-1361	DB06605	P00742
Drug-1596	DB09075	P00742
Drug-367	DB00513	P00747	P00750	P08519
Drug-1369	DB06689	P00748
Drug-98	DB00212	P00797
Drug-1569	DB09026	P00797
Drug-601	DB00766	P00807
Drug-1186	DB01598	P00807	P02919	P02918	P42971	P0AD65
Drug-1715	DB09324	P00807
Drug-403	DB00552	P00813
Drug-118	DB00232	P00915	P00918	Q13621	P22748
Drug-251	DB00381	P00915	Q13936	P54289	P17405	Q00975	Q08289	Q13698	Q01668	Q8IZS8	Q6TME4
Drug-288	DB00423	P00915
Drug-299	DB00436	P00915	P00918	P55017	P22748	Q12791
Drug-412	DB00562	P00915	P00918	P55017	P22748	O43570	Q16790
Drug-544	DB00703	P00915	P00918	P22748	P07451	P43166
Drug-607	DB00774	P00915	P00918	Q13621	P22748	Q12791	P05023	O43570	Q16790
Drug-649	DB00819	P00915	P00918	P22748	P29972	O43570	P07451	P43166	Q9ULX7
Drug-695	DB00869	P00915	P00918	P22748	P07451
Drug-706	DB00880	P00915	P00918	P55017	P22748
Drug-812	DB00999	P00915	P00918	P55017	P22748	Q12791	O43570	Q16790
Drug-832	DB01021	P00915	P00918	Q13621	P22748	P05023
Drug-841	DB01031	P00915	P00918
Drug-920	DB01119	P00915	P00918	P55017	Q12791	Q14654	P05023
Drug-944	DB01144	P00915	P00918	P22748	P07451	P43166
Drug-991	DB01194	P00915	P00918	P22748	P07451	P35218
Drug-1078	DB01325	P00915	P55011	P00918	P55017	Q13621
Drug-259	DB00391	P00918	P35462	P14416	P07451
Drug-537	DB00695	P00918	Q13621
Drug-470	DB00626	P01023	P14735
Drug-454	DB00608	P01375	Q9NR96	P09210	Q8MU52
Drug-1127	DB01411	P01375	Q9Y271	P12724	Q02817	P19838	P05113
Drug-350	DB00493	P02768	P42971	Q9NSA0	P46059	Q4U2R8	Q16348	P0A3M6	Q8TCC7	Q9Y694	Q8DR59	Q7CRA4	Q8DNB6	B2ZTR6
Drug-1234	DB03255	P02768	Q05603	P00720	P43133
Drug-1749	DB11359	P02768
Drug-1086	DB01333	P02918
Drug-156	DB00274	P02919	P02918	P0AEB2	P0AD68	C1KC03	P08506
Drug-294	DB00430	P02919	P02918	P0AD68	C1KC03	P08506	Q07806	Q9X6W0
Drug-301	DB00438	P02919	P02918	P0AD68	P0AD65	Q9X6W0	Q8DR59	Q75Y35	Q9X6V3	P72161
Drug-1080	DB01327	P02919	P02918	P27169	P0AD68	P0AD65	P76577
Drug-1081	DB01328	P02919	P02918	P24228	P0AD68	P0AD65
Drug-1082	DB01329	P02919	P02918	P24228	P0AEB2	P0AD68	P0AD65	P08506	Q07806	Q9X6W0
Drug-1084	DB01331	P02919	P02918	P24228	P0AEB2	P0AD68	P0A3M6	P08506	Q8DR59	Q7CRA4	P0AFI5	Q75Y35	Q8DNB6
Drug-1085	DB01332	P02919	P02918	P0AD68	Q53707
Drug-1130	DB01414	P02919	P02918
Drug-1131	DB01415	P02919	P02918	P0AD68	P0AD65
Drug-1246	DB04570	P02919	P02918	P24228	P42971
Drug-1326	DB06211	P02919	P02918	P0AD65	Q51504	P72355
Drug-1753	DB11367	P02919
Drug-476	DB00632	P03200	P68344
Drug-139	DB00255	P03372	P10275	P04278	Q92731	O75469	P62508	P11474	Q15596	O95718
Drug-168	DB00286	P03372
Drug-176	DB00294	P03372	P06401
Drug-185	DB00304	P03372	P06401
Drug-264	DB00396	P03372	P10275	P05093	P06401	P41145	P08235	P04278	P04150	P02763	O75469
Drug-338	DB00481	P03372	Q92731	P04155	P50453
Drug-390	DB00539	P03372	P04278
Drug-449	DB00603	P03372	P06401
Drug-468	DB00624	P03372	P10275	P08235
Drug-491	DB00648	P03372	P10275	P10109	P06401	P15538
Drug-498	DB00655	P03372	P10275	P04278	Q92731	P11511
Drug-653	DB00823	P03372	P06401
Drug-669	DB00841	P03372	P08588	P07550	P08913	P18089	P18825
Drug-708	DB00882	P03372	P04278
Drug-714	DB00890	P03372	P04278
Drug-764	DB00947	P03372
Drug-774	DB00957	P03372	P10275	P06401
Drug-792	DB00977	P03372	P04278	O75469
Drug-871	DB01065	P03372	P16083	P49286	P0DP23	P48039	P05164	P27797	P46597	Q92753	P11678
Drug-980	DB01183	P03372	P41143	P41145	P35372	P16220	O00206	P23141
Drug-982	DB01185	P03372	P80365	P10275	P16471	P04150
Drug-993	DB01196	P03372	Q92731	P11137	P78559
Drug-1100	DB01357	P03372
Drug-1123	DB01406	P03372	P10275	P30968	Q96P88	P06401	P13500
Drug-1143	DB01428	P03372	P10275	P06401	Q92731
Drug-1146	DB01431	P03372	P06401
Drug-1221	DB01878	P03372	Q92731
Drug-1222	DB02187	P03372	P14061
Drug-1249	DB04573	P03372	P04278	Q92731
Drug-1250	DB04574	P03372	Q92731
Drug-1251	DB04575	P03372
Drug-1283	DB04930	P03372	P35498	O75469
Drug-1285	DB04938	P03372
Drug-1348	DB06401	P03372	Q92731
Drug-1387	DB06710	P03372	P10275
Drug-1592	DB09070	P03372
Drug-1606	DB09086	P03372	P10275	Q92731	Q8NET8
Drug-63	DB00175	P04035
Drug-882	DB01076	P04035	P27487	P35869
Drug-899	DB01095	P04035
Drug-902	DB01098	P04035
Drug-1480	DB08860	P04035
Drug-1510	DB08912	P04049	P15056	P57059	Q8NG66	P53667
Drug-323	DB00464	P04070	P07225
Drug-170	DB00288	P04083	P04150
Drug-68	DB00180	P04150
Drug-109	DB00223	P04150
Drug-126	DB00240	P04150
Drug-138	DB00253	P04150
Drug-204	DB00324	P04150
Drug-262	DB00394	P04150
Drug-305	DB00443	P04150
Drug-398	DB00547	P04150
Drug-438	DB00591	P04150
Drug-442	DB00596	P04150
Drug-464	DB00620	P04150
Drug-506	DB00663	P04150
Drug-603	DB00769	P04150
Drug-667	DB00838	P04150
Drug-674	DB00846	P04150
Drug-686	DB00860	P04150
Drug-699	DB00873	P04150
Drug-718	DB00896	P04150
Drug-776	DB00959	P04150
Drug-826	DB01013	P04150
Drug-854	DB01047	P04150	Q99835
Drug-931	DB01130	P04150
Drug-1018	DB01222	P04150
Drug-1050	DB01260	P04150
Drug-1110	DB01380	P04150
Drug-1112	DB01384	P04150
Drug-1126	DB01410	P04150
Drug-1414	DB06781	P04150
Drug-1504	DB08906	P04150
Drug-181	DB00299	P04293	P06478
Drug-290	DB00426	P04293	P09252
Drug-382	DB00529	P04293	P08546
Drug-425	DB00577	P04293	Q9QNF7
Drug-619	DB00787	P04293	P09252	P03176
Drug-817	DB01004	P04293	P03176
Drug-1354	DB06414	P04585	P03366
Drug-1049	DB01259	P04626	P00533
Drug-1511	DB08916	P04626	P00533	Q15303
Drug-175	DB00293	P04818	Q05932
Drug-202	DB00322	P04818
Drug-295	DB00432	P04818
Drug-302	DB00440	P04818	P00374
Drug-303	DB00441	P04818	P23921	P30085
Drug-395	DB00544	P04818
Drug-485	DB00642	P04818	P00374	P22102	P31939
Drug-905	DB01101	P04818
Drug-1435	DB06813	P04818	P00374
Drug-1693	DB09274	P04926
Drug-258	DB00390	P05023
Drug-365	DB00511	P05023
Drug-884	DB01078	P05023
Drug-897	DB01092	P05023	P50993	P13637
Drug-957	DB01158	P05023
Drug-985	DB01188	P05023
Drug-1117	DB01396	P05023
Drug-1145	DB01430	P05023
Drug-585	DB00746	P05067
Drug-1415	DB06782	P05067
Drug-1639	DB09148	P05067
Drug-1640	DB09149	P05067
Drug-1642	DB09151	P05067
Drug-652	DB00822	P05091	P09172
Drug-1308	DB05812	P05093
Drug-386	DB00535	P05164	P08149	Q60FT7
Drug-1467	DB08818	P05362	P16070	O14594	P13611	O75330	Q07021	P10915	Q96S86	Q86UW8	Q14520	Q9BZV3	Q5JVS0	Q6UX15	Q8WWQ8	P98066
Drug-594	DB00756	P06149	P03372	P00367	O14521
Drug-605	DB00772	P06276
Drug-758	DB00941	P06276
Drug-863	DB01057	P06276
Drug-535	DB00693	P06310
Drug-225	DB00351	P06401	P04150
Drug-248	DB00378	P06401
Drug-435	DB00588	P06401	P47712	P08235	P04150
Drug-557	DB00717	P06401
Drug-599	DB00764	P06401	P04150
Drug-664	DB00834	P06401	P04150	O75469	P07288
Drug-1420	DB06789	P06401
Drug-801	DB00987	P06746
Drug-409	DB00558	P06818	Q9Y3R4	P27907
Drug-1362	DB06614	P06818	P03472	P27907
Drug-600	DB00765	P07101
Drug-1621	DB09118	P07195	P00338	P14867	P47869	P34903	P48169	P31644	Q16445	P18505	P47870	P28472	O14764	P78334	Q8N1C3	P18507	Q99928	O00591	Q9UN88
Drug-257	DB00389	P07202
Drug-401	DB00550	P07202
Drug-598	DB00763	P07202
Drug-1009	DB01213	P07327	P00325	P00326	P04040
Drug-235	DB00361	P07437
Drug-392	DB00541	P07437	P68366
Drug-420	DB00570	P07437	P05412	Q71U36	Q9UJT1	Q9UJT0	P23258
Drug-976	DB01179	P07437	P11388	P68366
Drug-693	DB00867	P07550
Drug-1106	DB01366	P07550
Drug-1125	DB01408	P07550
Drug-1294	DB05039	P07550
Drug-1600	DB09080	P07550
Drug-1602	DB09082	P07550
Drug-1951	DB00816	P07550
Drug-1714	DB09323	P07944	P08149
Drug-935	DB01135	P08172	Q15822
Drug-1087	DB01336	P08172	Q15822
Drug-308	DB00446	P08174	P24093	P0ADY7
Drug-1273	DB04877	P08183
Drug-1573	DB09031	P08183
Drug-827	DB01015	P08192	P0AC13	P09211
Drug-542	DB00700	P08235
Drug-1707	DB09292	P08473
Drug-608	DB00775	P08514	P05106
Drug-240	DB00369	P08546
Drug-18	DB00127	P08588	P11926	P41180	Q9NWM0	P07550	P52788
Drug-75	DB00187	P08588
Drug-83	DB00195	P08588	P07550
Drug-107	DB00221	P08588	P07550
Drug-147	DB00264	P08588	P07550
Drug-211	DB00335	P08588	P07550
Drug-241	DB00370	P08588	P08913	P46098	P18825	P41595	P35367	P28223	P23975	P35348	P28335	P35462	P41145	Q01959	P34969	P07550	P31645	P14416	Q9Y5N1	P35348	P35368	P25100	P21728	P21918
Drug-243	DB00373	P08588	P07550	P00720
Drug-375	DB00521	P08588	P07550
Drug-421	DB00571	P08588	P08908	P07550	P28222	P13945
Drug-444	DB00598	P08588	P07550	P35348	P35368	P25100
Drug-458	DB00612	P08588	P07550
Drug-511	DB00668	P08588	P08913	P18825	P35348	P18089	P35368	P07550	P01375	P25100	P00439	P13945	P00441
Drug-678	DB00852	P08588	P08913	P23975	P35348	Q01959	P07550	P01375	P31645	P60568	O95644	P18846	P15336	P18847	P18848	Q9Y2D1	P18850	P17544	Q8WYK2	P01100	P05412
Drug-692	DB00866	P08588	P08908	P07550	P13945
Drug-697	DB00871	P08588	P07550	P13945
Drug-755	DB00938	P08588	P07550	P13945
Drug-777	DB00960	P08588	P08908	P07550	P28222	P13945
Drug-798	DB00983	P08588	P07550	P13945
Drug-814	DB01001	P08588	P07550	P13945
Drug-870	DB01064	P08588	P07550	P28482	P27986	P13945	O00459	Q92569	P00441	Q4ZHU6
Drug-906	DB01102	P08588	P07550	P13945
Drug-990	DB01193	P08588	P07550
Drug-999	DB01203	P08588	P07550
Drug-1006	DB01210	P08588	P07550
Drug-1010	DB01214	P08588	P07550
Drug-1065	DB01288	P08588	P07550	P13945
Drug-1067	DB01291	P08588	P07550
Drug-1069	DB01295	P08588	P35348	P07550
Drug-1071	DB01297	P08588
Drug-1101	DB01359	P08588	P08908	P07550	P28222
Drug-1105	DB01365	P08588	P07550	P13945	P35348	P35368	P25100	P08913	P18089	P18825
Drug-1124	DB01407	P08588	P07550	P01375	P13945	P01138
Drug-1173	DB01580	P08588	P07550	P13945
Drug-1265	DB04846	P08588	P07550
Drug-1268	DB04861	P08588	P07550
Drug-1337	DB06262	P08588	P08913	P18825	P35348	P18089	P35368	P07550	P25100	P00439	P13945
Drug-1460	DB08807	P08588	P08908	P07550	P28222	P13945
Drug-1461	DB08808	P08588	P07550	P13945
Drug-1590	DB09068	P08588	P08908	P46098	P34969	P31645	P28222
Drug-528	DB00686	P08620	P05230	P09038
Drug-836	DB01025	P08700	P05230	Q99584	P80511
Drug-102	DB00216	P08908	P41595	P30939	P28566	P34969	P28221	P28222
Drug-132	DB00247	P08908	P41595	P28223	P30939	P28566	P28335	P34969	P28222
Drug-195	DB00315	P08908	P30939	P28221	P28222
Drug-347	DB00490	P08908	P14416
Drug-512	DB00669	P08908	P30939	P28221	P28222
Drug-769	DB00952	P08908	P30939	P28221	P28222
Drug-1203	DB01616	P08908
Drug-1280	DB04908	P08908	P21917	P28223
Drug-1368	DB06684	P08908
Drug-1513	DB08922	P08908	P21917	P35367	P28223	P14416	P35348	P35368	P25100
Drug-1627	DB09128	P08908	P18825	P28223	P35368	P14416
Drug-1652	DB09194	P08908
Drug-1711	DB09304	P08908	P28222	P28221	P28566	P30939	P28223	P41595	P28335	P46098	O95264	Q8WXA8	Q70Z44	A5X5Y0	Q13639	P50406	P34969	P08913	P18089	P18825
Drug-200	DB00320	P08913	P41595	P28221	P28222
Drug-310	DB00449	P08913	P22303	P35348	P07550	P06276
Drug-341	DB00484	P08913	P18825	P18089
Drug-423	DB00575	P08913	P18825	P35348	P18089	P35368	P25100
Drug-473	DB00629	P08913	P18089
Drug-477	DB00633	P08913
Drug-499	DB00656	P08913	P08908	P35367	P28223	P35348	P28335	P31645
Drug-534	DB00692	P08913	P35348	P35368	P25100
Drug-538	DB00696	P08913	P08908	P41595	P28223	P30939	P23975	P35348	P28335	P18089	P35368	P28221	P25100	P14416	P28222	P21728	P21918
Drug-539	DB00697	P08913	P18825	P18089	Q9Y2I1
Drug-566	DB00726	P08913	P08908	P46098	P35367	P28223	P23975	P35348	P28335	P18089	P35368	Q01959	P28221	P31645	P14416	P08588	P07550	P13945	P08909	P21728	P21918	P11229	P08172	P20309	P08173	P08912
Drug-745	DB00925	P08913	P18825	P0DP23	P35348	P18089	P35368	P07550	P25100
Drug-752	DB00935	P08913	P18825	P35348	P18089	P35368	P25100
Drug-781	DB00964	P08913	P35348	P18089
Drug-784	DB00968	P08913	P20711
Drug-829	DB01018	P08913	P18089
Drug-1113	DB01392	P08913	P08908	P18825	P41595	P28223	P28335	P18089	P35462	P28221	P14416	P28222	P48048	P78508	Q14654	Q14500	Q9UNX9	Q99712	Q15842
Drug-1288	DB04948	P08913
Drug-1364	DB06623	P08913
Drug-1371	DB06694	P08913	P18825	P35348	P18089	P35368	P25100
Drug-1384	DB06707	P08913	P18089	P18825
Drug-1388	DB06711	P08913	P35348
Drug-1465	DB08815	P08913	P08908	P18825	P28223	P34969	P14416
Drug-1681	DB09242	P08913	Q9Y2I1
Drug-1591	DB09069	P09110
Drug-1237	DB03619	P09211	P07445	P54965	Q96RI1	P31224	Q8GGK7	Q7Z2Z2	P25553	P33517	Q03736	Q8TDU6
Drug-1242	DB04339	P09211
Drug-1595	DB09074	P09874	Q9UGN5	Q9Y6F1
Drug-1769	DB12332	P09874	Q9UGN5	Q9Y6F1
Drug-1061	DB01280	P09884
Drug-67	DB00179	P09917	P04278
Drug-329	DB00471	P09917	Q9Y271
Drug-583	DB00744	P09917
Drug-858	DB01051	P0A0K8	Q06AK7
Drug-947	DB01147	P0A3M5	Q8XJ01	P00811	P0AEB3	Q8DNB6	Q51504
Drug-950	DB01150	P0A3M5	P14677	Q04707
Drug-199	DB00319	P0A3M6	Q7CRA4	Q75Y35	Q8DNB6
Drug-342	DB00485	P0A3M6	Q8DR59	Q7CRA4	Q75Y35	Q8DNB6	A0A0E1R3H3
Drug-417	DB00567	P0A3M6	Q8DR59	Q7CRA4	Q75Y35	Q8DNB6
Drug-453	DB00607	P0A3M6	Q8DR59	Q7CRA4	Q75Y35	Q8DNB6
Drug-578	DB00739	P0A3M6	Q8DR59	Q7CRA4	Q75Y35	Q8DNB6
Drug-940	DB01140	P0A3M6	Q8DR59	Q7CRA4	Q75Y35
Drug-1449	DB08795	P0A3M6	Q8DR59	Q7CRA4	Q75Y35	Q8DNB6
Drug-143	DB00260	P0A6J8	Q9L888
Drug-844	DB01034	P0A6R0	P0AAI5	P0A953	P49327
Drug-658	DB00828	P0A749
Drug-611	DB00778	P0A7J6	P08183
Drug-987	DB01190	P0A7J6
Drug-1108	DB01369	P0A7J6	P61177
Drug-1213	DB01627	P0A7J6
Drug-540	DB00698	P0A7R5	P17117	P52647
Drug-313	DB00452	P0A7S3	P61073
Drug-336	DB00479	P0A7S3
Drug-527	DB00684	P0A7S3
Drug-629	DB00798	P0A7S3	P00374	P98164	P08164
Drug-739	DB00919	P0A7S3
Drug-772	DB00955	P0A7S3
Drug-887	DB01082	P0A7S3	Q9UM07
Drug-969	DB01172	P0A7S3
Drug-1236	DB03615	P0A7S3	P07237	P9WQG9	Q9R381
Drug-1373	DB06696	P0A7S3
Drug-1761	DB11596	P0A827	P0ABQ4
Drug-461	DB00615	P0A8V2	P0A7Z4	P07900	P14625	P0A8T7
Drug-1016	DB01220	P0A8V2	O75469
Drug-142	DB00259	P0AC13
Drug-146	DB00263	P0AC13
Drug-424	DB00576	P0AC13
Drug-478	DB00634	P0AC13	P0C002	P53848
Drug-1072	DB01298	P0AC13
Drug-1174	DB01581	P0AC13
Drug-1175	DB01582	P0AC13
Drug-1397	DB06729	P0AC13
Drug-1586	DB09060	P0AD63	P0A9Z7	Q9L5C7	P62593	Q93CA2	P0AD64	P37321	A0A023W3H0	Q9F663	Q9EXV5
Drug-1129	DB01413	P0AD68	P0AD65	Q51504	Q9X6V3
Drug-1132	DB01416	P0AD68
Drug-647	DB00817	P0AFI2	P0AES6
Drug-135	DB00250	P0C0X1	P0C0X2
Drug-661	DB00831	P0DP23	P35348	Q9NYX4	P14416	P63316	P26447
Drug-834	DB01023	P0DP23	Q13936	P08235	P54289	O95180	P63316	Q08289	Q13698	Q01668	Q9NY47	Q01064	P54750	P02585
Drug-917	DB01115	P0DP23	Q13936	P54289	Q09470	O95180	O75469	Q08289	Q13698	Q01668
Drug-286	DB00421	P10275	P06401	P08235	P04278	P04150	O75469	P19099	P18405	P31213	Q9H8P0	Q06432	P54289	Q9NY47	Q8IZS8	Q13936	Q01668	O60840	Q13698	Q6TME4	Q02641	Q08289	P54284	O00305	Q00975	O00555	O43497	O95180	Q9P0X4
Drug-356	DB00499	P10275	O75469	P35869
Drug-465	DB00621	P10275
Drug-508	DB00665	P10275
Drug-529	DB00687	P10275	P08235	P04150
Drug-684	DB00858	P10275
Drug-799	DB00984	P10275
Drug-929	DB01128	P10275
Drug-1116	DB01395	P10275	P06401	P08235
Drug-1135	DB01420	P10275
Drug-1258	DB04839	P10275	P07288
Drug-1352	DB06412	P10275	P16860
Drug-1390	DB06713	P10275	P02768	P06401
Drug-1447	DB08604	P10275	P37231	P9WGR1	P07202	O75469	O24990	P0AEK4	Q14994	Q6GI75	Q81JF8
Drug-1458	DB08804	P10275
Drug-1483	DB08867	P10275	P06401	P04150
Drug-1624	DB09123	P10275	P06401
Drug-1772	DB13155	P10275
Drug-1107	DB01367	P10415	P27338
Drug-1403	DB06756	P10415
Drug-1757	DB11581	P10415
Drug-84	DB00196	P10613
Drug-125	DB00239	P10613	O75469	Q04782
Drug-136	DB00251	P10613
Drug-140	DB00257	P10613	O15554	O75469	Q14994
Drug-429	DB00582	P10613
Drug-820	DB01007	P10613	Q16850
Drug-928	DB01127	P10613	O75469
Drug-952	DB01153	P10613
Drug-1053	DB01263	P10613
Drug-1255	DB04794	P10613	P20813
Drug-1519	DB08933	P10613
Drug-1286	DB04942	P10826	P10276
Drug-161	DB00279	P10828	P10827	P12004
Drug-312	DB00451	P10828	P10827
Drug-1176	DB01583	P10828	P10827
Drug-268	DB00400	P10875	P87066	Q99456
Drug-292	DB00428	P11168	Q89ZI2	O60502
Drug-101	DB00215	P11229	P35367	P35348	P28335	P31645
Drug-105	DB00219	P11229
Drug-228	DB00354	P11229	P35367
Drug-237	DB00366	P11229	P35367	Q14994
Drug-260	DB00392	P11229	P08172	Q8TCU5
Drug-340	DB00483	P11229	P08912	P22303	P08172	Q15822
Drug-513	DB00670	P11229
Drug-615	DB00782	P11229
Drug-634	DB00804	P11229	P08172
Drug-640	DB00810	P11229	Q15822
Drug-727	DB00907	P11229	Q99720	Q9Y5Y9	Q9UI33	Q14524	P23975	P08172	Q01959	P31645	P23141
Drug-757	DB00940	P11229	P25021
Drug-759	DB00942	P11229
Drug-794	DB00979	P11229
Drug-948	DB01148	P11229	P08172
Drug-1204	DB01618	P11229	P08908	P28223	P14416
Drug-250	DB00380	P11388	Q02880
Drug-254	DB00385	P11388
Drug-306	DB00444	P11388
Drug-536	DB00694	P11388	Q02880
Drug-606	DB00773	P11388	Q02880
Drug-786	DB00970	P11388	Q02880
Drug-974	DB01177	P11388
Drug-1000	DB01204	P11388
Drug-1290	DB04967	P11388	P11387	P27695
Drug-1338	DB06263	P11388
Drug-27	DB00136	P11473	P02774	P31260
Drug-36	DB00146	P11473
Drug-43	DB00153	P11473
Drug-57	DB00169	P11473
Drug-730	DB00910	P11473
Drug-876	DB01070	P11473
Drug-1351	DB06410	P11473
Drug-2274	DB02300	P11473
Drug-85	DB00198	P11485	Q99519	P23141	Q9Y3R4
Drug-231	DB00357	P11511	P05108
Drug-717	DB00894	P11511
Drug-804	DB00990	P11511
Drug-819	DB01006	P11511
Drug-1013	DB01217	P11511
Drug-1334	DB06243	P11926
Drug-560	DB00720	P12235	P12236	P05141
Drug-530	DB00688	P12268	P20839
Drug-835	DB01024	P12268	P20839
Drug-38	DB00148	P12277	P12532	P48029	P17540	Q14353	P06732
Drug-806	DB00992	P12314
Drug-903	DB01099	P12461	P26358
Drug-66	DB00178	P12821	P46663
Drug-349	DB00492	P12821
Drug-373	DB00519	P12821
Drug-393	DB00542	P12821
Drug-431	DB00584	P12821
Drug-533	DB00691	P12821	Q9BYF1
Drug-562	DB00722	P12821
Drug-622	DB00790	P12821	Q6FHJ7
Drug-707	DB00881	P12821
Drug-977	DB01180	P12821
Drug-1091	DB01340	P12821
Drug-1093	DB01348	P12821
Drug-1738	DB09477	P12821	P46663
Drug-1469	DB08820	P13569
Drug-1697	DB09280	P13569
Drug-1060	DB01275	P13674	Q16853
Drug-681	DB00855	P13716
Drug-1073	DB01299	P13922	Q27738
Drug-1497	DB08893	P13945
Drug-580	DB00741	P14060	P80365	P04083	P04150
Drug-911	DB01108	P14060	P26439	P03372	Q92731
Drug-47	DB00158	P14207	P41439	P15328
Drug-164	DB00282	P14324
Drug-267	DB00399	P14324	O95749
Drug-474	DB00630	P14324	P29074	Q13332	P23469	P38606
Drug-550	DB00710	P14324
Drug-710	DB00884	P14324
Drug-296	DB00433	P14416
Drug-1140	DB01425	P14416
Drug-1565	DB09018	P14416
Drug-1614	DB09097	P14416	P21728	P21918
Drug-399	DB00548	P14679	P66010	P00582	P31213	P51857
Drug-446	DB00600	P14679
Drug-861	DB01055	P14679	P34896	P13500
Drug-1741	DB09526	P14679
Drug-33	DB00143	P14780	P48637	P00390	P15121	P09488	Q9Y2Q3	Q16772	P21266	O15217	Q03013	Q7RTV2	P09211	P78417	P07203	P18283	P30711	O43708	O75715	P22352	P19440	Q04760	Q16873	P36969	O60760	P28161	Q16775	P09210	O14880	O95881	P08263	P10620	P10768	P35754	P46439	P59796	Q6NSD4	Q8TED1	Q96SL4	Q99735	Q9H4Y5	Q9NS18	P08684
Drug-618	DB00786	P14780	P08253	P03956	P45452	P08254	P22894	P39900	P51512	P09238	P09237	P24347	P50281	P51511	Q9ULZ9	Q99542	O60882	Q8N119	O75900	Q9Y5R2	Q9NPA2	Q9NRE1	Q9H306	Q9H239
Drug-994	DB01197	P14780	P12821	P08253	P09960	P46663
Drug-1070	DB01296	P14780	P01375	P01579	P33673	Q00653
Drug-77	DB00189	P14867	P47869	P34903	P48169	P31644	Q16445	P18505	P47870	P28472	O14764	P78334	Q8N1C3	P18507	Q99928	O00591	Q9UN88
Drug-205	DB01437	P14867	P14867	P47869	P34903	P48169	P31644	Q16445	P18505	P47870	P28472	O14764	P78334	Q8N1C3	P18507	Q99928	O00591	Q9UN88
Drug-224	DB00349	P14867	P47869	P34903	P48169	P31644	Q16445	P18505	P47870	P28472	O14764	P78334	Q8N1C3	P18507	Q99928	O00591	Q9UN88
Drug-263	DB00395	P14867	P47870	P18507
Drug-272	DB00404	P14867	P47869	P34903	P48169	P31644	Q16445	P18505	P47870	P28472	O14764	P78334	Q8N1C3	P18507	Q99928	O00591	Q9UN88
Drug-332	DB00474	P14867
Drug-910	DB01107	P14867	P14867	P47869	P34903	P48169	P31644	Q16445	P18505	P47870	P28472	O14764	P78334	Q8N1C3	P18507	Q99928	O00591	Q9UN88
Drug-971	DB01174	P14867	Q13002	P42262	P43681	O75469	P36544	Q05586	Q12879	Q13224	Q14957	O15399	Q8TCU5	O60391
Drug-1490	DB08881	P15056
Drug-1318	DB06196	P15144	P30411
Drug-638	DB00808	P15382	P51787
Drug-824	DB01011	P15538	P00183
Drug-921	DB01120	P15692	Q09428
Drug-1304	DB05294	P15692	P00533	P07949	Q02763	Q13882
Drug-567	DB00727	P16066
Drug-709	DB00883	P16066
Drug-1199	DB01612	P16066
Drug-1200	DB01613	P16066	P20594
Drug-892	DB01087	P16083	P08729
Drug-888	DB01083	P16233	P49327	P07098
Drug-1185	DB01597	P16444
Drug-1291	DB05013	P17252	Q05655
Drug-10	DB00118	P17707	P31153	P35520	Q14749	Q00266	P21964	Q9HBK9	Q8N1G2
Drug-234	DB00360	P17752	P29474	P07101	P00439
Drug-934	DB01133	P18031	P38606
Drug-174	DB00292	P18089	P14867	P14867	P47869	P34903	P48169	P31644	Q16445	P18505	P47870	P28472	O14764	P78334	Q8N1C3	P18507	Q99928	O00591	Q9UN88
Drug-402	DB00551	P18314	P39900
Drug-1301	DB05265	P18314	Q8NFA2
[truncated: 843 more rows]
[truncated: 38 more columns]

## Sheet: Table S1c
FID	Food_Name	Sc_Name	Part	CMP_Name	Type	FDB_ID	CMP_Name1	INCHI	INCHI-key	SMILES	Category	CID
[truncated: 11,788 more rows]

[truncated: 1 more sheets: Table S1d]
