# Supplementary material for: Bioactivity assessment of natural compounds using machine learning models trained on target similarity between drugs
Source: PLoS Comput Biol. 2022 Apr 25;18(4):e1010029. doi: 10.1371/journal.pcbi.1010029 (PMC9071136; doi:10.1371/journal.pcbi.1010029)
Supplement: S4 Table — (XLSX) [file pcbi.1010029.s004.xlsx]

## Sheet: Table S4a
Author category	Drug_ID	FID	Food_Name	Type	FDB_ID	Food_cmp	ATC	ATC_category	Drug_name
1 (analog)	Drug-119	F2154	Other	Fruits	FDB002154	Ficus_Latex_peptide_2	J	Antiinfectives	AminosalicylicAcid
1 (analog)	Drug-119	F2156	Other	Fruits	FDB002156	Flurbiprofen	J	Antiinfectives	AminosalicylicAcid
1 (analog)	Drug-536	F5956	Flax	Herbs-Spices	FDB005955	Lignans	L	Antineoplastic	Daunorubicin
1 (analog)	Drug-525	F12526	Herbs_spices	Herbs-Spices	FDB012523	Dicoumarol	B	Blood	Warfarin
1 (analog)	Drug-881	F5797	Barley	Cereals	FDB005796	Satiomem	D,N,R	Dermatological	Diphenhydramine
1 (analog)	Drug-776	F6239	Banana	Fruits	FDB006238	Latex	D,H,	Dermatological	Methylprednisolone
1 (analog)	Drug-1447	F6239	Banana	Fruits	FDB006238	Latex	D	Dermatological	Triclosan
1 (analog)	Drug-1116	F6239	Banana	Fruits	FDB006238	Latex	G	Genitourinary	Drospirenone
1 (analog)	Drug-176	F6239	Banana	Fruits	FDB006238	Latex	G	Genitourinary	Etonogestrel
1 (analog)	Drug-1530	F3676	Tarragon	Herbs-Spices	FDB003675	Prostaglandin_F-2-alpha	G	Genitourinary	Gemeprost
1 (analog)	Drug-225	F6239	Banana	Fruits	FDB006238	Latex	G	Genitourinary	Megestrolacetate
1 (analog)	Drug-1390	F2776	Bean	Pulses	FDB002776	Aesculin	G	Genitourinary	Norelgestromin
1 (analog)	Drug-774	F17310	Potato	Vegetables	FDB017303	Pelanin	G	Genitourinary	Norgestimate
1 (analog)	Drug-1135	F17310	Potato	Vegetables	FDB017303	Pelanin	G	Genitourinary	TestosteronePropionate
1 (analog)	Drug-1483	F6239	Banana	Fruits	FDB006238	Latex	G	Genitourinary	Ulipristal
1 (analog)	Drug-911	F6239	Banana	Fruits	FDB006238	Latex	H	Hormonal	Trilostane
1 (analog)	Drug-324	F2154	Other	Fruits	FDB002154	Ficus_Latex_peptide_2	M,S	Musculoskeletal	Ketorolac
1 (analog)	Drug-324	F2156	Other	Fruits	FDB002156	Flurbiprofen	M,S	Musculoskeletal	Ketorolac
1 (analog)	Drug-970	F5797	Barley	Cereals	FDB005796	Satiomem	M,N	Musculoskeletal	Orphenadrine
1 (analog)	Drug-1188	F894	Herbs_spices	Herbs-Spices	FDB000894	Acetylsalicylic_acid	M	Musculoskeletal	Tiaprofenicacid
1 (analog)	Drug-397	F7120	Potato	Vegetables	FDB007119	Lormetazepam	N	Nervous	Adinazolam
1 (analog)	Drug-1095	F4118	Burdock_Seed	Vegetables	FDB004117	Lappaurin	N	Nervous	Amobarbital
1 (analog)	Drug-127	F7104	Wheat	Cereals	FDB007103	Diazepam	N	Nervous	Butalbital
1 (analog)	Drug-457	F14505	Herbs_spices	Herbs-Spices	FDB014502	p-Menthan-3-ol	N	Nervous	Butorphanol
1 (analog)	Drug-1033	F5797	Barley	Cereals	FDB005796	Satiomem	N	Nervous	Chlorprothixene
1 (analog)	Drug-418	F5797	Barley	Cereals	FDB005796	Satiomem	N	Nervous	Cinnarizine
1 (analog)	Drug-101	F5797	Barley	Cereals	FDB005796	Satiomem	N	Nervous	Citalopram/Escitalopram
1 (analog)	Drug-490	F2071	Opium_Poppy	Herbs-Spices	FDB002071	Neopine	N	Nervous	Dextropropoxyphene/Levopropoxyphene
1 (analog)	Drug-942	F5797	Barley	Cereals	FDB005796	Satiomem	N	Nervous	Doxepin
1 (analog)	Drug-260	F5797	Barley	Cereals	FDB005796	Satiomem	N	Nervous	Ethopropazine
1 (analog)	Drug-1648	F7104	Wheat	Cereals	FDB007103	Diazepam	N	Nervous	Etizolam
1 (analog)	Drug-1260	F5797	Barley	Cereals	FDB005796	Satiomem	N	Nervous	Flunarizine
1 (analog)	Drug-1160	F7104	Wheat	Cereals	FDB007103	Diazepam	N	Nervous	Flunitrazepam
1 (analog)	Drug-591	F4118	Burdock_Seed	Vegetables	FDB004117	Lappaurin	N	Nervous	Isoflurane
1 (analog)	Drug-1401	F14505	Herbs_spices	Herbs-Spices	FDB014502	p-Menthan-3-ol	N	Nervous	Ketobemidone
1 (analog)	Drug-1401	F20854	Green_vegetables	Vegetables	FDB020846	Morphine	N	Nervous	Ketobemidone
1 (analog)	Drug-74	F7125	Wheat	Cereals	FDB007124	N-Demethyldiazepam	N	Nervous	Lorazepam
1 (analog)	Drug-1184	F7125	Wheat	Cereals	FDB007124	N-Demethyldiazepam	N	Nervous	Nitrazepam
1 (analog)	Drug-354	F14505	Herbs_spices	Herbs-Spices	FDB014502	p-Menthan-3-ol	N	Nervous	Oxycodone
1 (analog)	Drug-314	F2071	Opium_Poppy	Herbs-Spices	FDB002071	Neopine	N	Nervous	Pethidine
1 (analog)	Drug-753	F894	Herbs_spices	Herbs-Spices	FDB000894	Acetylsalicylic_acid	N	Nervous	Salicylicacid
1 (analog)	Drug-81	F2071	Opium_Poppy	Herbs-Spices	FDB002071	Neopine	N	Nervous	Tramadol
1 (analog)	Drug-566	F5797	Barley	Cereals	FDB005796	Satiomem	N	Nervous	Trimipramine
1 (analog)	Drug-289	F4118	Burdock_Seed	Vegetables	FDB004117	Lappaurin	N	Nervous	Zolpidem
1 (analog)	Drug-48	F894	Herbs_spices	Herbs-Spices	FDB000894	Acetylsalicylic_acid	Nutraceutical	Nutraceutical	Icosapent
1 (analog)	Drug-1453	F5797	Barley	Cereals	FDB005796	Satiomem	R	Respiratory	Antazoline
1 (analog)	Drug-916	F5797	Barley	Cereals	FDB005796	Satiomem	R	Respiratory	Chlorphenamine
1 (analog)	Drug-680	F20854	Green_vegetables	Vegetables	FDB020846	Morphine	-	Unclassified	Levorphanol
1 (analog)	Drug-1513	F5797	Barley	Cereals	FDB005796	Satiomem	-	Unclassified	Perospirone
1 (analog)	Drug-300	F571	Avocado	Vegetables	FDB000571	Carnitine	M	Musculoskeletal	Allopurinol
1 (analog)	Drug-1092	F7120	Potato	Vegetables	FDB007119	Lormetazepam	-	Unclassified	Quinidinebarbiturate
1 (analog)	Drug-1096	F7104	Potato	Vegetables	FDB007103	Diazepam	N	Nervous	Aprobarbital
1 (analog)	Drug-786	F5956	Arrowroot	Vegetables	FDB005955	Lignans	L	Antineoplastic	Dactinomycin
1 (analog)	Drug-518	F11906	Flax	Herbs-Spices	FDB011903	3,3,4,4-Tetrahydroxylignan	L	Antineoplastic	Tamoxifen
1 (analog)	Drug-281	F1064	Papaya	Fruits	FDB001064	Papain	Multiple-ATC	Multiple-ATC	Ampicillin
1 (analog)	Drug-433	F1064	Papaya	Fruits	FDB001064	Papain	Multiple-ATC	Multiple-ATC	Diclofenac
2 (Endogenous)	Drug-573	F435	Lemon	Fruits	FDB000435	N-Methyltyramine	N	Nervous	Risperidone
2 (Endogenous)	Drug-239	F10585	Mandarin	Fruits	FDB010583	Octopamine	C	Cardiovascular	Norepinephrine
2 (Endogenous)	Drug-1217	F2952	Pomegranate	Fruits	FDB002951	Elaidic_acid	A	Alimentary	Prasterone
2 (Endogenous)	Drug-686	F6405	Rice	Cereals	FDB006404	Desoxycorticosterol	A,C,D,H,R,S	Alimentary	Prednisolone
2 (Endogenous)	Drug-307	F2585	Green_vegetables	Vegetables	FDB002585	Pulmatin	L	Antineoplastic	Epirubicin/Doxorubicin
2 (Endogenous)	Drug-974	F2585	Green_vegetables	Vegetables	FDB002585	Pulmatin	L	Antineoplastic	Idarubicin
2 (Endogenous)	Drug-1251	F6782	Pomegranate	Fruits	FDB006781	Estriol	L	Antineoplastic	Quinestrol
2 (Endogenous)	Drug-1035	F2952	Pomegranate	Fruits	FDB002951	Elaidic_acid	C	Cardiovascular	Gemfibrozil
2 (Endogenous)	Drug-1035	F12469	Bitter_gourd	Vegetables	FDB012466	alpha-Eleostearic_acid	C	Cardiovascular	Gemfibrozil
2 (Endogenous)	Drug-473	F2201	Cherimoya	Fruits	FDB002201	Asimilobine	C	Cardiovascular	Guanabenz
2 (Endogenous)	Drug-207	F6288	Lima_bean	Pulses	FDB006287	alpha-Linoleic_acid	C,M,S	Cardiovascular	Indomethacin
2 (Endogenous)	Drug-500	F11527	Pomegranate	Fruits	FDB011524	Epiestradiol	C	Cardiovascular	Mecamylamine
2 (Endogenous)	Drug-500	F362	Bean	Pulses	FDB000362	Estradiol	C	Cardiovascular	Mecamylamine
2 (Endogenous)	Drug-1146	F6405	Rice	Cereals	FDB006404	Desoxycorticosterol	G	Genitourinary	Allylestrenol
2 (Endogenous)	Drug-185	F11527	Pomegranate	Fruits	FDB011524	Epiestradiol	G	Genitourinary	Desogestrel
2 (Endogenous)	Drug-185	F362	Bean	Pulses	FDB000362	Estradiol	G	Genitourinary	Desogestrel
2 (Endogenous)	Drug-684	F7262	Dandelion	Herbs-Spices	FDB007261	Androsterol	G	Genitourinary	Drostanolone
2 (Endogenous)	Drug-1222	F20564	Tea	Beverages	FDB020556	12-Hydroxy-7-oxo-8,11,13-abietatrien-18-al	G	Genitourinary	Equilin
2 (Endogenous)	Drug-1222	F6782	Pomegranate	Fruits	FDB006781	Estriol	G	Genitourinary	Equilin
2 (Endogenous)	Drug-616	F6405	Rice	Cereals	FDB006404	Desoxycorticosterol	G,L	Genitourinary	Estradiol
2 (Endogenous)	Drug-498	F19045	Other	Fruits	FDB019038	ent-15,16-Epoxy-1(10),13(16),14-halimatrien-19-oic_acid	G	Genitourinary	Estrone
2 (Endogenous)	Drug-1250	F6405	Rice	Cereals	FDB006404	Desoxycorticosterol	G	Genitourinary	Estronesulfate
2 (Endogenous)	Drug-653	F6405	Rice	Cereals	FDB006404	Desoxycorticosterol	G	Genitourinary	Ethynodioldiacetate
2 (Endogenous)	Drug-449	F11527	Pomegranate	Fruits	FDB011524	Epiestradiol	G	Genitourinary	Medroxyprogesteroneacetate
2 (Endogenous)	Drug-449	F362	Bean	Pulses	FDB000362	Estradiol	G	Genitourinary	Medroxyprogesteroneacetate
2 (Endogenous)	Drug-264	F7262	Dandelion	Herbs-Spices	FDB007261	Androsterol	G	Genitourinary	Progesterone
2 (Endogenous)	Drug-338	F6405	Rice	Cereals	FDB006404	Desoxycorticosterol	G	Genitourinary	Raloxifene
2 (Endogenous)	Drug-1592	F6405	Rice	Cereals	FDB006404	Desoxycorticosterol	G	Genitourinary	Tibolone
2 (Endogenous)	Drug-1110	F6405	Rice	Cereals	FDB006404	Desoxycorticosterol	H,S	Hormonal	Cortisoneacetate
2 (Endogenous)	Drug-1351	F12784	Meats	Animal-foods	FDB012781	7,8-Didehydrodesmosterol	H	Hormonal	Doxercalciferol
2 (Endogenous)	Drug-529	F6405	Rice	Cereals	FDB006404	Desoxycorticosterol	H	Hormonal	Fludrocortisone
2 (Endogenous)	Drug-822	F5317	Turmeric	Herbs-Spices	FDB005316	2-Hydroxymethylanthraquinone	M	Musculoskeletal	Ketoprofen/Dexketoprofen
2 (Endogenous)	Drug-502	F10518	Herbs_spices	Herbs-Spices	FDB010516	2,5-Diisopropylphenol	N	Nervous	Acamprosate
2 (Endogenous)	Drug-1033	F2150	Tea	Beverages	FDB002150	Floribundine	N	Nervous	Chlorprothixene
2 (Endogenous)	Drug-418	F2150	Tea	Beverages	FDB002150	Floribundine	N	Nervous	Cinnarizine
2 (Endogenous)	Drug-942	F2150	Tea	Beverages	FDB002150	Floribundine	N	Nervous	Doxepin
2 (Endogenous)	Drug-871	F2148	Other	Fruits	FDB002148	Harmaline	N	Nervous	Melatonin
2 (Endogenous)	Drug-332	F10518	Herbs_spices	Herbs-Spices	FDB010516	2,5-Diisopropylphenol	N	Nervous	Methohexital
2 (Endogenous)	Drug-1056	F2201	Cherimoya	Fruits	FDB002201	Asimilobine	N	Nervous	Paliperidone
2 (Endogenous)	Drug-192	F10518	Herbs_spices	Herbs-Spices	FDB010516	2,5-Diisopropylphenol	N	Nervous	Pentobarbital
2 (Endogenous)	Drug-1196	F2201	Cherimoya	Fruits	FDB002201	Asimilobine	N	Nervous	Propericiazine
2 (Endogenous)	Drug-1020	F17280	Citrus	Fruits	FDB017273	Nb-Methylserotonin	N	Nervous	Quetiapine
2 (Endogenous)	Drug-573	F2201	Cherimoya	Fruits	FDB002201	Asimilobine	N	Nervous	Risperidone
2 (Endogenous)	Drug-187	F10518	Herbs_spices	Herbs-Spices	FDB010516	2,5-Diisopropylphenol	N	Nervous	Talbutal
2 (Endogenous)	Drug-566	F2150	Tea	Beverages	FDB002150	Floribundine	N	Nervous	Trimipramine
2 (Endogenous)	Drug-1772	F2595	Flax	Herbs-Spices	FDB002595	Linocinnamarin	-	Unclassified	Esculin
2 (Endogenous)	Drug-898	F19234	Other	Fruits	FDB019227	Americanin_D	-	Unclassified	Hesperetin
2 (Endogenous)	Drug-898	F2575	Green_vegetables	Vegetables	FDB002575	5,7,4-Trimethylcatechin	-	Unclassified	Hesperetin
2 (Endogenous)	Drug-1513	F2150	Tea	Beverages	FDB002150	Floribundine	-	Unclassified	Perospirone
3 (Experimental)	Drug-631	F11814	Opium_Poppy	Herbs-Spices	FDB011811	Higenamine	C	Cardiovascular	Fenoldopam
3 (Experimental)	Drug-554	F11101	Coffee	Beverages	FDB011099	Higenamine	G	Genitourinary	Apomorphine
3 (Experimental)	Drug-693	F11814	Opium_Poppy	Herbs-Spices	FDB011811	Higenamine	G	Genitourinary	Ritodrine
3 (Experimental)	Drug-133	F11814	Opium_Poppy	Herbs-Spices	FDB011811	Higenamine	N	Nervous	Cabergoline
3 (Experimental)	Drug-871	F941	Pea	Pulses	FDB000941	1H-Indole-3-propanoic_acid	N	Nervous	Melatonin
3 (Experimental)	Drug-241	F11101	Coffee	Beverages	FDB011099	Higenamine	N	Nervous	Mirtazapine
3 (Experimental)	Drug-898	F18888	Tea	Beverages	FDB018881	Epicatechin-3-(4-methylgallate)	-	Unclassified	Hesperetin
3 (Experimental)	Drug-898	F17132	Cotton	Herbs-Spices	FDB017125	ent-Catechin	-	Unclassified	Hesperetin
3 (Experimental)	Drug-1265	F12786	Other_fruits	Fruits	FDB012783	Diferuloylspermine	C	Cardiovascular	Celiprolol
3 (Experimental)	Drug-1069	F12786	Other_fruits	Fruits	FDB012783	Diferuloylspermine	C	Cardiovascular	Bevantolol
4 (probable lead)	Drug-566	F8719	Legumes	Pulses	FDB008718	4-(beta-Methylaminoethyl)catechol	N	Nervous	Trimipramine
4 (probable lead)	Drug-70	F8719	Legumes	Pulses	FDB008718	4-(beta-Methylaminoethyl)catechol	N	Nervous	Amphetamine/Dextroamphetamine
4 (probable lead)	Drug-915	F15251	Other	Fruits	FDB015247	Annocherine_B	A,G	Alimentary	Papaverine
4 (probable lead)	Drug-119	F10552	Citrus	Fruits	FDB010550	N-Methylanthranilic_acid	J	Antiinfectives	AminosalicylicAcid
4 (probable lead)	Drug-969	F8695	Other	Fruits	FDB008694	Casuarine_6-alpha-D-glucoside	J,S,A	Antiinfectives	Kanamycin
4 (probable lead)	Drug-1236	F18344	Coffee	Beverages	FDB018337	beta-D-Glucopyranosyl-(1-6)-beta-D-glucopyranosyl-(1-4)-D-mannose	J	Antiinfectives	Ribostamycin
4 (probable lead)	Drug-1236	F10749	Soybean	Soy	FDB010747	Ciceritol	J	Antiinfectives	Ribostamycin
4 (probable lead)	Drug-307	F20285	Green_vegetables	Vegetables	FDB020277	Physcionin	L	Antineoplastic	Epirubicin/Doxorubicin
4 (probable lead)	Drug-606	F16624	Peach	Fruits	FDB016617	Hesperetin_5-glucoside	L	Antineoplastic	Etoposide
4 (probable lead)	Drug-67	F2567	Other	Beverages	FDB002567	Carinol	L	Antineoplastic	Masoprocol
4 (probable lead)	Drug-1464	F11962	Tea	Beverages	FDB011959	5-Methoxysalicylic_acid	B	Blood	Triflusal
4 (probable lead)	Drug-525	F8662	Other	Fruits	FDB008661	3-Hydroxy-2-(4-methylbenzoyl)-4H-1-benzopyran-4-one	B	Blood	Warfarin
4 (probable lead)	Drug-1069	F13112	Opium_Poppy	Herbs-Spices	FDB013109	Codamine	C	Cardiovascular	Bevantolol
4 (probable lead)	Drug-1069	F2030	Opium_Poppy	Herbs-Spices	FDB002030	Laudanine	C	Cardiovascular	Bevantolol
4 (probable lead)	Drug-1114	F30171	Fats-Oils	Fats-Oils	FDB030008	Petroselaidic_acid	C	Cardiovascular	Bezafibrate
4 (probable lead)	Drug-1114	F11271	Groundnut	Nuts	FDB011268	10-Octadecenoic_acid	C	Cardiovascular	Bezafibrate
4 (probable lead)	Drug-207	F14770	Other	Fruits	FDB014767	(10Z,14E,16E)-10,14,16-Octadecatrien-12-ynoic_acid	C,M,S	Cardiovascular	Indomethacin
4 (probable lead)	Drug-239	F8719	Legumes	Pulses	FDB008718	4-(beta-Methylaminoethyl)catechol	C	Cardiovascular	Norepinephrine
4 (probable lead)	Drug-979	F21067	Herbs_spices	Herbs-Spices	FDB021059	Myrigalone_G	C	Cardiovascular	Propafenone
4 (probable lead)	Drug-286	F11906	Flax	Herbs-Spices	FDB011903	3,3,4,4-Tetrahydroxylignan	C	Cardiovascular	Spironolactone
4 (probable lead)	Drug-336	F19405	Dairy_products	Milk products	FDB019398	Lacto-N-triose_I	D,J,S	Dermatological	Amikacin
4 (probable lead)	Drug-976	F11283	Herbs_spices	Herbs-Spices	FDB011280	Isoyatein	D	Dermatological	Podofilox/Podophyllotoxin
4 (probable lead)	Drug-976	F330	Sesame	Herbs-Spices	FDB000330	Todolactol_A	D	Dermatological	Podofilox/Podophyllotoxin
4 (probable lead)	Drug-554	F18140	Other	Fruits	FDB018133	Juziphine	G	Genitourinary	Apomorphine
4 (probable lead)	Drug-1116	F21799	Coriander	Herbs-Spices	FDB021655	Daphnetin_glucoside	G	Genitourinary	Drospirenone
4 (probable lead)	Drug-1116	F2777	Chicory	Vegetables	FDB002777	Cichoriin	G	Genitourinary	Drospirenone
4 (probable lead)	Drug-1222	F7345	Fenugreek	Herbs-Spices	FDB007344	3beta-Hydroxypregna-5,16-dien-20-one	G	Genitourinary	Equilin
4 (probable lead)	Drug-1249	F11906	Flax	Herbs-Spices	FDB011903	3,3,4,4-Tetrahydroxylignan	G	Genitourinary	Estriol
4 (probable lead)	Drug-436	F11469	Cereals	Cereals	FDB011466	Setoclavine	G	Genitourinary	Lisuride
4 (probable lead)	Drug-620	F18041	Other	Fruits	FDB018034	Methyl_6-methoxy-9H-carbazole-3-carboxylate	G,M	Genitourinary	Naproxen
4 (probable lead)	Drug-557	F7345	Fenugreek	Herbs-Spices	FDB007344	3beta-Hydroxypregna-5,16-dien-20-one	G	Genitourinary	Norethisterone
4 (probable lead)	Drug-264	F6240	Banana	Fruits	FDB006239	MFA	G	Genitourinary	Progesterone
4 (probable lead)	Drug-264	F740	Tomatoes	Vegetables	FDB000740	Lycopersiconol	G	Genitourinary	Progesterone
4 (probable lead)	Drug-324	F3060	Fats-Oils	Fats-Oils	FDB003059	Sciadonic_acid	M,S	Musculoskeletal	Ketorolac
4 (probable lead)	Drug-119	F3060	Fats-Oils	Fats-Oils	FDB003059	Sciadonic_acid	J	Infectiology	AminosalicylicAcid
4 (probable lead)	Drug-1032	F12651	Tea	Beverages	FDB012648	N,N-Dimethylbenzylamine	N	Nervous	Aripiprazole
4 (probable lead)	Drug-1032	F2030	Opium_Poppy	Herbs-Spices	FDB002030	Laudanine	N	Nervous	Aripiprazole
4 (probable lead)	Drug-1649	F2200	Other	Fruits	FDB002200	O-Methylarmepavine	N	Nervous	Dosulepin
4 (probable lead)	Drug-1649	F2029	Opium_Poppy	Herbs-Spices	FDB002029	Laudanidine	N	Nervous	Dosulepin
4 (probable lead)	Drug-1160	F7391	Wheat	Cereals	FDB007390	Dechlorodiazepam	N	Nervous	Flunitrazepam
4 (probable lead)	Drug-318	F2121	Soursop	Fruits	FDB002121	Coreximine	N	Nervous	Imipramine
4 (probable lead)	Drug-1017	F18140	Other	Fruits	FDB018133	Juziphine	N	Nervous	Ketamine
4 (probable lead)	Drug-1017	F6315	Olive	Vegetables	FDB006314	Dihydrocinchonine	N	Nervous	Ketamine
4 (probable lead)	Drug-275	F13112	Opium_Poppy	Herbs-Spices	FDB013109	Codamine	N	Nervous	Loxapine
4 (probable lead)	Drug-275	F2030	Opium_Poppy	Herbs-Spices	FDB002030	Laudanine	N	Nervous	Loxapine
4 (probable lead)	Drug-241	F18140	Other	Fruits	FDB018133	Juziphine	N	Nervous	Mirtazapine
4 (probable lead)	Drug-241	F6315	Olive	Vegetables	FDB006314	Dihydrocinchonine	N	Nervous	Mirtazapine
4 (probable lead)	Drug-177	F14504	Herbs_spices	Herbs-Spices	FDB014501	Neoisomenthol	N	Nervous	Morphine
4 (probable lead)	Drug-670	F7391	Wheat	Cereals	FDB007390	Dechlorodiazepam	N	Nervous	Oxazepam
4 (probable lead)	Drug-495	F14504	Herbs_spices	Herbs-Spices	FDB014501	Neoisomenthol	N	Nervous	Pentazocine
4 (probable lead)	Drug-1020	F2200	Other	Fruits	FDB002200	O-Methylarmepavine	N	Nervous	Quetiapine
4 (probable lead)	Drug-1119	F20547	Other	Fruits	FDB020539	Butyl_salicylate	N	Nervous	Salsalate
4 (probable lead)	Drug-1263	F18140	Other	Fruits	FDB018133	Juziphine	N	Nervous	Tetrabenazine
4 (probable lead)	Drug-131	F10583	Cabbage	Vegetables	FDB010581	N-Methylphenethylamine	N	Nervous	Ziprasidone
4 (probable lead)	Drug-195	F1052	Other	Beverages	FDB001052	Nb-Acetyl-Nb-methyltryptamine	N	Nervous	Zolmitriptan
4 (probable lead)	Drug-798	F18139	Other	Fruits	FDB018132	xi-Anomuricine	R	Respiratory	Formoterol/Arformoterol
4 (probable lead)	Drug-1294	F11815	Soursop	Fruits	FDB011812	Coclaurine	R	Respiratory	Indacaterol
4 (probable lead)	Drug-1600	F11815	Soursop	Fruits	FDB011812	Coclaurine	R	Respiratory	Olodaterol
4 (probable lead)	Drug-1221	F12746	Tomatoes	Vegetables	FDB012743	(3beta,5alpha)-3-Hydroxypregn-16-en-20-one	-	Unclassified	Benzophenone
4 (probable lead)	Drug-1772	F3501	Alcoholic	Beverages	FDB003500	Resveratrol_4-glucoside	-	Unclassified	Esculin
4 (probable lead)	Drug-1772	F719	Citrus	Fruits	FDB000719	Bufotenine_O-glucoside	-	Unclassified	Esculin
4 (probable lead)	Drug-1772	F16561	Crabapples	Fruits	FDB016554	2,4,6-Trihydroxydihydrochalcone_2-glucoside	-	Unclassified	Esculin
4 (probable lead)	Drug-1772	F7444	Cranberry	Fruits	FDB007443	Caffeic_acid_3-glucoside	-	Unclassified	Esculin
4 (probable lead)	Drug-1772	F11660	Lemon	Fruits	FDB011657	Syringin	-	Unclassified	Esculin
4 (probable lead)	Drug-1772	F8664	Herbs_spices	Herbs-Spices	FDB008663	Xanthotoxol_arabinoside	-	Unclassified	Esculin
4 (probable lead)	Drug-1772	F1666	Green_Bell_Pepper	Vegetables	FDB001666	trans-p-Feruloyl-beta-D-glucopyranoside	-	Unclassified	Esculin
4 (probable lead)	Drug-898	F11083	Turmeric	Herbs-Spices	FDB011081	Cyclocurcumin	-	Unclassified	Hesperetin
4 (probable lead)	Drug-898	F16896	Lima_bean	Pulses	FDB016889	Cyclokievitone_hydrate	-	Unclassified	Hesperetin
4 (probable lead)	Drug-1143	F1518	Rowanberry	Fruits	FDB001518	Aucuparin	-	Unclassified	Oxybenzone
4 (probable lead)	Drug-1513	F8719	Legumes	Pulses	FDB008718	4-(beta-Methylaminoethyl)catechol	-	Unclassified	Perospirone
4 (probable lead)	Drug-545	F14504	Herbs-Spices	Herbs-Spices	FDB014501	(-)-Neoisomenthol	A	Alimentary	Naltrexone
4 (probable lead)	Drug-201	F2200	Other_fruits	Fruits	FDB002200	(+)-O-Methylarmepavine	N	Nervous	Amitriptyline
4 (probable lead)	Drug-334	F2200	Other_fruits	Fruits	FDB002200	(+)-O-Methylarmepavine	N	Nervous	Chlorpromazine
4 (probable lead)	Drug-1649	F17190	Brassicas	Vegetables	FDB017183	Cyanidin 3-(diferuloylsophoroside) 5-glucoside	N	Nervous	Dosulepin
4 (probable lead)	Drug-58	F13190	Nuts	Nuts	FDB013187	5-Hydroxy-2,3-dimethyl-1,4-naphthoquinone	B	Blood	Menadione
4 (probable lead)	Drug-580	F10543	Green_vegetables	Vegetables	FDB010541	Muzanzagenin	Multiple-ATC	Multiple-ATC	Hydrocortisone
5 (others)	Drug-198	F21991	Cornmint	Herbs-Spices	FDB021833	Neoisomenthol	N	Nervous	Codeine
5 (others)	Drug-1028	F12119	Fats-Oils	Fats-Oils	FDB012116	(15a,20R)-Dihydroxypregn-4-en-3-one	A,C,D,H,R,S	Alimentary	Dexamethasone
5 (others)	Drug-804	F12119	Fats-Oils	Fats-Oils	FDB012116	(15a,20R)-Dihydroxypregn-4-en-3-one	L	Antineoplastic	Exemestane
5 (others)	Drug-1222	F12119	Fats-Oils	Fats-Oils	FDB012116	(15a,20R)-Dihydroxypregn-4-en-3-one	G	Genitourinary	Equilin
5 (others)	Drug-664	F12119	Fats-Oils	Fats-Oils	FDB012116	(15a,20R)-Dihydroxypregn-4-en-3-one	G	Genitourinary	Mifepristone
5 (others)	Drug-557	F12119	Fats-Oils	Fats-Oils	FDB012116	(15a,20R)-Dihydroxypregn-4-en-3-one	G	Genitourinary	Norethisterone
5 (others)	Drug-1135	F16982	Crustaceans	Aquatic-foods	FDB016975	26,27-Dinorergosta-4,22-dien-3-one	G	Genitourinary	TestosteronePropionate
5 (others)	Drug-1005	F21991	Cornmint	Herbs-Spices	FDB021833	Neoisomenthol	N	Nervous	Dezocine
5 (others)	Drug-1322	F21993	Cabbage	Vegetables	FDB021835	Isomenthol	N	Nervous	Tapentadol

## Sheet: Table S4b
Drug.ID	FID	Food_Name	Type	FDB_ID	FoodCompound	CID	Superclass.food	ATC	DrugName	Drug_Pubchem_CID	DrugBank_ID	Class	Effect	Kingdom	Superclass.Drug
Drug-1005	F21991	Cornmint	Herbs & Spices	FDB021833	(?)-Neoisomenthol	19244	Lipids and lipid-like molecules	N	Dezocine	3033053	DB01209	-	-	Organic compounds	Benzenoids
Drug-1006	F8719	Legumes	Pulses	FDB008718	4-(beta-Methylaminoethyl)catechol	4382	Benzenoids	S	Levobunolol	39468	DB01210	Ophthalmology	Antiglaucoma	Organic compounds	Benzenoids
Drug-101	F5797	Barley	Cereals	FDB005796	Satiomem	2564	Benzenoids	N	Citalopram/Escitalopram	2771/146570	DB00215/DB01175	Central Nervous System	Antidepressant	Organic compounds	Benzenoids
Drug-1010	F12786	Other_fruits	Fruits	FDB012783	Diferuloylspermine	1103	Organic nitrogen compounds	C	Metipranolol	31477	DB01214	-	-	Organic compounds	Benzenoids
Drug-1016	F7499	Black_Gram	Pulses	FDB007498	Diethylstilbesterol	448537	Phenylpropanoids and polyketides	D,A	Rifaximin	6436173	DB01220	Infectiology	Antibacterial	Organic compounds	Phenylpropanoids and polyketides
Drug-1017	F18140	Other_fruits	Fruits	FDB018133	(R)-Juziphine	14526072	Organoheterocyclic compounds	N	Ketamine	3821	DB01221	-	-	Organic compounds	Benzenoids
Drug-1017	F12162	Opium_Poppy	Herbs & Spices	FDB012159	Codeine_N-oxide	19073920	Alkaloids and derivatives	N	Ketamine	3821	DB01221	-	-	Organic compounds	Benzenoids
Drug-1017	F20507	Other_fruits	Fruits	FDB020499	Oblongine	157129	Organoheterocyclic compounds	N	Ketamine	3821	DB01221	-	-	Organic compounds	Benzenoids
Drug-1017	F6315	Olive	Vegetables	FDB006314	Dihydrocinchonine	16212907	Alkaloids and derivatives	N	Ketamine	3821	DB01221	-	-	Organic compounds	Benzenoids
Drug-1017	F13254	Edible_Fats & Oils	Fats & Oils	FDB013251	p-Mentha-1(6),8-dien-3-ol	14844669	Lipids and lipid-like molecules	N	Ketamine	3821	DB01221	-	-	Organic compounds	Benzenoids
Drug-1017	F2032	Opium_Poppy	Herbs & Spices	FDB002032	(S)-Laudanosine	15548	Organoheterocyclic compounds	N	Ketamine	3821	DB01221	-	-	Organic compounds	Benzenoids
Drug-1017	F3932	Celery	Herbs & Spices	FDB003931	Dihydroneocarveol	12072	Lipids and lipid-like molecules	N	Ketamine	3821	DB01221	-	-	Organic compounds	Benzenoids
Drug-1020	F17190	Brassicas_and_other_crucifers	Vegetables	FDB017183	Cyanidin_3-(diferuloylsophoroside)_5-glucoside	31509	Organoheterocyclic compounds	N	Quetiapine	5002	DB01224	Central_Nervous_System	Antipsychotic	Organic compounds	Organoheterocyclic compounds
Drug-1020	F2029	Opium_Poppy	Herbs_condiments_and_spices	FDB002029	Laudanidine	92732	Organoheterocyclic compounds	N	Quetiapine	5002	DB01224	Central_Nervous_System	Antipsychotic	Organic compounds	Organoheterocyclic compounds
Drug-1020	F11469	Cereals_and_bakery_products	Cereals	FDB011466	(+)-Setoclavine	10060886	Alkaloids and derivatives	N	Quetiapine	5002	DB01224	Central_Nervous_System	Antipsychotic	Organic compounds	Organoheterocyclic compounds
Drug-1020	F18139	Other_fruits	Fruits	FDB018132	xi-Anomuricine	157209	Organoheterocyclic compounds	N	Quetiapine	5002	DB01224	Central_Nervous_System	Antipsychotic	Organic compounds	Organoheterocyclic compounds
Drug-1020	F2200	Other_fruits	Fruits	FDB002200	(+)-O-Methylarmepavine	259676	Organoheterocyclic compounds	N	Quetiapine	5002	DB01224	Central_Nervous_System	Antipsychotic	Organic compounds	Organoheterocyclic compounds
Drug-1020	F17280	Citrus_fruits	Fruits	FDB017273	Nb-Methylserotonin	150885	Organoheterocyclic compounds	N	Quetiapine	5002	DB01224	Central_Nervous_System	Antipsychotic	Organic compounds	Organoheterocyclic compounds
Drug-1022	F2071	Opium_Poppy	Herbs & Spices	FDB002071	Neopine	101685	Benzenoids	N	LevomethadylAcetate/MethadylAcetate	15130/10517	DB01227/DB01433	-	-	Organic compounds	Benzenoids
Drug-1028	F12119	Edible_Fats & Oils	Fats & Oils	FDB012116	(15a,20R)-Dihydroxypregn-4-en-3-one	77963611	Lipids and lipid-like molecules	A,C,D,H,R,S	Dexamethasone	236702	DB01234	Endocrinology	Anti-inflammatory	Organic compounds	Lipids and lipid-like molecules
Drug-1029	F17190	Brassicas_and_other_crucifers	Vegetables	FDB017183	Cyanidin_3-(diferuloylsophoroside)_5-glucoside	31509	Organoheterocyclic compounds	N	Levodopa	6047	DB01235	Central Nervous System	Antiparkinsonian	Organic compounds	Organic acids and derivatives
Drug-103	F11814	Opium_Poppy	Herbs_condiments_and_spices	FDB011811	(S)-Higenamine	44229138	Organoheterocyclic compounds	C	Bethanidine	2368	DB00217	-	-	Organic compounds	Benzenoids
Drug-1032	F2030	Opium_Poppy	Herbs & Spices	FDB002030	Laudanine	92732	Organoheterocyclic compounds	N	Aripiprazole	60795	DB01238	Central_Nervous_System	Antipsychotic	Organic compounds	Organoheterocyclic compounds
Drug-1032	F12651	Tea	Beverages	FDB012648	N,N-Dimethylbenzylamine	7681	Benzenoids	N	Aripiprazole	60795	DB01238	Central_Nervous_System	Antipsychotic	Organic compounds	Organoheterocyclic compounds
Drug-1032	F13112	Opium_Poppy	Herbs & Spices	FDB013109	(S)-Codamine	89421	Organoheterocyclic compounds	N	Aripiprazole	60795	DB01238	Central_Nervous_System	Antipsychotic	Organic compounds	Organoheterocyclic compounds
Drug-1033	F5797	Barley	Cereals	FDB005796	Satiomem	2564	Benzenoids	N	Chlorprothixene	2729	DB01239	-	-	Organic compounds	Organoheterocyclic compounds
Drug-1033	F2150	Tea	Beverages	FDB002150	Floribundine	5319512	Alkaloids and derivatives	N	Chlorprothixene	2729	DB01239	-	-	Organic compounds	Organoheterocyclic compounds
Drug-1034	F3675	Garlic	Herbs & Spices	FDB003674	Prostaglandin_F-1-alpha	5353905	Lipids and lipid-like molecules	B	Epoprostenol	5280427	DB01240	-	-	Organic compounds	Lipids and lipid-like molecules
Drug-1035	F2952	Pomegranate	Fruits	FDB002951	Elaidic_acid	637517	Lipids and lipid-like molecules	C	Gemfibrozil	3463	DB01241	Metabolism	Hypocholesterolemic	Organic compounds	Benzenoids
Drug-1035	F12469	Bitter_gourd	Gourds	FDB012466	alpha-Eleostearic_acid	12309425	Lipids and lipid-like molecules	C	Gemfibrozil	3463	DB01241	Metabolism	Hypocholesterolemic	Organic compounds	Benzenoids
Drug-1036	F2142	Other_fruits	Fruits	FDB002142	Atherosperminine	96918	Alkaloids and derivatives	N	Clomipramine	2801	DB01242	Central Nervous System	Antidepressant	Organic compounds	Organoheterocyclic compounds
Drug-1036	F14501	Barley	Cereals	FDB014498	3-(Dimethylaminomethyl)indole	6890	Organoheterocyclic compounds	N	Clomipramine	2801	DB01242	Central Nervous System	Antidepressant	Organic compounds	Organoheterocyclic compounds
Drug-1045	F14661	Fish	Aquatic foods	FDB014658	(Z)-13-Hexadecenoic_acid	5312416	Lipids and lipid-like molecules	A	Mitiglinide	121891	DB01252	-	-	Organic compounds	Phenylpropanoids and polyketides
Drug-1045	F12766	Other_fruits	Fruits	FDB012763	(E,E)-11,13-Octadecadien-9-ynoic_acid	131751554	Lipids and lipid-like molecules	A	Mitiglinide	121891	DB01252	-	-	Organic compounds	Phenylpropanoids and polyketides
Drug-1045	F4052	NA	NA	NA	NA	NA	NA	A	Mitiglinide	121891	DB01252	-	-	Organic compounds	Phenylpropanoids and polyketides
Drug-1056	F2201	Cherimoya	Fruits	FDB002201	Asimilobine	12308663	Alkaloids and derivatives	N	Paliperidone	115237	DB01267	-	-	Organic compounds	Organoheterocyclic compounds
Drug-1056	F435	Barley	Cereals	FDB000435	N-Methyltyramine	9727	Benzenoids	N	Paliperidone	115237	DB01267	-	-	Organic compounds	Organoheterocyclic compounds
Drug-1056	F2191	Tea	Beverages	FDB002191	N-(p-Hydroxyphenethyl)actinidine	3536737	Benzenoids	N	Paliperidone	115237	DB01267	-	-	Organic compounds	Organoheterocyclic compounds
Drug-1058	F12194	Other_fruits	Fruits	FDB012191	Acetylcholine(1+)	187	Organic nitrogen compounds	N	Varenicline	5310966	DB01273	-	-	Organic compounds	Organoheterocyclic compounds
Drug-1061	F1177	Meats	Animal foods	FDB001177	beta-D-3-Ribofuranosyluric_acid	131750925	Organoheterocyclic compounds	L	Nelarabine	3011155	DB01280	-	-	Organic compounds	Nucleosides, nucleotides, and analogues
Drug-1063	F12622	Peppers_sweet_red	Vegetables	FDB012619	(Z,Z)-11,14-Eicosadienoic_acid	5282805	Lipids and lipid-like molecules	M	Lumiracoxib	151166	DB01283	-	-	Organic compounds	Benzenoids
Drug-1063	F10923	Broadbean	Pulses	FDB010921	4-Chloro-1H-indole-3-acetic_acid	100413	Organoheterocyclic compounds	M	Lumiracoxib	151166	DB01283	-	-	Organic compounds	Benzenoids
Drug-1065	F7967	Mandarin	Fruits	FDB007966	Synepherine	7172	Benzenoids	G,R	Fenoterol	3343	DB01288	Neuromuscular	Bronchodilator	Organic compounds	Benzenoids
Drug-1067	F16819	Potato	Vegetables	FDB016812	xi-Norepinephrine	951	Benzenoids	R	Pirbuterol	4845	DB01291	-	-	Organic compounds	Organoheterocyclic compounds
Drug-1069	F2030	Opium_Poppy	Herbs & Spices	FDB002030	Laudanine	92732	Organoheterocyclic compounds	C	Bevantolol	2372	DB01295	-	-	Organic compounds	Benzenoids
Drug-1069	F13112	Opium_Poppy	Herbs & Spices	FDB013109	(S)-Codamine	89421	Organoheterocyclic compounds	C	Bevantolol	2372	DB01295	-	-	Organic compounds	Benzenoids
Drug-1069	F12786	Other_fruits	Fruits	FDB012783	Diferuloylspermine	1103	Organic nitrogen compounds	C	Bevantolol	2372	DB01295	-	-	Organic compounds	Benzenoids
Drug-1069	F19031	Legumes	Pulses	FDB019024	Canavalmine	125776	Organic nitrogen compounds	C	Bevantolol	2372	DB01295	-	-	Organic compounds	Benzenoids
Drug-107	F7967	Mandarin	Fruits	FDB007966	Synepherine	7172	Benzenoids	R	Isoetarine	3762	DB00221	Respiratory	Bronchodilator	Organic compounds	Benzenoids
Drug-107	F11101	Coffee	Beverages	FDB011099	(R)-Higenamine	114840	Organoheterocyclic compounds	R	Isoetarine	3762	DB00221	Respiratory	Bronchodilator	Organic compounds	Benzenoids
Drug-1087	F12194	Other_fruits	Fruits	FDB012191	Acetylcholine(1+)	187	Organic nitrogen compounds	M	Metocurine	21233	DB01336	-	-	Organic compounds	Organic oxygen compounds
Drug-1092	F7120	Potato	Vegetables	FDB007119	Lormetazepam	13314	Organoheterocyclic compounds	-	Quinidinebarbiturate	53461739	DB01346	-	-	Organic compounds	Alkaloids and derivatives
Drug-1095	F4118	Burdock_Seed	Vegetables	FDB004117	Lappaurin	3016	Organoheterocyclic compounds	N	Amobarbital	2164	DB01351	-	-	Organic compounds	Organoheterocyclic compounds
Drug-1096	F7391	Wheat	Cereals	FDB007390	Dechlorodiazepam	613843	Organoheterocyclic compounds	N	Aprobarbital	6464	DB01352	-	-	Organic compounds	Organoheterocyclic compounds
Drug-1096	F7104	Wheat	Cereals	FDB007103	Diazepam	3016	Organoheterocyclic compounds	N	Aprobarbital	6464	DB01352	-	-	Organic compounds	Organoheterocyclic compounds
Drug-1097	F362	Common_bean	Pulses	FDB000362	Estradiol	5757	Lipids and lipid-like molecules	N	Butethal	6473	DB01353	-	-	Organic compounds	Organoheterocyclic compounds
Drug-1097	F11527	Pomegranate	Fruits	FDB011524	Epiestradiol	450	Lipids and lipid-like molecules	N	Butethal	6473	DB01353	-	-	Organic compounds	Organoheterocyclic compounds
Drug-1110	F6405	Rice	Cereals	FDB006404	Desoxycorticosterol	6166	Lipids and lipid-like molecules	H,S	Cortisoneacetate	222786	DB01380	Endocrinology	Anti-inflammatory	Organic compounds	Lipids and lipid-like molecules
Drug-1113	F2117	Olive	Vegetables	FDB002117	Cinchonine	2757	Alkaloids and derivatives	G	Yohimbine	8969	DB01392	Cardiovascular	Erectile_dysfunction_treatment	Organic compounds	Alkaloids and derivatives
Drug-1113	F2116	NA	NA	NA	NA	NA	NA	G	Yohimbine	8969	DB01392	Cardiovascular	Erectile_dysfunction_treatment	Organic compounds	Alkaloids and derivatives
Drug-1114	F30171	Edible_Fats & Oils	Fats & Oils	FDB030008	Petroselaidic_acid	5282754	Lipids and lipid-like molecules	C	Bezafibrate	39042	DB01393	Metabolism	Antilipemic	Organic compounds	Benzenoids
Drug-1114	F4037	Buckwheat	Cereals	FDB004036	Hexadecenoic_acid	445638	Lipids and lipid-like molecules	C	Bezafibrate	39042	DB01393	Metabolism	Antilipemic	Organic compounds	Benzenoids
Drug-1114	F2065	Herbs_condiments_and_spices	Herbs & Spices	FDB002065	(E)-Herclavine	5356194	Phenylpropanoids and polyketides	C	Bezafibrate	39042	DB01393	Metabolism	Antilipemic	Organic compounds	Benzenoids
Drug-1114	F11271	Groundnut	Nuts	FDB011268	10-Octadecenoic_acid	5282760	Lipids and lipid-like molecules	C	Bezafibrate	39042	DB01393	Metabolism	Antilipemic	Organic compounds	Benzenoids
Drug-1116	F21799	Coriander	Herbs & Spices	FDB021655	Daphnetin_glucoside	73981557	Phenylpropanoids and polyketides	G	Drospirenone	68873	DB01395	-	-	Organic compounds	Lipids and lipid-like molecules
Drug-1116	F7499	Black_Gram	Pulses	FDB007498	Diethylstilbesterol	448537	Phenylpropanoids and polyketides	G	Drospirenone	68873	DB01395	-	-	Organic compounds	Lipids and lipid-like molecules
Drug-1116	F2777	Chicory	Vegetables	FDB002777	Cichoriin	5088914	Phenylpropanoids and polyketides	G	Drospirenone	68873	DB01395	-	-	Organic compounds	Lipids and lipid-like molecules
Drug-1116	F6239	Banana	Fruits	FDB006238	Latex	5833	Lipids and lipid-like molecules	G	Drospirenone	68873	DB01395	-	-	Organic compounds	Lipids and lipid-like molecules
Drug-1119	F20547	Other_fruits	Fruits	FDB020539	Butyl_salicylate	16330	Benzenoids	N	Salsalate	5161	DB01399	-	-	Organic compounds	Phenylpropanoids and polyketides
Drug-1122	F12194	Other_fruits	Fruits	FDB012191	Acetylcholine(1+)	187	Organic nitrogen compounds	N	Methotrimeprazine	72287	DB01403	Central Nervous System	Analgesic	Organic compounds	Organoheterocyclic compounds
Drug-1124	F16819	Potato	Vegetables	FDB016812	xi-Norepinephrine	951	Benzenoids	R	Clenbuterol	2783	DB01407	Neuromuscular	Antiasthmatic	Organic compounds	Benzenoids
Drug-1125	F12786	Other_fruits	Fruits	FDB012783	Diferuloylspermine	1103	Organic nitrogen compounds	R	Bambuterol	54766	DB01408	Neuromuscular	Bronchodilator	Organic compounds	Benzenoids
Drug-1135	F6564	NA	NA	NA	NA	NA	NA	G	TestosteronePropionate	5995	DB01420	Endocrinology	Anabolic	Organic compounds	Lipids and lipid-like molecules
Drug-1135	F16982	Crustaceans	Aquatic foods	FDB016975	(E)-26,27-Dinorergosta-4,22-dien-3-one	131752242	Lipids and lipid-like molecules	G	TestosteronePropionate	5995	DB01420	Endocrinology	Anabolic	Organic compounds	Lipids and lipid-like molecules
Drug-1135	F17310	Potato	Vegetables	FDB017303	Pelanin	13791	Lipids and lipid-like molecules	G	TestosteronePropionate	5995	DB01420	Endocrinology	Anabolic	Organic compounds	Lipids and lipid-like molecules
Drug-1135	F18061	Soybean	Soy	FDB018054	Ergost-4-en-3-one	14537344	Lipids and lipid-like molecules	G	TestosteronePropionate	5995	DB01420	Endocrinology	Anabolic	Organic compounds	Lipids and lipid-like molecules
Drug-1143	F1518	Rowanberry	Fruits	FDB001518	Aucuparin	442508	Benzenoids	-	Oxybenzone	4632	DB01428	Dermatology	-	Organic compounds	Benzenoids
Drug-1145	F19132	Fenugreek	Herbs & Spices	FDB019125	Graecunin_G	156784	Lipids and lipid-like molecules	R	Almitrine	33887	DB01430	-	-	Organic compounds	Benzenoids
Drug-1145	F20268	Aubergine	Vegetables	FDB020260	Melongoside_H	3826176	Lipids and lipid-like molecules	R	Almitrine	33887	DB01430	-	-	Organic compounds	Benzenoids
Drug-1145	F11965	Oats	Cereals	FDB011962	26-Desglucoavenacoside_A	74105530	Lipids and lipid-like molecules	R	Almitrine	33887	DB01430	-	-	Organic compounds	Benzenoids
Drug-1146	F6405	Rice	Cereals	FDB006404	Desoxycorticosterol	6166	Lipids and lipid-like molecules	G	Allylestrenol	235905	DB01431	-	-	Organic compounds	Lipids and lipid-like molecules
Drug-1152	F7120	Potato	Vegetables	FDB007119	Lormetazepam	13314	Organoheterocyclic compounds	N	GammaHydroxybutyricAcid	3037032	DB01440	-	-	Organic compounds	Lipids and lipid-like molecules
Drug-1155	F14504	Herbs_condiments_and_spices	Herbs & Spices	FDB014501	(-)-Neoisomenthol	1715097	Lipids and lipid-like molecules	S	Ethylmorphine	5359271	DB01466	-	-	Organic compounds	Alkaloids and derivatives
Drug-1160	F7104	Wheat	Cereals	FDB007103	Diazepam	3016	Organoheterocyclic compounds	N	Flunitrazepam	3380	DB01544	-	-	Organic compounds	Organoheterocyclic compounds
Drug-1160	F7391	Wheat	Cereals	FDB007390	Dechlorodiazepam	613843	Organoheterocyclic compounds	N	Flunitrazepam	3380	DB01544	-	-	Organic compounds	Organoheterocyclic compounds
Drug-1170	F12651	Tea	Beverages	FDB012648	N,N-Dimethylbenzylamine	7681	Benzenoids	N	Methamphetamine	10836	DB01577	-	-	Organic compounds	Benzenoids
Drug-1179	F10518	Herbs_condiments_and_spices	Herbs & Spices	FDB010516	2,5-Diisopropylphenol	93189	Lipids and lipid-like molecules	N	Prazepam	4890	DB01588	-	-	Organic compounds	Organoheterocyclic compounds
Drug-1184	F7125	Wheat	Cereals	FDB007124	N-Demethyldiazepam	2997	Organoheterocyclic compounds	N	Nitrazepam	4506	DB01595	-	-	Organic compounds	Organoheterocyclic compounds
Drug-1188	F894	Herbs_condiments_and_spices	Herbs & Spices	FDB000894	Acetylsalicylic_acid	2244	Benzenoids	M	Tiaprofenicacid	5468	DB01600	Central Nervous System	Analgesic	Organic compounds	Organic oxygen compounds
Drug-119	F3060	Edible_Fats & Oils	Fats & Oils	FDB003059	Sciadonic_acid	131751125	Lipids and lipid-like molecules	J	AminosalicylicAcid	4649	DB00233	Infectiology	Antibacterial	Organic compounds	Benzenoids
Drug-119	F10568	Raspberry	Fruits	FDB010566	Phthalic_acid	1017	Benzenoids	J	AminosalicylicAcid	4649	DB00233	Infectiology	Antibacterial	Organic compounds	Benzenoids
Drug-119	F2156	Other_fruits	Fruits	FDB002156	Flurbiprofen	3394	Benzenoids	J	AminosalicylicAcid	4649	DB00233	Infectiology	Antibacterial	Organic compounds	Benzenoids
Drug-119	F10552	Citrus_fruits	Fruits	FDB010550	N-Methylanthranilic_acid	67069	Benzenoids	J	AminosalicylicAcid	4649	DB00233	Infectiology	Antibacterial	Organic compounds	Benzenoids
Drug-119	F2154	Other_fruits	Fruits	FDB002154	Ficus_Latex_peptide_2	3394	Benzenoids	J	AminosalicylicAcid	4649	DB00233	Infectiology	Antibacterial	Organic compounds	Benzenoids
Drug-119	F1960	Dates	Fruits	FDB001960	3,5-Dihydroxy-4-methoxybenzoic_acid	78016	Benzenoids	J	AminosalicylicAcid	4649	DB00233	Infectiology	Antibacterial	Organic compounds	Benzenoids
Drug-119	F20705	NA	NA	NA	NA	NA	NA	J	AminosalicylicAcid	4649	DB00233	Infectiology	Antibacterial	Organic compounds	Benzenoids
Drug-1196	F2201	Cherimoya	Fruits	FDB002201	Asimilobine	12308663	Alkaloids and derivatives	N	Propericiazine	4747	DB01608	-	-	Organic compounds	Organoheterocyclic compounds
Drug-1201	F2121	Soursop	Fruits	FDB002121	Coreximine	601259	Alkaloids and derivatives	N	Acepromazine	6077	DB01614	Central Nervous System	Antiemetic	Organic compounds	Organoheterocyclic compounds
Drug-1204	F12194	Other_fruits	Fruits	FDB012191	Acetylcholine(1+)	187	Organic nitrogen compounds	N	Molindone	23897	DB01618	Central_Nervous_System	Antipsychotic	Organic compounds	Organoheterocyclic compounds
Drug-1205	F18140	Other_fruits	Fruits	FDB018133	(R)-Juziphine	14526072	Organoheterocyclic compounds	R	Phenindamine	11291	DB01619	-	-	Organic compounds	Benzenoids
Drug-1208	F2150	Tea	Beverages	FDB002150	Floribundine	5319512	Alkaloids and derivatives	N	Thioproperazine	9429	DB01622	Central_Nervous_System	Antiemetic	Organic compounds	Organoheterocyclic compounds
Drug-1209	F2200	Other_fruits	Fruits	FDB002200	(+)-O-Methylarmepavine	259676	Organoheterocyclic compounds	N	Thiothixene	941651	DB01623	-	-	Organic compounds	Organoheterocyclic compounds
Drug-1209	F2029	Opium_Poppy	Herbs_condiments_and_spices	FDB002029	Laudanidine	92732	Organoheterocyclic compounds	N	Thiothixene	941651	DB01623	-	-	Organic compounds	Organoheterocyclic compounds
Drug-1210	F18140	Other_fruits	Fruits	FDB018133	(R)-Juziphine	14526072	Organoheterocyclic compounds	N	Zuclopenthixol	5311507	DB01624	Central Nervous System	Antipsychotic	Organic compounds	Organoheterocyclic compounds
Drug-1212	F12651	Tea	Beverages	FDB012648	N,N-Dimethylbenzylamine	7681	Benzenoids	C	Pargyline	4688	DB01626	Cardiovascular	Antidepressant	Organic compounds	Benzenoids
Drug-1214	F1064	Papaya	Fruits	FDB001064	Papain	3672	Phenylpropanoids and polyketides	M	Etoricoxib	123619	DB01628	Central_Nervous_System	Analgesic	Organic compounds	Organoheterocyclic compounds
Drug-1217	F6227	Banana	Fruits	FDB006226	(24S)-24-Methyl-25-dehydrocholesterol	5283653	Lipids and lipid-like molecules	A	Prasterone	5881	DB01708	-	-	Organic compounds	Lipids and lipid-like molecules
Drug-1217	F1518	Rowanberry	Fruits	FDB001518	Aucuparin	442508	Benzenoids	A	Prasterone	5881	DB01708	-	-	Organic compounds	Lipids and lipid-like molecules
Drug-1217	F5839	Dandelion	Herbs & Spices	FDB005838	Hexadecadienoic_acid	185666	Lipids and lipid-like molecules	A	Prasterone	5881	DB01708	-	-	Organic compounds	Lipids and lipid-like molecules
Drug-1217	F2952	Pomegranate	Fruits	FDB002951	Elaidic_acid	637517	Lipids and lipid-like molecules	A	Prasterone	5881	DB01708	-	-	Organic compounds	Lipids and lipid-like molecules
Drug-1217	F1314	Coconut	Fruits	FDB001314	Fucosterol	131750945	Lipids and lipid-like molecules	A	Prasterone	5881	DB01708	-	-	Organic compounds	Lipids and lipid-like molecules
Drug-1217	F1858	Rice	Cereals	FDB001858	Oryzalexin_C	176495	Lipids and lipid-like molecules	A	Prasterone	5881	DB01708	-	-	Organic compounds	Lipids and lipid-like molecules
Drug-1221	F12746	Tomatoes	Vegetables	FDB012743	(3beta,5alpha)-3-Hydroxypregn-16-en-20-one	537186	Lipids and lipid-like molecules	-	Benzophenone	3102	DB01878	-	-	Organic compounds	Benzenoids
Drug-1222	F20564	Tea	Beverages	FDB020556	12-Hydroxy-7-oxo-8,11,13-abietatrien-18-al	10018533	Lipids and lipid-like molecules	G	Equilin	223368	DB02187	Endocrinology	-	Organic compounds	Lipids and lipid-like molecules
Drug-1222	F12119	Edible_Fats & Oils	Fats & Oils	FDB012116	(15a,20R)-Dihydroxypregn-4-en-3-one	77963611	Lipids and lipid-like molecules	G	Equilin	223368	DB02187	Endocrinology	-	Organic compounds	Lipids and lipid-like molecules
Drug-1222	F7345	Fenugreek	Herbs & Spices	FDB007344	3beta-Hydroxypregna-5,16-dien-20-one	92871	Lipids and lipid-like molecules	G	Equilin	223368	DB02187	Endocrinology	-	Organic compounds	Lipids and lipid-like molecules
Drug-1222	F6782	Pomegranate	Fruits	FDB006781	Estriol	5756	Lipids and lipid-like molecules	G	Equilin	223368	DB02187	Endocrinology	-	Organic compounds	Lipids and lipid-like molecules
Drug-1230	F2256	Pea	Pulses	FDB002256	4-Chloro-L-tryptophan	14048817	Organoheterocyclic compounds	N	Oxitriptan	439280	DB02959	-	-	Organic compounds	Organoheterocyclic compounds
Drug-1236	F10749	Soybean	Soy	FDB010747	Ciceritol	10142653	Organic oxygen compounds	J	Ribostamycin	656837	DB03615	Metabolism	Antibacterial	Organic compounds	Organic oxygen compounds
Drug-1236	F18344	Coffee	Beverages	FDB018337	beta-D-Glucopyranosyl-(1->6)-beta-D-glucopyranosyl-(1->4)-D-mannose	4120027	Organic oxygen compounds	J	Ribostamycin	656837	DB03615	Metabolism	Antibacterial	Organic compounds	Organic oxygen compounds
Drug-1236	F13995	Cereals_and_bakery_products	Cereals	FDB013992	Fagopyritol_B2	9957786	Organic oxygen compounds	J	Ribostamycin	656837	DB03615	Metabolism	Antibacterial	Organic compounds	Organic oxygen compounds
Drug-1240	F1064	Papaya	Fruits	FDB001064	Papain	3672	Phenylpropanoids and polyketides	-	OleicAcid	637517	DB04224	-	-	Organic compounds	Lipids and lipid-like molecules
Drug-1249	F11906	Flax	Herbs & Spices	FDB011903	3,3,4,4-Tetrahydroxylignan	4534	Lignans, neolignans and related compounds	G	Estriol	5756	DB04573	Endocrinology	-	Organic compounds	Lipids and lipid-like molecules
Drug-1250	F6405	Rice	Cereals	FDB006404	Desoxycorticosterol	6166	Lipids and lipid-like molecules	G	Estronesulfate	3001028	DB04574	-	-	Organic compounds	Lipids and lipid-like molecules
Drug-1251	F7345	Fenugreek	Herbs & Spices	FDB007344	3beta-Hydroxypregna-5,16-dien-20-one	92871	Lipids and lipid-like molecules	L	Quinestrol	9046	DB04575	-	-	Organic compounds	Lipids and lipid-like molecules
Drug-1251	F6782	Pomegranate	Fruits	FDB006781	Estriol	5756	Lipids and lipid-like molecules	L	Quinestrol	9046	DB04575	-	-	Organic compounds	Lipids and lipid-like molecules
Drug-1258	F6561	NA	NA	NA	NA	NA	NA	G	Cyproteroneacetate	6714003	DB04839	Endocrinology	Antineoplastic	-	-
Drug-1260	F5797	Barley	Cereals	FDB005796	Satiomem	2564	Benzenoids	N	Flunarizine	941361	DB04841	Central Nervous System	Anticonvulsant	Organic compounds	Benzenoids
Drug-1262	F12194	Other_fruits	Fruits	FDB012191	Acetylcholine(1+)	187	Organic nitrogen compounds	A	Mepenzolate	4057	DB04843	Neuromuscular	Antispastic	Organic compounds	Benzenoids
Drug-1263	F18140	Other_fruits	Fruits	FDB018133	(R)-Juziphine	14526072	Organoheterocyclic compounds	N	Tetrabenazine	6018	DB04844	-	-	Organic compounds	Organoheterocyclic compounds
Drug-1263	F2032	Opium_Poppy	Herbs & Spices	FDB002032	(S)-Laudanosine	15548	Organoheterocyclic compounds	N	Tetrabenazine	6018	DB04844	-	-	Organic compounds	Organoheterocyclic compounds
Drug-1263	F18594	Bay	Herbs & Spices	FDB018587	(S)-Boldine	248507	Alkaloids and derivatives	N	Tetrabenazine	6018	DB04844	-	-	Organic compounds	Organoheterocyclic compounds
Drug-1263	F5760	Barley	Cereals	FDB005759	alpha-Allocryptopine	98570	Alkaloids and derivatives	N	Tetrabenazine	6018	DB04844	-	-	Organic compounds	Organoheterocyclic compounds
Drug-1263	F2096	NA	NA	NA	NA	NA	NA	N	Tetrabenazine	6018	DB04844	-	-	Organic compounds	Organoheterocyclic compounds
Drug-1265	F19031	Legumes	Pulses	FDB019024	Canavalmine	125776	Organic nitrogen compounds	C	Celiprolol	2663	DB04846	Cardiovascular	Antianginal	Organic compounds	Organic oxygen compounds
Drug-1265	F12786	Other_fruits	Fruits	FDB012783	Diferuloylspermine	1103	Organic nitrogen compounds	C	Celiprolol	2663	DB04846	Cardiovascular	Antianginal	Organic compounds	Organic oxygen compounds
Drug-1267	F17280	Citrus_fruits	Fruits	FDB017273	Nb-Methylserotonin	150885	Organoheterocyclic compounds	C	Dronedarone	208898	DB04855	-	-	Organic compounds	Organic oxygen compounds
Drug-127	F7104	Wheat	Cereals	FDB007103	Diazepam	3016	Organoheterocyclic compounds	N	Butalbital	2481	DB00241	Central_Nervous_System	Hypnotic	Organic compounds	Organoheterocyclic compounds
Drug-128	F12067	Beans_snap_green	Pulses	FDB012064	2-Deoxyguanosine	638	Nucleosides, nucleotides, and analogues	L	Cladribine	20279	DB00242	Oncology	Antineoplastic	Organic compounds	Nucleosides, nucleotides, and analogues
Drug-128	F10862	Hyacinth-beans	Pulses	FDB010860	(Z)-Ribosylzeatin	5375662	Nucleosides, nucleotides, and analogues	L	Cladribine	20279	DB00242	Oncology	Antineoplastic	Organic compounds	Nucleosides, nucleotides, and analogues
Drug-1280	F2200	Other_fruits	Fruits	FDB002200	(+)-O-Methylarmepavine	259676	Organoheterocyclic compounds	G	Flibanserin	6918248	DB04908	-	-	Organic compounds	Organoheterocyclic compounds
Drug-1285	F6405	Rice	Cereals	FDB006404	Desoxycorticosterol	6166	Lipids and lipid-like molecules	G	Ospemifene	3036505	DB04938	-	-	Organic compounds	Phenylpropanoids and polyketides
Drug-1287	F2121	Soursop	Fruits	FDB002121	Coreximine	601259	Alkaloids and derivatives	N	Iloperidone	71360	DB04946	-	-	Organic compounds	Organic oxygen compounds
Drug-1294	F8719	Legumes	Pulses	FDB008718	4-(beta-Methylaminoethyl)catechol	4382	Benzenoids	R	Indacaterol	6918554	DB05039	-	-	Organic compounds	Organoheterocyclic compounds
Drug-1294	F11815	Soursop	Fruits	FDB011812	Coclaurine	281691	Organoheterocyclic compounds	R	Indacaterol	6918554	DB05039	-	-	Organic compounds	Organoheterocyclic compounds
Drug-1303	F2121	Soursop	Fruits	FDB002121	Coreximine	601259	Alkaloids and derivatives	N	Rotigotine	59227	DB05271	-	-	Organic compounds	Benzenoids
Drug-1308	F12796	Potato	Vegetables	FDB012793	Barogenin	101688	Lipids and lipid-like molecules	L	Abiraterone	132971	DB05812	-	-	Organic compounds	Lipids and lipid-like molecules
Drug-131	F10583	Cabbage	Vegetables	FDB010581	N-Methylphenethylamine	11503	Benzenoids	N	Ziprasidone	60854	DB00246	Central_Nervous_System	Antipsychotic	Organic compounds	Organoheterocyclic compounds
Drug-131	F14501	Barley	Cereals	FDB014498	3-(Dimethylaminomethyl)indole	6890	Organoheterocyclic compounds	N	Ziprasidone	60854	DB00246	Central_Nervous_System	Antipsychotic	Organic compounds	Organoheterocyclic compounds
Drug-131	F2142	Other_fruits	Fruits	FDB002142	Atherosperminine	96918	Alkaloids and derivatives	N	Ziprasidone	60854	DB00246	Central_Nervous_System	Antipsychotic	Organic compounds	Organoheterocyclic compounds
Drug-131	F2118	Other_fruits	Fruits	FDB002118	Hydrocinchonine	101711	Alkaloids and derivatives	N	Ziprasidone	60854	DB00246	Central_Nervous_System	Antipsychotic	Organic compounds	Organoheterocyclic compounds
Drug-1313	F7614	NA	NA	NA	NA	NA	NA	N	Mianserin	4184	DB06148	Cardiovascular	Antidepressant	Organic compounds	Organoheterocyclic compounds
Drug-1313	F16819	Potato	Vegetables	FDB016812	xi-Norepinephrine	951	Benzenoids	N	Mianserin	4184	DB06148	Cardiovascular	Antidepressant	Organic compounds	Organoheterocyclic compounds
Drug-1313	F2093	Tea	Beverages	FDB002093	(R)-Roemerine	235224	Alkaloids and derivatives	N	Mianserin	4184	DB06148	Cardiovascular	Antidepressant	Organic compounds	Organoheterocyclic compounds
Drug-1313	F14592	Edible_Fats & Oils	Fats & Oils	FDB014589	(-)-Dihydrocarveol	443163	Lipids and lipid-like molecules	N	Mianserin	4184	DB06148	Cardiovascular	Antidepressant	Organic compounds	Organoheterocyclic compounds
Drug-1313	F4797	Spearmint	Herbs & Spices	FDB004796	Neodihydrocarveol	443164	Lipids and lipid-like molecules	N	Mianserin	4184	DB06148	Cardiovascular	Antidepressant	Organic compounds	Organoheterocyclic compounds
Drug-1320	F7499	Black_Gram	Pulses	FDB007498	Diethylstilbesterol	448537	Phenylpropanoids and polyketides	G	Lasofoxifene	216416	DB06202	-	-	Organic compounds	Benzenoids
Drug-1322	F21993	Cabbage	Vegetables	FDB021835	(?)-Isomenthol	6432468	Lipids and lipid-like molecules	N	Tapentadol	9838022	DB06204	-	-	Organic compounds	Benzenoids
Drug-1329	F10586	Citrus_fruits	Fruits	FDB010584	(R)-Octopamine	440266	Benzenoids	N	Asenapine	3036780	DB06216	Central_Nervous_System	Antipsychotic	Organic compounds	Organoheterocyclic compounds
Drug-1329	F16819	Potato	Vegetables	FDB016812	xi-Norepinephrine	951	Benzenoids	N	Asenapine	3036780	DB06216	Central_Nervous_System	Antipsychotic	Organic compounds	Organoheterocyclic compounds
Drug-133	F11814	Opium_Poppy	Herbs_condiments_and_spices	FDB011811	(S)-Higenamine	44229138	Organoheterocyclic compounds	N	Cabergoline	54746	DB00248	-	-	Organic compounds	Alkaloids and derivatives
Drug-1337	F3144	Meats	Animal foods	FDB003143	3,4-Dihydroxyphenylacetone	2762430	Benzenoids	C	Droxidopa	92974	DB06262	-	-	Organic compounds	Organic acids and derivatives
Drug-1337	F23347	Rosemary	Herbs & Spices	FDB023184	3-(3,4-Dihydroxyphenyl)lactic_acid	439435	Phenylpropanoids and polyketides	C	Droxidopa	92974	DB06262	-	-	Organic compounds	Organic acids and derivatives
Drug-1346	F16343	Chickpea	Pulses	FDB016336	Neoisoliquiritin	14327425	Phenylpropanoids and polyketides	A	Dapagliflozin	9887712	DB06292	-	-	Organic compounds	Organic oxygen compounds
Drug-1346	F19570	Soybean	Soy	FDB019563	Dihydrodaidzin	10341941	Phenylpropanoids and polyketides	A	Dapagliflozin	9887712	DB06292	-	-	Organic compounds	Organic oxygen compounds
Drug-1351	F12784	Meats	Animal foods	FDB012781	7,8-Didehydrodesmosterol	5117446	Lipids and lipid-like molecules	H	Doxercalciferol	5281107	DB06410	-	-	Organic compounds	Lipids and lipid-like molecules
Drug-1351	F5295	Cucumber	Gourds	FDB005294	Stellasterol	5358162	Lipids and lipid-like molecules	H	Doxercalciferol	5281107	DB06410	-	-	Organic compounds	Lipids and lipid-like molecules
Drug-1351	F20869	Fungi	Vegetables	FDB020861	Volemolide	14584690	Lipids and lipid-like molecules	H	Doxercalciferol	5281107	DB06410	-	-	Organic compounds	Lipids and lipid-like molecules
Drug-1352	F7262	Dandelion	Herbs & Spices	FDB007261	Androsterol	7056608	Lipids and lipid-like molecules	A	Oxymetholone	5281034	DB06412	-	-	Organic compounds	Lipids and lipid-like molecules
Drug-137	F3255	Other_fruits	Fruits	FDB003254	2-Ethylhexanoic_acid	8697	Lipids and lipid-like molecules	N	Phenytoin	1775	DB00252	-	-	Organic compounds	Organoheterocyclic compounds
Drug-1377	F18140	Other_fruits	Fruits	FDB018133	(R)-Juziphine	14526072	Organoheterocyclic compounds	N	Desvenlafaxine	125017	DB06700	-	-	Organic compounds	Organic oxygen compounds
Drug-1384	F12056	Citrus_fruits	Fruits	FDB012053	beta-O-Methylynephrine	46856263	Benzenoids	R	Levonordefrin	164739	DB06707	Cardiovascular	Vasoconstrictor	Organic compounds	Benzenoids
Drug-1384	F13150	NA	NA	NA	NA	NA	NA	R	Levonordefrin	164739	DB06707	Cardiovascular	Vasoconstrictor	Organic compounds	Benzenoids
Drug-1384	F1873	Potato	Vegetables	FDB001873	Nonacosan-8-one	31721	Benzenoids	R	Levonordefrin	164739	DB06707	Cardiovascular	Vasoconstrictor	Organic compounds	Benzenoids
Drug-1387	F12831	Fungi	Vegetables	FDB012828	(3alpha,5alpha)-Androst-16-en-3-ol	556492	Lipids and lipid-like molecules	G	Methyltestosterone	6010	DB06710	-	-	Organic compounds	Lipids and lipid-like molecules
Drug-1387	F6555	Dates	Fruits	FDB006554	Campest-4-en-3,6-dione	15541631	Lipids and lipid-like molecules	G	Methyltestosterone	6010	DB06710	-	-	Organic compounds	Lipids and lipid-like molecules
Drug-1388	F16819	Potato	Vegetables	FDB016812	xi-Norepinephrine	951	Benzenoids	R,S	Naphazoline	4436	DB06711	Cardiovascular	Nasal_Decongestant	Organic compounds	Benzenoids
Drug-139	F15663	Other_fruits	Fruits	FDB015659	ent-17-Acetoxy-16b-kauran-19-al	536366	Lipids and lipid-like molecules	G,L	Diethylstilbestrol	448537	DB00255	Endocrinology	-	Organic compounds	Phenylpropanoids and polyketides
Drug-139	F2493	NA	NA	NA	NA	NA	NA	G,L	Diethylstilbestrol	448537	DB00255	Endocrinology	-	Organic compounds	Phenylpropanoids and polyketides
Drug-139	F6405	Rice	Cereals	FDB006404	Desoxycorticosterol	6166	Lipids and lipid-like molecules	G,L	Diethylstilbestrol	448537	DB00255	Endocrinology	-	Organic compounds	Phenylpropanoids and polyketides
Drug-139	F15707	Other_fruits	Fruits	FDB015703	ent-15-Oxo-16-kauren-19-oic_acid	3232	Lipids and lipid-like molecules	G,L	Diethylstilbestrol	448537	DB00255	Endocrinology	-	Organic compounds	Phenylpropanoids and polyketides
Drug-139	F5153	Arabica_coffee	Beverages	FDB005152	16-O-Methylcafestol	68103163	Organoheterocyclic compounds	G,L	Diethylstilbestrol	448537	DB00255	Endocrinology	-	Organic compounds	Phenylpropanoids and polyketides
Drug-1390	F12746	Tomatoes	Vegetables	FDB012743	(3beta,5alpha)-3-Hydroxypregn-16-en-20-one	537186	Lipids and lipid-like molecules	G	Norelgestromin	62930	DB06713	-	-	Organic compounds	Lipids and lipid-like molecules
Drug-1390	F2776	Common_bean	Pulses	FDB002776	Aesculin	5351506	Phenylpropanoids and polyketides	G	Norelgestromin	62930	DB06713	-	-	Organic compounds	Lipids and lipid-like molecules
Drug-1390	F338	Sesame	Herbs & Spices	FDB000338	2-Methoxy-5-prop-1-enylphenol	596370	Benzenoids	G	Norelgestromin	62930	DB06713	-	-	Organic compounds	Lipids and lipid-like molecules
Drug-1401	F16007	Herbs_condiments_and_spices	Herbs & Spices	FDB016000	p-Menthan-1-ol	89437	Lipids and lipid-like molecules	N	Ketobemidone	10101	DB06738	-	-	Organic compounds	Organoheterocyclic compounds
Drug-1401	F14505	Herbs_condiments_and_spices	Herbs & Spices	FDB014502	p-Menthan-3-ol	1254	Lipids and lipid-like molecules	N	Ketobemidone	10101	DB06738	-	-	Organic compounds	Organoheterocyclic compounds
Drug-1401	F20854	Other_green_vegetables	Vegetables	FDB020846	(-)-Morphine	4253	Alkaloids and derivatives	N	Ketobemidone	10101	DB06738	-	-	Organic compounds	Organoheterocyclic compounds
Drug-1401	F14916	Herbs_condiments_and_spices	Herbs & Spices	FDB014913	p-Menth-8-en-2-ol	66652468	Lipids and lipid-like molecules	N	Ketobemidone	10101	DB06738	-	-	Organic compounds	Organoheterocyclic compounds
Drug-1404	F16819	Potato	Vegetables	FDB016812	xi-Norepinephrine	951	Benzenoids	R,S	Tetryzoline	5419	DB06764	Cardiovascular	Nasal_Decongestant	Organic compounds	Benzenoids
Drug-1405	F13112	Opium_Poppy	Herbs & Spices	FDB013109	(S)-Codamine	89421	Organoheterocyclic compounds	S	Alcaftadine	19371515	DB06766	-	-	Organic compounds	Organoheterocyclic compounds
Drug-1428	F21991	Cornmint	Herbs & Spices	FDB021833	(?)-Neoisomenthol	19244	Lipids and lipid-like molecules	A	Methylnaltrexone	16089915	DB06800	-	-	Organic compounds	Benzenoids
Drug-1447	F6239	Banana	Fruits	FDB006238	Latex	5833	Lipids and lipid-like molecules	D	Triclosan	5564	DB08604	Infectiology	Antibacterial	Organic compounds	Benzenoids
Drug-1447	F2777	Chicory	Vegetables	FDB002777	Cichoriin	5088914	Phenylpropanoids and polyketides	D	Triclosan	5564	DB08604	Infectiology	Antibacterial	Organic compounds	Benzenoids
Drug-1453	F5797	Barley	Cereals	FDB005796	Satiomem	2564	Benzenoids	R	Antazoline	2200	DB08799	Allergology	Antihistaminic	Organic compounds	Benzenoids
Drug-1463	F2200	Other_fruits	Fruits	FDB002200	(+)-O-Methylarmepavine	259676	Organoheterocyclic compounds	N	Tofisopam	5502	DB08811	-	-	Organic compounds	Organoheterocyclic compounds
Drug-1464	F11962	Tea	Beverages	FDB011959	5-Methoxysalicylic_acid	75787	Benzenoids	B	Triflusal	9458	DB08814	-	-	Organic compounds	Benzenoids
Drug-1465	F18140	Other_fruits	Fruits	FDB018133	(R)-Juziphine	14526072	Organoheterocyclic compounds	N	Lurasidone	213046	DB08815	-	-	Organic compounds	Organoheterocyclic compounds
Drug-1483	F2777	Chicory	Vegetables	FDB002777	Cichoriin	5088914	Phenylpropanoids and polyketides	G	Ulipristal	13559281	DB08867	-	-	Organic compounds	Lipids and lipid-like molecules
Drug-1483	F6239	Banana	Fruits	FDB006238	Latex	5833	Lipids and lipid-like molecules	G	Ulipristal	13559281	DB08867	-	-	Organic compounds	Lipids and lipid-like molecules
Drug-149	F8662	Other_fruits	Fruits	FDB008661	3-Hydroxy-2-(4-methylbenzoyl)-4H-1-benzopyran-4-one	131751230	Organic oxygen compounds	B	Dicoumarol	54676038	DB00266	Hematology	Anticoagulant	Organic compounds	Phenylpropanoids and polyketides
Drug-149	F658	Oregano	Herbs & Spices	FDB000658	3-Methylgalangin	5281946	Phenylpropanoids and polyketides	B	Dicoumarol	54676038	DB00266	Hematology	Anticoagulant	Organic compounds	Phenylpropanoids and polyketides
Drug-1513	F8719	Legumes	Pulses	FDB008718	4-(beta-Methylaminoethyl)catechol	4382	Benzenoids	-	Perospirone	115368	DB08922	-	-	Organic compounds	Organoheterocyclic compounds
Drug-1513	F2118	Other_fruits	Fruits	FDB002118	Hydrocinchonine	101711	Alkaloids and derivatives	-	Perospirone	115368	DB08922	-	-	Organic compounds	Organoheterocyclic compounds
Drug-1513	F11815	Soursop	Fruits	FDB011812	Coclaurine	281691	Organoheterocyclic compounds	-	Perospirone	115368	DB08922	-	-	Organic compounds	Organoheterocyclic compounds
Drug-1513	F5797	Barley	Cereals	FDB005796	Satiomem	2564	Benzenoids	-	Perospirone	115368	DB08922	-	-	Organic compounds	Organoheterocyclic compounds
Drug-1513	F2142	Other_fruits	Fruits	FDB002142	Atherosperminine	96918	Alkaloids and derivatives	-	Perospirone	115368	DB08922	-	-	Organic compounds	Organoheterocyclic compounds
Drug-1513	F2150	Tea	Beverages	FDB002150	Floribundine	5319512	Alkaloids and derivatives	-	Perospirone	115368	DB08922	-	-	Organic compounds	Organoheterocyclic compounds
Drug-1521	F2200	Other_fruits	Fruits	FDB002200	(+)-O-Methylarmepavine	259676	Organoheterocyclic compounds	R	Chlorcyclizine	2710	DB08936	Allergology	Antiemetic	Organic compounds	Benzenoids
Drug-1530	F3676	Tarragon	Herbs & Spices	FDB003675	Prostaglandin_F-2-alpha	5353586	Lipids and lipid-like molecules	G	Gemeprost	5282237	DB08964	-	-	Organic compounds	Lipids and lipid-like molecules
Drug-1563	F6315	Olive	Vegetables	FDB006314	Dihydrocinchonine	16212907	Alkaloids and derivatives	N	Butriptyline	21772	DB09016	-	-	Organic compounds	Benzenoids
Drug-1563	F18140	Other_fruits	Fruits	FDB018133	(R)-Juziphine	14526072	Organoheterocyclic compounds	N	Butriptyline	21772	DB09016	-	-	Organic compounds	Benzenoids
Drug-1575	F16450	Herbs_condiments_and_spices	Herbs & Spices	FDB016443	Epicatechin_6-C-glucoside	131752183	Phenylpropanoids and polyketides	A	Empagliflozin	11949646	DB09038	-	-	Organic compounds	Organic oxygen compounds
Drug-1575	F15164	Alcoholic_beverages	Beverages	FDB015160	(E)-2-Glucosyl-3,4,5-trihydroxystilbene	13851701	Phenylpropanoids and polyketides	A	Empagliflozin	11949646	DB09038	-	-	Organic compounds	Organic oxygen compounds
Drug-1575	F11004	Herbs_condiments_and_spices	Herbs & Spices	FDB011002	Vestitone_7-glucoside	131751358	Phenylpropanoids and polyketides	A	Empagliflozin	11949646	DB09038	-	-	Organic compounds	Organic oxygen compounds
Drug-1590	F10583	Cabbage	Vegetables	FDB010581	N-Methylphenethylamine	11503	Benzenoids	N	Vortioxetine	71768094	DB09068	-	-	Organic compounds	Organoheterocyclic compounds
Drug-1592	F6405	Rice	Cereals	FDB006404	Desoxycorticosterol	6166	Lipids and lipid-like molecules	G	Tibolone	444008	DB09070	Endocrinology	-	Organic compounds	Lipids and lipid-like molecules
Drug-1600	F11815	Soursop	Fruits	FDB011812	Coclaurine	281691	Organoheterocyclic compounds	R	Olodaterol	11504295	DB09080	-	-	Organic compounds	Organoheterocyclic compounds
Drug-1606	F15662	Other_fruits	Fruits	FDB015658	ent-17-Hydroxy-16b-kauran-19-al	3481851	Lipids and lipid-like molecules	A	Eugenol	3314	DB09086	-	-	Organic compounds	Benzenoids
Drug-1627	F2193	Water_Lotus	Vegetables	FDB002193	Anonaine	3462225	Alkaloids and derivatives	N	Brexpiprazole	11978813	DB09128	-	-	Organic compounds	Organoheterocyclic compounds
Drug-1648	F7104	Wheat	Cereals	FDB007103	Diazepam	3016	Organoheterocyclic compounds	N	Etizolam	3307	DB09166	-	-	Organic compounds	Organoheterocyclic compounds
Drug-1649	F11469	Cereals_and_bakery_products	Cereals	FDB011466	(+)-Setoclavine	10060886	Alkaloids and derivatives	N	Dosulepin	5284550	DB09167	Central Nervous System	Antidepressant	Organic compounds	Organoheterocyclic compounds
Drug-1649	F17280	Citrus_fruits	Fruits	FDB017273	Nb-Methylserotonin	150885	Organoheterocyclic compounds	N	Dosulepin	5284550	DB09167	Central Nervous System	Antidepressant	Organic compounds	Organoheterocyclic compounds
Drug-1649	F1873	Potato	Vegetables	FDB001873	Nonacosan-8-one	31721	Benzenoids	N	Dosulepin	5284550	DB09167	Central Nervous System	Antidepressant	Organic compounds	Organoheterocyclic compounds
Drug-1649	F2029	Opium_Poppy	Herbs_condiments_and_spices	FDB002029	Laudanidine	92732	Organoheterocyclic compounds	N	Dosulepin	5284550	DB09167	Central Nervous System	Antidepressant	Organic compounds	Organoheterocyclic compounds
Drug-1649	F2200	Other_fruits	Fruits	FDB002200	(+)-O-Methylarmepavine	259676	Organoheterocyclic compounds	N	Dosulepin	5284550	DB09167	Central Nervous System	Antidepressant	Organic compounds	Organoheterocyclic compounds
Drug-1649	F17190	Brassicas_and_other_crucifers	Vegetables	FDB017183	Cyanidin_3-(diferuloylsophoroside)_5-glucoside	31509	Organoheterocyclic compounds	N	Dosulepin	5284550	DB09167	Central Nervous System	Antidepressant	Organic compounds	Organoheterocyclic compounds
Drug-1649	F4091	Burdock	Vegetables	FDB004090	Atropine	3661	Alkaloids and derivatives	N	Dosulepin	5284550	DB09167	Central Nervous System	Antidepressant	Organic compounds	Organoheterocyclic compounds
Drug-1649	F18139	Other_fruits	Fruits	FDB018132	xi-Anomuricine	157209	Organoheterocyclic compounds	N	Dosulepin	5284550	DB09167	Central Nervous System	Antidepressant	Organic compounds	Organoheterocyclic compounds
Drug-170	F6239	Banana	Fruits	FDB006238	Latex	5833	Lipids and lipid-like molecules	D	Amcinonide	443958	DB00288	Metabolism	Anti-inflammatory	Organic compounds	Lipids and lipid-like molecules
Drug-1711	F16819	Potato	Vegetables	FDB016812	xi-Norepinephrine	951	Benzenoids	-	Setiptiline	5205	DB09304	-	-	Organic compounds	Benzenoids
Drug-1711	F2093	Tea	Beverages	FDB002093	(R)-Roemerine	235224	Alkaloids and derivatives	-	Setiptiline	5205	DB09304	-	-	Organic compounds	Benzenoids
Drug-174	F7120	Potato	Vegetables	FDB007119	Lormetazepam	13314	Organoheterocyclic compounds	N	Etomidate	6338045	DB00292	Central_Nervous_System	Anesthetic	Organic compounds	Organoheterocyclic compounds
Drug-176	F6239	Banana	Fruits	FDB006238	Latex	5833	Lipids and lipid-like molecules	G	Etonogestrel	6917715	DB00294	-	-	Organic compounds	Lipids and lipid-like molecules
Drug-176	F7499	Black_Gram	Pulses	FDB007498	Diethylstilbesterol	448537	Phenylpropanoids and polyketides	G	Etonogestrel	6917715	DB00294	-	-	Organic compounds	Lipids and lipid-like molecules
Drug-177	F22006	Caraway	Herbs & Spices	FDB021848	(+)-Dihydrocarveol	89755	Lipids and lipid-like molecules	N	Morphine	5288826	DB00295	-	-	Organic compounds	Alkaloids and derivatives
Drug-177	F14504	Herbs_condiments_and_spices	Herbs & Spices	FDB014501	(-)-Neoisomenthol	1715097	Lipids and lipid-like molecules	N	Morphine	5288826	DB00295	-	-	Organic compounds	Alkaloids and derivatives
Drug-177	F14457	Mint	Herbs & Spices	FDB014454	p-Menthan-4-ol	574674	Lipids and lipid-like molecules	N	Morphine	5288826	DB00295	-	-	Organic compounds	Alkaloids and derivatives
Drug-177	F14592	Edible_Fats & Oils	Fats & Oils	FDB014589	(-)-Dihydrocarveol	443163	Lipids and lipid-like molecules	N	Morphine	5288826	DB00295	-	-	Organic compounds	Alkaloids and derivatives
Drug-177	F4797	Spearmint	Herbs & Spices	FDB004796	Neodihydrocarveol	443164	Lipids and lipid-like molecules	N	Morphine	5288826	DB00295	-	-	Organic compounds	Alkaloids and derivatives
Drug-1772	F16561	Crabapples	Fruits	FDB016554	2,4,6-Trihydroxydihydrochalcone_2-glucoside	5080434	Phenylpropanoids and polyketides	-	Esculin	5281417	DB13155	-	-	Organic compounds	Phenylpropanoids and polyketides
Drug-1772	F21830	Olive	Vegetables	FDB021686	Hydroxytyrosol_4-O-glucoside	14158111	Organic oxygen compounds	-	Esculin	5281417	DB13155	-	-	Organic compounds	Phenylpropanoids and polyketides
Drug-1772	F21881	NA	NA	NA	NA	NA	NA	-	Esculin	5281417	DB13155	-	-	Organic compounds	Phenylpropanoids and polyketides
Drug-1772	F11660	Lemon	Fruits	FDB011657	Syringin	5316860	Organic oxygen compounds	-	Esculin	5281417	DB13155	-	-	Organic compounds	Phenylpropanoids and polyketides
Drug-1772	F2595	Flax	Herbs & Spices	FDB002595	Methyl_trans-p-coumarate_4-glucoside	12311283	Organic oxygen compounds	-	Esculin	5281417	DB13155	-	-	Organic compounds	Phenylpropanoids and polyketides
Drug-1772	F12445	Tea	Beverages	FDB012442	2-Hydroxybenzaldehyde_O-[xylosyl-(1->6)-glucoside]	12442950	Organic oxygen compounds	-	Esculin	5281417	DB13155	-	-	Organic compounds	Phenylpropanoids and polyketides
Drug-1772	F16371	Camomile	Herbs & Spices	FDB016364	6-Acetylcosmosiin	14325222	Phenylpropanoids and polyketides	-	Esculin	5281417	DB13155	-	-	Organic compounds	Phenylpropanoids and polyketides
Drug-1772	F3501	Alcoholic_beverages	Beverages	FDB003500	(Z)-Resveratrol_4-glucoside	131751049	Phenylpropanoids and polyketides	-	Esculin	5281417	DB13155	-	-	Organic compounds	Phenylpropanoids and polyketides
Drug-1772	F8664	Herbs_condiments_and_spices	Herbs & Spices	FDB008663	Xanthotoxol_arabinoside	13846560	Phenylpropanoids and polyketides	-	Esculin	5281417	DB13155	-	-	Organic compounds	Phenylpropanoids and polyketides
Drug-1772	F7444	American_cranberry	Fruits	FDB007443	Caffeic_acid_3-glucoside	5281759	Organic oxygen compounds	-	Esculin	5281417	DB13155	-	-	Organic compounds	Phenylpropanoids and polyketides
Drug-1772	F1666	Green_Bell_Pepper	Vegetables	FDB001666	trans-p-Feruloyl-beta-D-glucopyranoside	13962928	Phenylpropanoids and polyketides	-	Esculin	5281417	DB13155	-	-	Organic compounds	Phenylpropanoids and polyketides
Drug-1772	F8434	Grape_Wine	Beverages	FDB008433	Astringin	5281712	Phenylpropanoids and polyketides	-	Esculin	5281417	DB13155	-	-	Organic compounds	Phenylpropanoids and polyketides
Drug-1772	F719	Citrus_fruits	Fruits	FDB000719	Bufotenine_O-glucoside	74039123	Organic oxygen compounds	-	Esculin	5281417	DB13155	-	-	Organic compounds	Phenylpropanoids and polyketides
Drug-1772	F18551	Celery	Herbs & Spices	FDB018544	9-Hydroxy-4-methoxypsoralen_9-glucoside	14034001	Phenylpropanoids and polyketides	-	Esculin	5281417	DB13155	-	-	Organic compounds	Phenylpropanoids and polyketides
Drug-185	F6561	NA	NA	NA	NA	NA	NA	G	Desogestrel	40973	DB00304	-	-	Organic compounds	Lipids and lipid-like molecules
Drug-185	F11527	Pomegranate	Fruits	FDB011524	Epiestradiol	450	Lipids and lipid-like molecules	G	Desogestrel	40973	DB00304	-	-	Organic compounds	Lipids and lipid-like molecules
Drug-185	F362	Common_bean	Pulses	FDB000362	Estradiol	5757	Lipids and lipid-like molecules	G	Desogestrel	40973	DB00304	-	-	Organic compounds	Lipids and lipid-like molecules
Drug-187	F10518	Herbs_condiments_and_spices	Herbs & Spices	FDB010516	2,5-Diisopropylphenol	93189	Lipids and lipid-like molecules	N	Talbutal	8275	DB00306	-	-	Organic compounds	Organoheterocyclic compounds
Drug-192	F1032	Herbs_condiments_and_spices	Herbs & Spices	FDB001032	2,5-Diisopropyl-4-methylphenol	139921	Lipids and lipid-like molecules	N	Pentobarbital	4737	DB00312	Central_Nervous_System	Anesthetic	Organic compounds	Organoheterocyclic compounds
Drug-192	F10518	Herbs_condiments_and_spices	Herbs & Spices	FDB010516	2,5-Diisopropylphenol	93189	Lipids and lipid-like molecules	N	Pentobarbital	4737	DB00312	Central_Nervous_System	Anesthetic	Organic compounds	Organoheterocyclic compounds
Drug-193	F14799	Thyme	Herbs & Spices	FDB014796	2-Isopropyl-5-methylphenol_acetate	68252	Lipids and lipid-like molecules	N	ValproicAcid	3121	DB00313	Central_Nervous_System	Anticonvulsant	Organic compounds	Lipids and lipid-like molecules
Drug-193	F10628	Peppers_sweet_red	Vegetables	FDB010626	4,8,12,15-Octadecatetraenoic_acid	131751278	Lipids and lipid-like molecules	N	ValproicAcid	3121	DB00313	Central_Nervous_System	Anticonvulsant	Organic compounds	Lipids and lipid-like molecules
Drug-195	F1052	Other_beverages	Beverages	FDB001052	Nb-Acetyl-Nb-methyltryptamine	383154	Organoheterocyclic compounds	N	Zolmitriptan	60857	DB00315	-	-	Organic compounds	Organoheterocyclic compounds
Drug-1951	F12056	Citrus_fruits	Fruits	FDB012053	beta-O-Methylynephrine	46856263	Benzenoids	R	Metaproterenolsulfate,orciprenalinesulfate	4086	DB00816	Respiratory	Bronchodilator	Organic compounds	Benzenoids
Drug-198	F2030	Opium_Poppy	Herbs & Spices	FDB002030	Laudanine	92732	Organoheterocyclic compounds	N	Codeine	5284371	DB00318	-	-	Organic compounds	Alkaloids and derivatives
Drug-198	F21991	Cornmint	Herbs & Spices	FDB021833	(?)-Neoisomenthol	19244	Lipids and lipid-like molecules	N	Codeine	5284371	DB00318	-	-	Organic compounds	Alkaloids and derivatives
Drug-198	F13112	Opium_Poppy	Herbs & Spices	FDB013109	(S)-Codamine	89421	Organoheterocyclic compounds	N	Codeine	5284371	DB00318	-	-	Organic compounds	Alkaloids and derivatives
Drug-200	F2201	Cherimoya	Fruits	FDB002201	Asimilobine	12308663	Alkaloids and derivatives	N	Dihydroergotamine	3037136	DB00320	Central Nervous System	Antimigraine	Organic compounds	Alkaloids and derivatives
Drug-201	F2071	Opium_Poppy	Herbs & Spices	FDB002071	Neopine	101685	Benzenoids	N	Amitriptyline	2160	DB00321	Central Nervous System	Antidepressant	Organic compounds	Benzenoids
Drug-201	F2118	Other_fruits	Fruits	FDB002118	Hydrocinchonine	101711	Alkaloids and derivatives	N	Amitriptyline	2160	DB00321	Central Nervous System	Antidepressant	Organic compounds	Benzenoids
Drug-201	F2079	Other_green_vegetables	Vegetables	FDB002079	Erysodine	169017	Alkaloids and derivatives	N	Amitriptyline	2160	DB00321	Central Nervous System	Antidepressant	Organic compounds	Benzenoids
Drug-201	F2142	Other_fruits	Fruits	FDB002142	Atherosperminine	96918	Alkaloids and derivatives	N	Amitriptyline	2160	DB00321	Central Nervous System	Antidepressant	Organic compounds	Benzenoids
Drug-201	F13216	Coffee	Beverages	FDB013213	Thalictroidine	10489834	Organic oxygen compounds	N	Amitriptyline	2160	DB00321	Central Nervous System	Antidepressant	Organic compounds	Benzenoids
Drug-206	F22018	Spearmint	Herbs & Spices	FDB021857	(+)-Neoisopulegol	6553885	Lipids and lipid-like molecules	N	Hydromorphone	5284570	DB00327	-	-	Organic compounds	Alkaloids and derivatives
Drug-207	F1744	Pigeonpea	Pulses	FDB001744	3-Hydroxy-5-methoxystilbene-2-carboxylic_acid	67322417	Phenylpropanoids and polyketides	C,M,S	Indomethacin	3715	DB00328	Central Nervous System	Analgesic	Organic compounds	Organoheterocyclic compounds
Drug-207	F6288	Lima_bean	Pulses	FDB006287	alpha-Linoleic_acid	5280450	Lipids and lipid-like molecules	C,M,S	Indomethacin	3715	DB00328	Central Nervous System	Analgesic	Organic compounds	Organoheterocyclic compounds
Drug-207	F10727	Herbs_condiments_and_spices	Herbs & Spices	FDB010725	Ethyl_3-methyl-9H-carbazole-9-carboxylate	10354902	Organoheterocyclic compounds	C,M,S	Indomethacin	3715	DB00328	Central Nervous System	Analgesic	Organic compounds	Organoheterocyclic compounds
Drug-207	F12572	Rocket_salad	Vegetables	FDB012569	Gondoic_acid	5282768	Lipids and lipid-like molecules	C,M,S	Indomethacin	3715	DB00328	Central Nervous System	Analgesic	Organic compounds	Organoheterocyclic compounds
Drug-207	F3675	Garlic	Herbs & Spices	FDB003674	Prostaglandin_F-1-alpha	5353905	Lipids and lipid-like molecules	C,M,S	Indomethacin	3715	DB00328	Central Nervous System	Analgesic	Organic compounds	Organoheterocyclic compounds
Drug-207	F14770	Other_fruits	Fruits	FDB014767	(10Z,14E,16E)-10,14,16-Octadecatrien-12-ynoic_acid	10731060	Lipids and lipid-like molecules	C,M,S	Indomethacin	3715	DB00328	Central Nervous System	Analgesic	Organic compounds	Organoheterocyclic compounds
Drug-211	F12786	Other_fruits	Fruits	FDB012783	Diferuloylspermine	1103	Organic nitrogen compounds	C	Atenolol/R-Atenolol/S-Atenolol	2249/175540/180559	DB00335	Cardiovascular	Antianginal	Organic compounds	Benzenoids
Drug-224	F18022	Other_fruits	Fruits	FDB018015	z-Clausenamide	131751228	Benzenoids	N	Clobazam	2789	DB00349	-	-	Organic compounds	Organoheterocyclic compounds
Drug-225	F6239	Banana	Fruits	FDB006238	Latex	5833	Lipids and lipid-like molecules	G	Megestrolacetate	11683	DB00351	Endocrinology	Antineoplastic	Organic compounds	Lipids and lipid-like molecules
Drug-225	F18731	Soybean	Soy	FDB018724	Stigmasta-4,6-dien-3-one	12943206	Lipids and lipid-like molecules	G	Megestrolacetate	11683	DB00351	Endocrinology	Antineoplastic	Organic compounds	Lipids and lipid-like molecules
Drug-239	F10781	Potato	Vegetables	FDB010779	N-trans-Feruloyloctopamine	24096391	Phenylpropanoids and polyketides	C	Norepinephrine	439260	DB00368	-	-	Organic compounds	Benzenoids
Drug-239	F10585	Lemon	Fruits	FDB010583	Octopamine	4581	Benzenoids	C	Norepinephrine	439260	DB00368	-	-	Organic compounds	Benzenoids
Drug-239	F11815	Soursop	Fruits	FDB011812	Coclaurine	281691	Organoheterocyclic compounds	C	Norepinephrine	439260	DB00368	-	-	Organic compounds	Benzenoids
Drug-239	F2150	Tea	Beverages	FDB002150	Floribundine	5319512	Alkaloids and derivatives	C	Norepinephrine	439260	DB00368	-	-	Organic compounds	Benzenoids
Drug-239	F18054	NA	NA	NA	NA	NA	NA	C	Norepinephrine	439260	DB00368	-	-	Organic compounds	Benzenoids
Drug-239	F8719	Legumes	Pulses	FDB008718	4-(beta-Methylaminoethyl)catechol	4382	Benzenoids	C	Norepinephrine	439260	DB00368	-	-	Organic compounds	Benzenoids
Drug-239	F430	NA	NA	NA	NA	NA	NA	C	Norepinephrine	439260	DB00368	-	-	Organic compounds	Benzenoids
Drug-241	F18140	Other_fruits	Fruits	FDB018133	(R)-Juziphine	14526072	Organoheterocyclic compounds	N	Mirtazapine	4205	DB00370	Central_Nervous_System	Antidepressant	Organic compounds	Organoheterocyclic compounds
Drug-241	F11101	Coffee	Beverages	FDB011099	(R)-Higenamine	114840	Organoheterocyclic compounds	N	Mirtazapine	4205	DB00370	Central_Nervous_System	Antidepressant	Organic compounds	Organoheterocyclic compounds
Drug-241	F3932	Celery	Herbs & Spices	FDB003931	Dihydroneocarveol	12072	Lipids and lipid-like molecules	N	Mirtazapine	4205	DB00370	Central_Nervous_System	Antidepressant	Organic compounds	Organoheterocyclic compounds
Drug-241	F6315	Olive	Vegetables	FDB006314	Dihydrocinchonine	16212907	Alkaloids and derivatives	N	Mirtazapine	4205	DB00370	Central_Nervous_System	Antidepressant	Organic compounds	Organoheterocyclic compounds
Drug-242	F7125	Wheat	Cereals	FDB007124	N-Demethyldiazepam	2997	Organoheterocyclic compounds	N	Meprobamate	4064	DB00371	-	-	Organic compounds	Organic acids and derivatives
Drug-248	F18063	Legumes	Pulses	FDB018056	(24S)-Ergost-4-en-3-one	14537343	Lipids and lipid-like molecules	G	Dydrogesterone	9051	DB00378	Endocrinology	Progestogen	Organic compounds	Lipids and lipid-like molecules
Drug-260	F5797	Barley	Cereals	FDB005796	Satiomem	2564	Benzenoids	N	Ethopropazine	3290	DB00392	Central Nervous System	Antiparkinsonian	Organic compounds	Organoheterocyclic compounds
Drug-260	F2150	Tea	Beverages	FDB002150	Floribundine	5319512	Alkaloids and derivatives	N	Ethopropazine	3290	DB00392	Central Nervous System	Antiparkinsonian	Organic compounds	Organoheterocyclic compounds
Drug-264	F740	Tomatoes	Vegetables	FDB000740	Lycopersiconol	4097385	Lipids and lipid-like molecules	G	Progesterone	5994	DB00396	Endocrinology	Progestogen	Organic compounds	Lipids and lipid-like molecules
Drug-264	F6240	Banana	Fruits	FDB006239	MFA	44143572	Lipids and lipid-like molecules	G	Progesterone	5994	DB00396	Endocrinology	Progestogen	Organic compounds	Lipids and lipid-like molecules
Drug-264	F7262	Dandelion	Herbs & Spices	FDB007261	Androsterol	7056608	Lipids and lipid-like molecules	G	Progesterone	5994	DB00396	Endocrinology	Progestogen	Organic compounds	Lipids and lipid-like molecules
Drug-270	F7120	Potato	Vegetables	FDB007119	Lormetazepam	13314	Organoheterocyclic compounds	N	Eszopiclone/Zopiclone	969472/5735	DB00402/DB01198	Central_Nervous_System	Hypnotic	Organic compounds	Organoheterocyclic compounds
Drug-275	F2030	Opium_Poppy	Herbs & Spices	FDB002030	Laudanine	92732	Organoheterocyclic compounds	N	Loxapine	3964	DB00408	Central_Nervous_System	Antipsychotic	Organic compounds	Organoheterocyclic compounds
Drug-275	F13112	Opium_Poppy	Herbs & Spices	FDB013109	(S)-Codamine	89421	Organoheterocyclic compounds	N	Loxapine	3964	DB00408	Central_Nervous_System	Antipsychotic	Organic compounds	Organoheterocyclic compounds
Drug-275	F4118	Burdock_Seed	Vegetables	FDB004117	Lappaurin	3016	Organoheterocyclic compounds	N	Loxapine	3964	DB00408	Central_Nervous_System	Antipsychotic	Organic compounds	Organoheterocyclic compounds
Drug-281	F1064	Papaya	Fruits	FDB001064	Papain	3672	Phenylpropanoids and polyketides	J,S	Ampicillin	6249	DB00415	Infectiology	Antibacterial	Organic compounds	Organoheterocyclic compounds
Drug-285	F12194	Other_fruits	Fruits	FDB012191	Acetylcholine(1+)	187	Organic nitrogen compounds	N	Promazine	4926	DB00420	Central Nervous System	Antipsychotic	Organic compounds	Organoheterocyclic compounds
Drug-286	F11906	Flax	Herbs & Spices	FDB011903	3,3,4,4-Tetrahydroxylignan	4534	Lignans, neolignans and related compounds	C	Spironolactone	5833	DB00421	Endocrinology	Diuretic	Organic compounds	Lipids and lipid-like molecules
Drug-286	F18620	NA	NA	NA	NA	NA	NA	C	Spironolactone	5833	DB00421	Endocrinology	Diuretic	Organic compounds	Lipids and lipid-like molecules
Drug-289	F4118	Burdock_Seed	Vegetables	FDB004117	Lappaurin	3016	Organoheterocyclic compounds	N	Zolpidem	5732	DB00425	-	-	Organic compounds	Organoheterocyclic compounds
Drug-293	F3670	Garlic	Herbs & Spices	FDB003669	Prostaglandin_A-2	5353901	Lipids and lipid-like molecules	G	CarboprostTromethamine	45266502	DB00429	-	-	Organic compounds	Lipids and lipid-like molecules
Drug-300	F571	Avocado	Vegetables	FDB000571	Carnitine	288	Organic nitrogen compounds	M	Allopurinol	2094	DB00437	Metabolism	-	Organic compounds	Organoheterocyclic compounds
Drug-307	F785	Coffee	Beverages	FDB000785	Glucoobtusifolin	4484070	Benzenoids	L	Epirubicin/Doxorubicin	41867/31703	DB00445/DB00997	Infectiology	Antibacterial	Organic compounds	Phenylpropanoids and polyketides
Drug-307	F20285	Other_green_vegetables	Vegetables	FDB020277	Physcionin	4484071	Benzenoids	L	Epirubicin/Doxorubicin	41867/31703	DB00445/DB00997	Infectiology	Antibacterial	Organic compounds	Phenylpropanoids and polyketides
Drug-307	F2585	Other_green_vegetables	Vegetables	FDB002585	Pulmatin	14077419	Benzenoids	L	Epirubicin/Doxorubicin	41867/31703	DB00445/DB00997	Infectiology	Antibacterial	Organic compounds	Phenylpropanoids and polyketides
Drug-307	F18609	Other_green_vegetables	Vegetables	FDB018602	Chrysophanein	4483734	Benzenoids	L	Epirubicin/Doxorubicin	41867/31703	DB00445/DB00997	Infectiology	Antibacterial	Organic compounds	Phenylpropanoids and polyketides
Drug-307	F14109	NA	NA	NA	NA	NA	NA	L	Epirubicin/Doxorubicin	41867/31703	DB00445/DB00997	Infectiology	Antibacterial	Organic compounds	Phenylpropanoids and polyketides
Drug-310	F13681	Herbs_condiments_and_spices	Herbs & Spices	FDB013678	1-(3-Hydroxy-4-methoxyphenyl)-1,2-ethanediol	170451	Benzenoids	S	Dipivefrin	3105	DB00449	Ophthalmology	Antiglaucoma	Organic compounds	Benzenoids
Drug-313	F12151	Rice	Cereals	FDB012148	Dextrin	62698	Organic oxygen compounds	D,J,A,B,R,S	Framycetin/Neomycin	8378	DB00452	Infectiology	Antibacterial	Organic compounds	Organic oxygen compounds
Drug-313	F5173	Arabica_coffee	Beverages	FDB005172	Galactomannan	439336	Organic oxygen compounds	D,J,A,B,R,S	Framycetin/Neomycin	8378	DB00452	Infectiology	Antibacterial	Organic compounds	Organic oxygen compounds
Drug-313	F19349	Barley	Cereals	FDB019342	4-beta-Gentiobiosylglucose	4120027	Organic oxygen compounds	D,J,A,B,R,S	Framycetin/Neomycin	8378	DB00452	Infectiology	Antibacterial	Organic compounds	Organic oxygen compounds
Drug-313	F5117	Orange	Fruits	FDB005116	Galactan	20758205	Organic oxygen compounds	D,J,A,B,R,S	Framycetin/Neomycin	8378	DB00452	Infectiology	Antibacterial	Organic compounds	Organic oxygen compounds
Drug-314	F3931	NA	NA	NA	NA	NA	NA	N	Pethidine	4058	DB00454	-	-	Organic compounds	Organoheterocyclic compounds
Drug-314	F2071	Opium_Poppy	Herbs & Spices	FDB002071	Neopine	101685	Benzenoids	N	Pethidine	4058	DB00454	-	-	Organic compounds	Organoheterocyclic compounds
Drug-314	F14915	Mandarin	Fruits	FDB014912	(-)-Isopulegol	170833	Lipids and lipid-like molecules	N	Pethidine	4058	DB00454	-	-	Organic compounds	Organoheterocyclic compounds
Drug-314	F1661	Spearmint	Herbs & Spices	FDB001661	p-Menth-4(8)-en-3-ol	10080594	Lipids and lipid-like molecules	N	Pethidine	4058	DB00454	-	-	Organic compounds	Organoheterocyclic compounds
Drug-314	F13216	Coffee	Beverages	FDB013213	Thalictroidine	10489834	Organic oxygen compounds	N	Pethidine	4058	DB00454	-	-	Organic compounds	Organoheterocyclic compounds
Drug-314	F4791	NA	NA	NA	NA	NA	NA	N	Pethidine	4058	DB00454	-	-	Organic compounds	Organoheterocyclic compounds
Drug-318	F2121	Soursop	Fruits	FDB002121	Coreximine	601259	Alkaloids and derivatives	N	Imipramine	3696	DB00458	Central Nervous System	Antidepressant	Organic compounds	Organoheterocyclic compounds
Drug-324	F5835	Walnut	Nuts	FDB005834	Eicosadienoic_acid	11483665	Lipids and lipid-like molecules	M,S	Ketorolac	3826	DB00465	Central Nervous System	Analgesic	Organic compounds	Organic oxygen compounds
Drug-324	F4290	Beebread	Herbs & Spices	FDB004289	Octadeca-6,9,12,15-tetraenoic_acid	163841	Lipids and lipid-like molecules	M,S	Ketorolac	3826	DB00465	Central Nervous System	Analgesic	Organic compounds	Organic oxygen compounds
Drug-324	F2154	Other_fruits	Fruits	FDB002154	Ficus_Latex_peptide_2	3394	Benzenoids	M,S	Ketorolac	3826	DB00465	Central Nervous System	Analgesic	Organic compounds	Organic oxygen compounds
Drug-324	F3060	Edible_Fats & Oils	Fats & Oils	FDB003059	Sciadonic_acid	131751125	Lipids and lipid-like molecules	M,S	Ketorolac	3826	DB00465	Central Nervous System	Analgesic	Organic compounds	Organic oxygen compounds
Drug-324	F2156	Other_fruits	Fruits	FDB002156	Flurbiprofen	3394	Benzenoids	M,S	Ketorolac	3826	DB00465	Central Nervous System	Analgesic	Organic compounds	Organic oxygen compounds
Drug-327	F4294	Beebread	Herbs & Spices	FDB004293	Steridonic_acid	5312508	Lipids and lipid-like molecules	M	Tenoxicam	54677971	DB00469	Central Nervous System	Analgesic	Organic compounds	Organic acids and derivatives
Drug-327	F6563	NA	NA	NA	NA	NA	NA	M	Tenoxicam	54677971	DB00469	Central Nervous System	Analgesic	Organic compounds	Organic acids and derivatives
Drug-327	F2948	Edible_Fats & Oils	Fats & Oils	FDB002947	Linolenelaidic_acid	5282822	Lipids and lipid-like molecules	M	Tenoxicam	54677971	DB00469	Central Nervous System	Analgesic	Organic compounds	Organic acids and derivatives
Drug-332	F10518	Herbs_condiments_and_spices	Herbs & Spices	FDB010516	2,5-Diisopropylphenol	93189	Lipids and lipid-like molecules	N	Methohexital	9034	DB00474	-	-	Organic compounds	Organoheterocyclic compounds
Drug-334	F4091	Burdock	Vegetables	FDB004090	Atropine	3661	Alkaloids and derivatives	N	Chlorpromazine	2726	DB00477	Cardiovascular	Antiemetic	Organic compounds	Organoheterocyclic compounds
Drug-334	F1873	Potato	Vegetables	FDB001873	Nonacosan-8-one	31721	Benzenoids	N	Chlorpromazine	2726	DB00477	Cardiovascular	Antiemetic	Organic compounds	Organoheterocyclic compounds
Drug-334	F18139	Other_fruits	Fruits	FDB018132	xi-Anomuricine	157209	Organoheterocyclic compounds	N	Chlorpromazine	2726	DB00477	Cardiovascular	Antiemetic	Organic compounds	Organoheterocyclic compounds
Drug-334	F2029	Opium_Poppy	Herbs_condiments_and_spices	FDB002029	Laudanidine	92732	Organoheterocyclic compounds	N	Chlorpromazine	2726	DB00477	Cardiovascular	Antiemetic	Organic compounds	Organoheterocyclic compounds
Drug-334	F17190	Brassicas_and_other_crucifers	Vegetables	FDB017183	Cyanidin_3-(diferuloylsophoroside)_5-glucoside	31509	Organoheterocyclic compounds	N	Chlorpromazine	2726	DB00477	Cardiovascular	Antiemetic	Organic compounds	Organoheterocyclic compounds
Drug-334	F11469	Cereals_and_bakery_products	Cereals	FDB011466	(+)-Setoclavine	10060886	Alkaloids and derivatives	N	Chlorpromazine	2726	DB00477	Cardiovascular	Antiemetic	Organic compounds	Organoheterocyclic compounds
Drug-334	F2200	Other_fruits	Fruits	FDB002200	(+)-O-Methylarmepavine	259676	Organoheterocyclic compounds	N	Chlorpromazine	2726	DB00477	Cardiovascular	Antiemetic	Organic compounds	Organoheterocyclic compounds
Drug-336	F19405	Dairy_products	Milk products	FDB019398	Lacto-N-triose_I	22609086	Organic oxygen compounds	D,J,S	Amikacin	37768	DB00479	Infectiology	Antibacterial	Organic compounds	Organic oxygen compounds
Drug-336	F21268	Other_fruits	Fruits	FDB021260	2-O-alpha-D-Galactopyranosyl-1-deoxynojirimycin	73038179	Organic oxygen compounds	D,J,S	Amikacin	37768	DB00479	Infectiology	Antibacterial	Organic compounds	Organic oxygen compounds
Drug-337	F21989	Peppers_sweet_red	Vegetables	FDB021831	7Z,10Z,13Z,16Z,19Z-Docosapentaenoic_acid	5497182	Lipids and lipid-like molecules	L	Lenalidomide	216326	DB00480	-	-	Organic compounds	Organoheterocyclic compounds
Drug-338	F6405	Rice	Cereals	FDB006404	Desoxycorticosterol	6166	Lipids and lipid-like molecules	G	Raloxifene	5035	DB00481	Endocrinology	-	Organic compounds	Organic oxygen compounds
Drug-339	F7165	Spinach	Vegetables	FDB007164	Hexadecatrienoic_acid	182096	Lipids and lipid-like molecules	L,M	Celecoxib	2662	DB00482	Metabolism	Anti-inflammatory	Organic compounds	Organoheterocyclic compounds
Drug-339	F12622	Peppers_sweet_red	Vegetables	FDB012619	(Z,Z)-11,14-Eicosadienoic_acid	5282805	Lipids and lipid-like molecules	L,M	Celecoxib	2662	DB00482	Metabolism	Anti-inflammatory	Organic compounds	Organoheterocyclic compounds
Drug-339	F10628	Peppers_sweet_red	Vegetables	FDB010626	4,8,12,15-Octadecatetraenoic_acid	131751278	Lipids and lipid-like molecules	L,M	Celecoxib	2662	DB00482	Metabolism	Anti-inflammatory	Organic compounds	Organoheterocyclic compounds
Drug-339	F2946	Pomegranate	Fruits	FDB002945	Punicic_acid	12309425	Lipids and lipid-like molecules	L,M	Celecoxib	2662	DB00482	Metabolism	Anti-inflammatory	Organic compounds	Organoheterocyclic compounds
Drug-354	F2083	Other_green_vegetables	Vegetables	FDB002083	(+)-Erysotrine	442219	Alkaloids and derivatives	N	Oxycodone	5284603	DB00497	-	-	Organic compounds	Benzenoids
Drug-354	F14505	Herbs_condiments_and_spices	Herbs & Spices	FDB014502	p-Menthan-3-ol	1254	Lipids and lipid-like molecules	N	Oxycodone	5284603	DB00497	-	-	Organic compounds	Benzenoids
Drug-356	F12831	Fungi	Vegetables	FDB012828	(3alpha,5alpha)-Androst-16-en-3-ol	556492	Lipids and lipid-like molecules	L	Flutamide	3397	DB00499	Oncology	Antineoplastic	Organic compounds	Benzenoids
Drug-357	F21989	Peppers_sweet_red	Vegetables	FDB021831	7Z,10Z,13Z,16Z,19Z-Docosapentaenoic_acid	5497182	Lipids and lipid-like molecules	M	Tolmetin	5508	DB00500	Metabolism	Anti-inflammatory	Organic compounds	Organic oxygen compounds
Drug-36	F4211	Oats	Cereals	FDB004210	Cholest-7-en-3beta-ol	25202178	Lipids and lipid-like molecules	A	Calcidiol	5283731	DB00146	-	-	Organic compounds	Lipids and lipid-like molecules
Drug-363	F2029	Opium_Poppy	Herbs_condiments_and_spices	FDB002029	Laudanidine	92732	Organoheterocyclic compounds	N	Triflupromazine	5568	DB00508	Central Nervous System	Antiemetic	Organic compounds	Organoheterocyclic compounds
Drug-363	F2200	Other_fruits	Fruits	FDB002200	(+)-O-Methylarmepavine	259676	Organoheterocyclic compounds	N	Triflupromazine	5568	DB00508	Central Nervous System	Antiemetic	Organic compounds	Organoheterocyclic compounds
Drug-363	F17190	Brassicas_and_other_crucifers	Vegetables	FDB017183	Cyanidin_3-(diferuloylsophoroside)_5-glucoside	31509	Organoheterocyclic compounds	N	Triflupromazine	5568	DB00508	Central Nervous System	Antiemetic	Organic compounds	Organoheterocyclic compounds
Drug-368	F13573	NA	NA	NA	NA	NA	NA	R	Dextromethorphan	5360696	DB00514	Central Nervous System	Antitussive	Organic compounds	Alkaloids and derivatives
Drug-368	F5386	Spearmint	Herbs & Spices	FDB005385	p-Menth-cis-2-en-1-ol	526657	Lipids and lipid-like molecules	R	Dextromethorphan	5360696	DB00514	Central Nervous System	Antitussive	Organic compounds	Alkaloids and derivatives
Drug-368	F16228	Rosemary	Herbs & Spices	FDB016221	cis-beta-Terpineol	8748	Lipids and lipid-like molecules	R	Dextromethorphan	5360696	DB00514	Central Nervous System	Antitussive	Organic compounds	Alkaloids and derivatives
Drug-368	F13942	Black_Pepper	Herbs & Spices	FDB013939	(2S,4R)-p-Mentha-1(7),5-dien-2-ol	5319361	Lipids and lipid-like molecules	R	Dextromethorphan	5360696	DB00514	Central Nervous System	Antitussive	Organic compounds	Alkaloids and derivatives
Drug-368	F5369	Bay	Herbs & Spices	FDB005368	cis-p-Menth-2-en-1-ol	5319367	Lipids and lipid-like molecules	R	Dextromethorphan	5360696	DB00514	Central Nervous System	Antitussive	Organic compounds	Alkaloids and derivatives
Drug-368	F14592	Edible_Fats & Oils	Fats & Oils	FDB014589	(-)-Dihydrocarveol	443163	Lipids and lipid-like molecules	R	Dextromethorphan	5360696	DB00514	Central Nervous System	Antitussive	Organic compounds	Alkaloids and derivatives
Drug-368	F7614	NA	NA	NA	NA	NA	NA	R	Dextromethorphan	5360696	DB00514	Central Nervous System	Antitussive	Organic compounds	Alkaloids and derivatives
Drug-368	F15972	Thyme	Herbs & Spices	FDB015965	gamma-Terpineol	11467	Lipids and lipid-like molecules	R	Dextromethorphan	5360696	DB00514	Central Nervous System	Antitussive	Organic compounds	Alkaloids and derivatives
Drug-368	F4797	Spearmint	Herbs & Spices	FDB004796	Neodihydrocarveol	443164	Lipids and lipid-like molecules	R	Dextromethorphan	5360696	DB00514	Central Nervous System	Antitussive	Organic compounds	Alkaloids and derivatives
Drug-368	F14330	Caraway	Herbs & Spices	FDB014327	(+)-cis-Carveol	443177	Lipids and lipid-like molecules	R	Dextromethorphan	5360696	DB00514	Central Nervous System	Antitussive	Organic compounds	Alkaloids and derivatives
Drug-375	F12786	Other_fruits	Fruits	FDB012783	Diferuloylspermine	1103	Organic nitrogen compounds	C,S	Carteolol	2583	DB00521	Cardiovascular	Antiglaucoma	Organic compounds	Organoheterocyclic compounds
Drug-383	F11527	Pomegranate	Fruits	FDB011524	Epiestradiol	450	Lipids and lipid-like molecules	L	Erlotinib	176870	DB00530	Oncology	Antineoplastic	Organic compounds	Organoheterocyclic compounds
Drug-383	F362	Common_bean	Pulses	FDB000362	Estradiol	5757	Lipids and lipid-like molecules	L	Erlotinib	176870	DB00530	Oncology	Antineoplastic	Organic compounds	Organoheterocyclic compounds
Drug-394	F10518	Herbs_condiments_and_spices	Herbs & Spices	FDB010516	2,5-Diisopropylphenol	93189	Lipids and lipid-like molecules	N	Amoxapine	2170	DB00543	Central_Nervous_System	Antidepressant	Organic compounds	Organoheterocyclic compounds
Drug-394	F2121	Soursop	Fruits	FDB002121	Coreximine	601259	Alkaloids and derivatives	N	Amoxapine	2170	DB00543	Central_Nervous_System	Antidepressant	Organic compounds	Organoheterocyclic compounds
Drug-397	F7120	Potato	Vegetables	FDB007119	Lormetazepam	13314	Organoheterocyclic compounds	N	Adinazolam	37632	DB00546	-	-	Organic compounds	Organoheterocyclic compounds
Drug-418	F2150	Tea	Beverages	FDB002150	Floribundine	5319512	Alkaloids and derivatives	N	Cinnarizine	1547484	DB00568	Allergology	Antihistaminic	Organic compounds	Benzenoids
Drug-418	F5797	Barley	Cereals	FDB005796	Satiomem	2564	Benzenoids	N	Cinnarizine	1547484	DB00568	Allergology	Antihistaminic	Organic compounds	Benzenoids
Drug-422	F11271	Groundnut	Nuts	FDB011268	10-Octadecenoic_acid	5282760	Lipids and lipid-like molecules	M	Fenoprofen	64747	DB00573	Metabolism	Anti-inflammatory	Organic compounds	Benzenoids
Drug-422	F30171	Edible_Fats & Oils	Fats & Oils	FDB030008	Petroselaidic_acid	5282754	Lipids and lipid-like molecules	M	Fenoprofen	64747	DB00573	Metabolism	Anti-inflammatory	Organic compounds	Benzenoids
Drug-422	F317	Olive	Vegetables	FDB000317	Homoveratric_acid	7139	Benzenoids	M	Fenoprofen	64747	DB00573	Metabolism	Anti-inflammatory	Organic compounds	Benzenoids
Drug-423	F16819	Potato	Vegetables	FDB016812	xi-Norepinephrine	951	Benzenoids	C,N,S	Clonidine	2803	DB00575	Cardiovascular	Analgesic	Organic compounds	Benzenoids
Drug-43	F2862	Fungi	Vegetables	FDB002862	(22E,_24x)-Ergosta-4,6,8,22-tetraen-3-one	12943211	Lipids and lipid-like molecules	A	Ergocalciferol	5280793	DB00153	-	-	Organic compounds	Lipids and lipid-like molecules
Drug-433	F1064	Papaya	Fruits	FDB001064	Papain	3672	Phenylpropanoids and polyketides	D,M,S	Diclofenac	3032	DB00586	Central Nervous System	Anti-inflammatory	Organic compounds	Benzenoids
Drug-435	F12119	Edible_Fats & Oils	Fats & Oils	FDB012116	(15a,20R)-Dihydroxypregn-4-en-3-one	77963611	Lipids and lipid-like molecules	D	FluticasonePropionate	444036	DB00588	Cardiovascular	Anti-inflammatory	Organic compounds	Lipids and lipid-like molecules
Drug-436	F11469	Cereals_and_bakery_products	Cereals	FDB011466	(+)-Setoclavine	10060886	Alkaloids and derivatives	G	Lisuride	28864	DB00589	-	-	Organic compounds	Organoheterocyclic compounds
Drug-436	F2200	Other_fruits	Fruits	FDB002200	(+)-O-Methylarmepavine	259676	Organoheterocyclic compounds	G	Lisuride	28864	DB00589	-	-	Organic compounds	Organoheterocyclic compounds
Drug-449	F11527	Pomegranate	Fruits	FDB011524	Epiestradiol	450	Lipids and lipid-like molecules	G	Medroxyprogesteroneacetate	6279	DB00603	-	-	Organic compounds	Lipids and lipid-like molecules
Drug-449	F6561	NA	NA	NA	NA	NA	NA	G	Medroxyprogesteroneacetate	6279	DB00603	-	-	Organic compounds	Lipids and lipid-like molecules
Drug-449	F362	Common_bean	Pulses	FDB000362	Estradiol	5757	Lipids and lipid-like molecules	G	Medroxyprogesteroneacetate	6279	DB00603	-	-	Organic compounds	Lipids and lipid-like molecules
Drug-451	F3675	Garlic	Herbs & Spices	FDB003674	Prostaglandin_F-1-alpha	5353905	Lipids and lipid-like molecules	M	Sulindac	1548887	DB00605	Central Nervous System	Analgesic	Organic compounds	Benzenoids
Drug-456	F10585	Lemon	Fruits	FDB010583	Octopamine	4581	Benzenoids	C	Metaraminol	5906	DB00610	Cardiovascular	Antihypotensive	Organic compounds	Benzenoids
Drug-456	F2150	Tea	Beverages	FDB002150	Floribundine	5319512	Alkaloids and derivatives	C	Metaraminol	5906	DB00610	Cardiovascular	Antihypotensive	Organic compounds	Benzenoids
Drug-456	F8719	Legumes	Pulses	FDB008718	4-(beta-Methylaminoethyl)catechol	4382	Benzenoids	C	Metaraminol	5906	DB00610	Cardiovascular	Antihypotensive	Organic compounds	Benzenoids
Drug-457	F14505	Herbs_condiments_and_spices	Herbs & Spices	FDB014502	p-Menthan-3-ol	1254	Lipids and lipid-like molecules	N	Butorphanol	5361092	DB00611	-	-	Organic compounds	Benzenoids
Drug-457	F20854	Other_green_vegetables	Vegetables	FDB020846	(-)-Morphine	4253	Alkaloids and derivatives	N	Butorphanol	5361092	DB00611	-	-	Organic compounds	Benzenoids
Drug-464	F12339	Other_fruits	Fruits	FDB012336	Withaperuvin_C	14860927	Lipids and lipid-like molecules	A,D,H,R,S	Triamcinolone	31307	DB00620	Endocrinology	Anti-inflammatory	Organic compounds	Lipids and lipid-like molecules
Drug-465	F12799	Parsnip	Vegetables	FDB012796	5alpha-Androst-16-en-3-one	86705	Lipids and lipid-like molecules	A	Oxandrolone	5878	DB00621	Endocrinology	-	Organic compounds	Lipids and lipid-like molecules
Drug-465	F7345	Fenugreek	Herbs & Spices	FDB007344	3beta-Hydroxypregna-5,16-dien-20-one	92871	Lipids and lipid-like molecules	A	Oxandrolone	5878	DB00621	Endocrinology	-	Organic compounds	Lipids and lipid-like molecules
Drug-465	F12119	Edible_Fats & Oils	Fats & Oils	FDB012116	(15a,20R)-Dihydroxypregn-4-en-3-one	77963611	Lipids and lipid-like molecules	A	Oxandrolone	5878	DB00621	Endocrinology	-	Organic compounds	Lipids and lipid-like molecules
Drug-466	F17190	Brassicas_and_other_crucifers	Vegetables	FDB017183	Cyanidin_3-(diferuloylsophoroside)_5-glucoside	31509	Organoheterocyclic compounds	C	Nicardipine	4474	DB00622	Cardiovascular	Antianginal	Organic compounds	Organoheterocyclic compounds
Drug-466	F2200	Other_fruits	Fruits	FDB002200	(+)-O-Methylarmepavine	259676	Organoheterocyclic compounds	C	Nicardipine	4474	DB00622	Cardiovascular	Antianginal	Organic compounds	Organoheterocyclic compounds
Drug-466	F4091	Burdock	Vegetables	FDB004090	Atropine	3661	Alkaloids and derivatives	C	Nicardipine	4474	DB00622	Cardiovascular	Antianginal	Organic compounds	Organoheterocyclic compounds
Drug-466	F2029	Opium_Poppy	Herbs_condiments_and_spices	FDB002029	Laudanidine	92732	Organoheterocyclic compounds	C	Nicardipine	4474	DB00622	Cardiovascular	Antianginal	Organic compounds	Organoheterocyclic compounds
Drug-468	F2322	Apples	Fruits	FDB002322	Macrophorin_A	14526957	Organic oxygen compounds	G	Testosterone	6013	DB00624	-	-	Organic compounds	Lipids and lipid-like molecules
Drug-468	F15654	Root_vegetables	Vegetables	FDB015650	Yucalexin_B22	14191188	Lipids and lipid-like molecules	G	Testosterone	6013	DB00624	-	-	Organic compounds	Lipids and lipid-like molecules
Drug-468	F11783	Tomatoes	Vegetables	FDB011780	Lycopersiconolide	14186883	Lipids and lipid-like molecules	G	Testosterone	6013	DB00624	-	-	Organic compounds	Lipids and lipid-like molecules
Drug-468	F15706	Cereals_and_bakery_products	Cereals	FDB015702	7,18-Dihydroxykaurenolide	628758	Lipids and lipid-like molecules	G	Testosterone	6013	DB00624	-	-	Organic compounds	Lipids and lipid-like molecules
Drug-468	F18620	NA	NA	NA	NA	NA	NA	G	Testosterone	6013	DB00624	-	-	Organic compounds	Lipids and lipid-like molecules
Drug-473	F2201	Cherimoya	Fruits	FDB002201	Asimilobine	12308663	Alkaloids and derivatives	C	Guanabenz	5702063	DB00629	Central Nervous System	Antihypertensive	Organic compounds	Benzenoids
Drug-475	F12326	Beans_snap_green	Pulses	FDB012323	2-Deoxyinosine	65058	Nucleosides, nucleotides, and analogues	L	Clofarabine	119182	DB00631	-	-	Organic compounds	Nucleosides, nucleotides, and analogues
Drug-48	F894	Herbs_condiments_and_spices	Herbs & Spices	FDB000894	Acetylsalicylic_acid	2244	Benzenoids	Nutraceutical	Icosapent	446284	DB00159	-	-	Organic compounds	Lipids and lipid-like molecules
Drug-490	F2071	Opium_Poppy	Herbs & Spices	FDB002071	Neopine	101685	Benzenoids	N	Dextropropoxyphene/Levopropoxyphene	10100/15330	DB00647/DB06793	Central_Nervous_System	Analgesic	Organic compounds	Phenylpropanoids and polyketides
Drug-495	F14504	Herbs_condiments_and_spices	Herbs & Spices	FDB014501	(-)-Neoisomenthol	1715097	Lipids and lipid-like molecules	N	Pentazocine	441278	DB00652	-	-	Organic compounds	Alkaloids and derivatives
Drug-495	F2080	Other_green_vegetables	Vegetables	FDB002080	Erysopine	12308892	Alkaloids and derivatives	N	Pentazocine	441278	DB00652	-	-	Organic compounds	Alkaloids and derivatives
Drug-495	F6357	Marjoram	Herbs & Spices	FDB006356	Terpinenol	12836208	Lipids and lipid-like molecules	N	Pentazocine	441278	DB00652	-	-	Organic compounds	Alkaloids and derivatives
Drug-498	F19045	Other_fruits	Fruits	FDB019038	ent-15,16-Epoxy-1(10),13(16),14-halimatrien-19-oic_acid	131752649	Lipids and lipid-like molecules	G	Estrone	5870	DB00655	Endocrinology	-	Organic compounds	Lipids and lipid-like molecules
Drug-499	F12753	Oats	Cereals	FDB012750	Hordenine	68313	Benzenoids	A,N	Trazodone	5533	DB00656	Central Nervous System	Antidepressant	Organic compounds	Organoheterocyclic compounds
Drug-500	F11527	Pomegranate	Fruits	FDB011524	Epiestradiol	450	Lipids and lipid-like molecules	C	Mecamylamine	4032	DB00657	Cardiovascular	Antihypertensive	Organic compounds	Lipids and lipid-like molecules
Drug-500	F362	Common_bean	Pulses	FDB000362	Estradiol	5757	Lipids and lipid-like molecules	C	Mecamylamine	4032	DB00657	Cardiovascular	Antihypertensive	Organic compounds	Lipids and lipid-like molecules
Drug-502	F10518	Herbs_condiments_and_spices	Herbs & Spices	FDB010516	2,5-Diisopropylphenol	93189	Lipids and lipid-like molecules	N	Acamprosate	3636249	DB00659	Central Nervous System	-	Organic compounds	Organic acids and derivatives
Drug-502	F7125	Wheat	Cereals	FDB007124	N-Demethyldiazepam	2997	Organoheterocyclic compounds	N	Acamprosate	3636249	DB00659	Central Nervous System	-	Organic compounds	Organic acids and derivatives
Drug-511	F10586	Citrus_fruits	Fruits	FDB010584	(R)-Octopamine	440266	Benzenoids	R/A,B,C,R,S	Epinephrine/RacepinephrineHCl	5816/838	DB00668	Cardiovascular	Bronchodilator	Organic compounds	Benzenoids
Drug-511	F8755	Olive	Vegetables	FDB008754	Hydroxytyrosol	82755	Benzenoids	R/A,B,C,R,S	Epinephrine/RacepinephrineHCl	5816/838	DB00668	Cardiovascular	Bronchodilator	Organic compounds	Benzenoids
Drug-518	F11906	Flax	Herbs & Spices	FDB011903	3,3,4,4-Tetrahydroxylignan	4534	Lignans, neolignans and related compounds	L	Tamoxifen	2733526	DB00675	Endocrinology	Antineoplastic	Organic compounds	Phenylpropanoids and polyketides
Drug-522	F8719	Legumes	Pulses	FDB008718	4-(beta-Methylaminoethyl)catechol	4382	Benzenoids	N	Thioridazine	5452	DB00679	Central Nervous System	Antipsychotic	Organic compounds	Organoheterocyclic compounds
Drug-522	F2150	Tea	Beverages	FDB002150	Floribundine	5319512	Alkaloids and derivatives	N	Thioridazine	5452	DB00679	Central Nervous System	Antipsychotic	Organic compounds	Organoheterocyclic compounds
Drug-525	F12526	Herbs_condiments_and_spices	Herbs & Spices	FDB012523	Dicoumarol	54676038	Phenylpropanoids and polyketides	B	Warfarin	54678486	DB00682	Hematology	Anticoagulant	Organic compounds	Phenylpropanoids and polyketides
Drug-525	F658	Oregano	Herbs & Spices	FDB000658	3-Methylgalangin	5281946	Phenylpropanoids and polyketides	B	Warfarin	54678486	DB00682	Hematology	Anticoagulant	Organic compounds	Phenylpropanoids and polyketides
Drug-525	F8662	Other_fruits	Fruits	FDB008661	3-Hydroxy-2-(4-methylbenzoyl)-4H-1-benzopyran-4-one	131751230	Organic oxygen compounds	B	Warfarin	54678486	DB00682	Hematology	Anticoagulant	Organic compounds	Phenylpropanoids and polyketides
Drug-525	F675	Tea	Beverages	FDB000675	Glyzarin	44257206	Phenylpropanoids and polyketides	B	Warfarin	54678486	DB00682	Hematology	Anticoagulant	Organic compounds	Phenylpropanoids and polyketides
Drug-527	F19350	Cereals_and_bakery_products	Cereals	FDB019343	3-beta-Cellobiosylglucose	78421838	Organic oxygen compounds	J,S	Tobramycin	36294	DB00684	Infectiology	Antibacterial	Organic compounds	Organic oxygen compounds
Drug-527	F19476	Tomatoes	Vegetables	FDB019469	a-L-Arabinofuranosyl-(1->2)-[a-D-mannopyranosyl-(1->6)]-D-mannose	76376878	Organic oxygen compounds	J,S	Tobramycin	36294	DB00684	Infectiology	Antibacterial	Organic compounds	Organic oxygen compounds
Drug-527	F1151	Legumes	Pulses	FDB001151	4-O-beta-D-Galactopyranosyl-D-galactose	294	Organic oxygen compounds	J,S	Tobramycin	36294	DB00684	Infectiology	Antibacterial	Organic compounds	Organic oxygen compounds
Drug-527	F19900	Cereals_and_bakery_products	Cereals	FDB019893	Fagopyritol_A2	18336749	Organic oxygen compounds	J,S	Tobramycin	36294	DB00684	Infectiology	Antibacterial	Organic compounds	Organic oxygen compounds
Drug-527	F21495	Tomatoes	Vegetables	FDB021486	Isopentyl_gentiobioside	131753153	Lipids and lipid-like molecules	J,S	Tobramycin	36294	DB00684	Infectiology	Antibacterial	Organic compounds	Organic oxygen compounds
Drug-529	F6405	Rice	Cereals	FDB006404	Desoxycorticosterol	6166	Lipids and lipid-like molecules	H	Fludrocortisone	73440814	DB00687	Dermatology	Anti-inflammatory	-	-
Drug-536	F16624	Peach	Fruits	FDB016617	Hesperetin_5-glucoside	18625123	Phenylpropanoids and polyketides	L	Daunorubicin	30323	DB00694	Infectiology	Antibacterial	Organic compounds	Phenylpropanoids and polyketides
Drug-536	F5956	Flax	Herbs & Spices	FDB005955	Lignans	443013	Lignans, neolignans and related compounds	L	Daunorubicin	30323	DB00694	Infectiology	Antibacterial	Organic compounds	Phenylpropanoids and polyketides
Drug-538	F430	NA	NA	NA	NA	NA	NA	N	Ergotamine	8223	DB00696	-	-	Organic compounds	Alkaloids and derivatives
Drug-538	F11815	Soursop	Fruits	FDB011812	Coclaurine	281691	Organoheterocyclic compounds	N	Ergotamine	8223	DB00696	-	-	Organic compounds	Alkaloids and derivatives
Drug-538	F18054	NA	NA	NA	NA	NA	NA	N	Ergotamine	8223	DB00696	-	-	Organic compounds	Alkaloids and derivatives
Drug-538	F2150	Tea	Beverages	FDB002150	Floribundine	5319512	Alkaloids and derivatives	N	Ergotamine	8223	DB00696	-	-	Organic compounds	Alkaloids and derivatives
Drug-538	F8719	Legumes	Pulses	FDB008718	4-(beta-Methylaminoethyl)catechol	4382	Benzenoids	N	Ergotamine	8223	DB00696	-	-	Organic compounds	Alkaloids and derivatives
Drug-538	F439	Tea	Beverages	FDB000439	O-Methylcorypalline	27694	Organoheterocyclic compounds	N	Ergotamine	8223	DB00696	-	-	Organic compounds	Alkaloids and derivatives
Drug-545	F14504	Herbs_condiments_and_spices	Herbs & Spices	FDB014501	(-)-Neoisomenthol	1715097	Lipids and lipid-like molecules	A	Naltrexone	5360515	DB00704	Central_Nervous_System	Analgesic	Organic compounds	Benzenoids
Drug-551	F10509	American_cranberry	Fruits	FDB010507	3-Hydroxybenzoic_acid	7420	Benzenoids	P	Diethylcarbamazine	3052	DB00711	Infectiology	Antihelmintic	Organic compounds	Organoheterocyclic compounds
Drug-552	F1744	Pigeonpea	Pulses	FDB001744	3-Hydroxy-5-methoxystilbene-2-carboxylic_acid	67322417	Phenylpropanoids and polyketides	M,S,R	Flurbiprofen	3394	DB00712	Central Nervous System	Analgesic	Organic compounds	Benzenoids
Drug-554	F20507	Other_fruits	Fruits	FDB020499	Oblongine	157129	Organoheterocyclic compounds	G	Apomorphine	6005	DB00714	-	-	Organic compounds	Alkaloids and derivatives
Drug-554	F18140	Other_fruits	Fruits	FDB018133	(R)-Juziphine	14526072	Organoheterocyclic compounds	G	Apomorphine	6005	DB00714	-	-	Organic compounds	Alkaloids and derivatives
Drug-554	F11101	Coffee	Beverages	FDB011099	(R)-Higenamine	114840	Organoheterocyclic compounds	G	Apomorphine	6005	DB00714	-	-	Organic compounds	Alkaloids and derivatives
Drug-554	F2032	Opium_Poppy	Herbs & Spices	FDB002032	(S)-Laudanosine	15548	Organoheterocyclic compounds	G	Apomorphine	6005	DB00714	-	-	Organic compounds	Alkaloids and derivatives
Drug-557	F12799	Parsnip	Vegetables	FDB012796	5alpha-Androst-16-en-3-one	86705	Lipids and lipid-like molecules	G	Norethisterone	6230	DB00717	Endocrinology	Contraceptive	Organic compounds	Lipids and lipid-like molecules
Drug-557	F7345	Fenugreek	Herbs & Spices	FDB007344	3beta-Hydroxypregna-5,16-dien-20-one	92871	Lipids and lipid-like molecules	G	Norethisterone	6230	DB00717	Endocrinology	Contraceptive	Organic compounds	Lipids and lipid-like molecules
Drug-557	F12119	Edible_Fats & Oils	Fats & Oils	FDB012116	(15a,20R)-Dihydroxypregn-4-en-3-one	77963611	Lipids and lipid-like molecules	G	Norethisterone	6230	DB00717	Endocrinology	Contraceptive	Organic compounds	Lipids and lipid-like molecules
Drug-557	F6782	Pomegranate	Fruits	FDB006781	Estriol	5756	Lipids and lipid-like molecules	G	Norethisterone	6230	DB00717	Endocrinology	Contraceptive	Organic compounds	Lipids and lipid-like molecules
Drug-563	F15425	Other_fruits	Fruits	FDB015421	Verimol_J	10655013	Benzenoids	C	Methoxamine	6082	DB00723	Cardiovascular	Antihypotensive	Organic compounds	Benzenoids
Drug-563	F10550	NA	NA	NA	NA	NA	NA	C	Methoxamine	6082	DB00723	Cardiovascular	Antihypotensive	Organic compounds	Benzenoids
Drug-566	F8719	Legumes	Pulses	FDB008718	4-(beta-Methylaminoethyl)catechol	4382	Benzenoids	N	Trimipramine	5584	DB00726	Central Nervous System	Antidepressant	Organic compounds	Organoheterocyclic compounds
Drug-566	F2150	Tea	Beverages	FDB002150	Floribundine	5319512	Alkaloids and derivatives	N	Trimipramine	5584	DB00726	Central Nervous System	Antidepressant	Organic compounds	Organoheterocyclic compounds
Drug-566	F5797	Barley	Cereals	FDB005796	Satiomem	2564	Benzenoids	N	Trimipramine	5584	DB00726	Central Nervous System	Antidepressant	Organic compounds	Organoheterocyclic compounds
Drug-566	F11815	Soursop	Fruits	FDB011812	Coclaurine	281691	Organoheterocyclic compounds	N	Trimipramine	5584	DB00726	Central Nervous System	Antidepressant	Organic compounds	Organoheterocyclic compounds
Drug-566	F439	Tea	Beverages	FDB000439	O-Methylcorypalline	27694	Organoheterocyclic compounds	N	Trimipramine	5584	DB00726	Central Nervous System	Antidepressant	Organic compounds	Organoheterocyclic compounds
Drug-568	F12194	Other_fruits	Fruits	FDB012191	Acetylcholine(1+)	187	Organic nitrogen compounds	M	Rocuronium	441290	DB00728	-	-	Organic compounds	Lipids and lipid-like molecules
Drug-573	F435	Barley	Cereals	FDB000435	N-Methyltyramine	9727	Benzenoids	N	Risperidone	5073	DB00734	Central_Nervous_System	Antipsychotic	Organic compounds	Organoheterocyclic compounds
Drug-573	F2201	Cherimoya	Fruits	FDB002201	Asimilobine	12308663	Alkaloids and derivatives	N	Risperidone	5073	DB00734	Central_Nervous_System	Antipsychotic	Organic compounds	Organoheterocyclic compounds
Drug-573	F2191	Tea	Beverages	FDB002191	N-(p-Hydroxyphenethyl)actinidine	3536737	Benzenoids	N	Risperidone	5073	DB00734	Central_Nervous_System	Antipsychotic	Organic compounds	Organoheterocyclic compounds
Drug-58	F13190	Nuts	Nuts	FDB013187	5-Hydroxy-2,3-dimethyl-1,4-naphthoquinone	10821969	Benzenoids	B	Menadione	4055	DB00170	-	-	Organic compounds	Benzenoids
Drug-580	F16982	Crustaceans	Aquatic foods	FDB016975	(E)-26,27-Dinorergosta-4,22-dien-3-one	131752242	Lipids and lipid-like molecules	A,C,D,H,S,	Hydrocortisone	5754	DB00741	Endocrinology	Anti-inflammatory	Organic compounds	Lipids and lipid-like molecules
Drug-580	F10543	Other_green_vegetables	Vegetables	FDB010541	Muzanzagenin	85284301	Lipids and lipid-like molecules	A,C,D,H,S,	Hydrocortisone	5754	DB00741	Endocrinology	Anti-inflammatory	Organic compounds	Lipids and lipid-like molecules
Drug-591	F1031	Herbs_condiments_and_spices	Herbs & Spices	FDB001031	2,6-Diisopropyl-3-methylphenol	119956	Lipids and lipid-like molecules	N	Isoflurane	3763	DB00753	-	-	Organic compounds	Organohalogen compounds
Drug-591	F4118	Burdock_Seed	Vegetables	FDB004117	Lappaurin	3016	Organoheterocyclic compounds	N	Isoflurane	3763	DB00753	-	-	Organic compounds	Organohalogen compounds
Drug-592	F362	Common_bean	Pulses	FDB000362	Estradiol	5757	Lipids and lipid-like molecules	N	Ethotoin	3292	DB00754	Central Nervous System	Anticonvulsant	Organic compounds	Organoheterocyclic compounds
Drug-592	F11527	Pomegranate	Fruits	FDB011524	Epiestradiol	450	Lipids and lipid-like molecules	N	Ethotoin	3292	DB00754	Central Nervous System	Anticonvulsant	Organic compounds	Organoheterocyclic compounds
Drug-606	F12033	Grape	Fruits	FDB012030	Taxifolin_3-rhamnoside	119258	Phenylpropanoids and polyketides	L	Etoposide	36462	DB00773	-	-	Organic compounds	Lignans, neolignans and related compounds
Drug-606	F18408	NA	NA	NA	NA	NA	NA	L	Etoposide	36462	DB00773	-	-	Organic compounds	Lignans, neolignans and related compounds
Drug-606	F16624	Peach	Fruits	FDB016617	Hesperetin_5-glucoside	18625123	Phenylpropanoids and polyketides	L	Etoposide	36462	DB00773	-	-	Organic compounds	Lignans, neolignans and related compounds
Drug-606	F11307	Edible_Fats & Oils	Fats & Oils	FDB011304	8-Hydroxypinoresinol_8-glucoside	13995448	Lignans, neolignans and related compounds	L	Etoposide	36462	DB00773	-	-	Organic compounds	Lignans, neolignans and related compounds
Drug-606	F1821	Burdock	Vegetables	FDB001821	Lappaol_D	46173976	Phenylpropanoids and polyketides	L	Etoposide	36462	DB00773	-	-	Organic compounds	Lignans, neolignans and related compounds
Drug-607	F10751	Other_fruits	Fruits	FDB010749	Jujuboside_A1	53399223	Lipids and lipid-like molecules	C	Hydroflumethiazide	3647	DB00774	Metabolism	Antihypertensive	Organic compounds	Organoheterocyclic compounds
Drug-607	F21026	Alliums	Vegetables	FDB021018	Neogitogenin_3-[glucosyl-(1->2)-glucosyl-(1->4)-galactoside]	73800783	Lipids and lipid-like molecules	C	Hydroflumethiazide	3647	DB00774	Metabolism	Antihypertensive	Organic compounds	Organoheterocyclic compounds
Drug-607	F13378	Root_vegetables	Vegetables	FDB013375	Betavulgaroside_X	85287103	Lipids and lipid-like molecules	C	Hydroflumethiazide	3647	DB00774	Metabolism	Antihypertensive	Organic compounds	Organoheterocyclic compounds
Drug-607	F20696	Herbs_condiments_and_spices	Herbs & Spices	FDB020688	Oleanolic_acid_3-[rhamnosyl-(1->4)-glucosyl-(1->6)-glucoside]	131752957	Lipids and lipid-like molecules	C	Hydroflumethiazide	3647	DB00774	Metabolism	Antihypertensive	Organic compounds	Organoheterocyclic compounds
Drug-607	F2407	Tea	Beverages	FDB002407	Notoginsenoside_A	131751045	Lipids and lipid-like molecules	C	Hydroflumethiazide	3647	DB00774	Metabolism	Antihypertensive	Organic compounds	Organoheterocyclic compounds
Drug-607	F12032	NA	NA	NA	NA	NA	NA	C	Hydroflumethiazide	3647	DB00774	Metabolism	Antihypertensive	Organic compounds	Organoheterocyclic compounds
Drug-607	F11439	Alliums	Vegetables	FDB011436	Yayoisaponin_B	131751416	Lipids and lipid-like molecules	C	Hydroflumethiazide	3647	DB00774	Metabolism	Antihypertensive	Organic compounds	Organoheterocyclic compounds
Drug-607	F19178	Tea	Beverages	FDB019171	Ginsenoside_Rs2	73157065	Lipids and lipid-like molecules	C	Hydroflumethiazide	3647	DB00774	Metabolism	Antihypertensive	Organic compounds	Organoheterocyclic compounds
Drug-607	F3184	Other_green_vegetables	Vegetables	FDB003183	Acutoside_G	4555947	Lipids and lipid-like molecules	C	Hydroflumethiazide	3647	DB00774	Metabolism	Antihypertensive	Organic compounds	Organoheterocyclic compounds
Drug-607	F21158	Legumes	Pulses	FDB021150	Kudzusaponin_SA3	85092198	Lipids and lipid-like molecules	C	Hydroflumethiazide	3647	DB00774	Metabolism	Antihypertensive	Organic compounds	Organoheterocyclic compounds
Drug-607	F12791	NA	NA	NA	NA	NA	NA	C	Hydroflumethiazide	3647	DB00774	Metabolism	Antihypertensive	Organic compounds	Organoheterocyclic compounds
Drug-607	F18578	Other_fruits	Fruits	FDB018571	Hoduloside_III	73156986	Lipids and lipid-like molecules	C	Hydroflumethiazide	3647	DB00774	Metabolism	Antihypertensive	Organic compounds	Organoheterocyclic compounds
Drug-607	F21518	Other_fruits	Fruits	FDB021509	Torvoside_F	131753160	Lipids and lipid-like molecules	C	Hydroflumethiazide	3647	DB00774	Metabolism	Antihypertensive	Organic compounds	Organoheterocyclic compounds
Drug-607	F20156	Tea	Beverages	FDB020149	Majonoside_R1	73818237	Lipids and lipid-like molecules	C	Hydroflumethiazide	3647	DB00774	Metabolism	Antihypertensive	Organic compounds	Organoheterocyclic compounds
Drug-607	F382	Other_green_vegetables	Vegetables	FDB000382	Asparagoside_F	131750849	Lipids and lipid-like molecules	C	Hydroflumethiazide	3647	DB00774	Metabolism	Antihypertensive	Organic compounds	Organoheterocyclic compounds
Drug-607	F18976	Alliums	Vegetables	FDB018969	Tuberoside_L	131752635	Lipids and lipid-like molecules	C	Hydroflumethiazide	3647	DB00774	Metabolism	Antihypertensive	Organic compounds	Organoheterocyclic compounds
Drug-607	F14181	Other_fruits	Fruits	FDB014178	(3b,16a)-Dihydroxy-12-oleanen-28-oic_acid_3-[glucosyl-(1->2)-arabinoside]_28-[rhamnosyl-(1->4)-glucosyl-(1->4)-glucosyl]_ester	131751782	Lipids and lipid-like molecules	C	Hydroflumethiazide	3647	DB00774	Metabolism	Antihypertensive	Organic compounds	Organoheterocyclic compounds
Drug-607	F12752	Other_green_vegetables	Vegetables	FDB012749	(3b,5b,22a,25R)-Furostane-22-methoxy-3,26-diol_3-[glucosyl-(1->2)-glucoside]_26-glucoside	74029732	Lipids and lipid-like molecules	C	Hydroflumethiazide	3647	DB00774	Metabolism	Antihypertensive	Organic compounds	Organoheterocyclic compounds
Drug-607	F18508	Alliums	Vegetables	FDB018501	Fistuloside_C	131752507	Lipids and lipid-like molecules	C	Hydroflumethiazide	3647	DB00774	Metabolism	Antihypertensive	Organic compounds	Organoheterocyclic compounds
Drug-607	F19098	NA	NA	NA	NA	NA	NA	C	Hydroflumethiazide	3647	DB00774	Metabolism	Antihypertensive	Organic compounds	Organoheterocyclic compounds
Drug-607	F10790	Tea	Beverages	FDB010788	Quinquenoside_I	131751320	Lipids and lipid-like molecules	C	Hydroflumethiazide	3647	DB00774	Metabolism	Antihypertensive	Organic compounds	Organoheterocyclic compounds
Drug-607	F11167	Tea	Beverages	FDB011164	Protoprimulagenin_A_3-[rhamnosyl-(1->4)-rhamnosyl-(1->4)-[rhamnosyl-(1->2)]-glucosyl-(1->?)-glucuronide]	131751384	Lipids and lipid-like molecules	C	Hydroflumethiazide	3647	DB00774	Metabolism	Antihypertensive	Organic compounds	Organoheterocyclic compounds
Drug-607	F19823	Other_green_vegetables	Vegetables	FDB019816	Centellasaponin_B	85411973	Lipids and lipid-like molecules	C	Hydroflumethiazide	3647	DB00774	Metabolism	Antihypertensive	Organic compounds	Organoheterocyclic compounds
Drug-607	F13041	Other_green_vegetables	Vegetables	FDB013038	Araloside_B	73092999	Lipids and lipid-like molecules	C	Hydroflumethiazide	3647	DB00774	Metabolism	Antihypertensive	Organic compounds	Organoheterocyclic compounds
Drug-607	F20908	Other_fruits	Fruits	FDB020900	Jujubasaponin_V	73204032	Lipids and lipid-like molecules	C	Hydroflumethiazide	3647	DB00774	Metabolism	Antihypertensive	Organic compounds	Organoheterocyclic compounds
Drug-607	F15113	Other_fruits	Fruits	FDB015110	Schidigerasaponin_C1	73109513	Lipids and lipid-like molecules	C	Hydroflumethiazide	3647	DB00774	Metabolism	Antihypertensive	Organic compounds	Organoheterocyclic compounds
Drug-607	F17695	Alliums	Vegetables	FDB017688	12-Ketoporrigenin_3-[4-(2-glucosyl-3-xylosyl)-glucosyl)-galactoside]	85212494	Lipids and lipid-like molecules	C	Hydroflumethiazide	3647	DB00774	Metabolism	Antihypertensive	Organic compounds	Organoheterocyclic compounds
Drug-607	F13113	Other_green_vegetables	Vegetables	FDB013110	Sarsasapogenin_3-[2-glucosyl-4-xylosylglucoside]	73802021	Lipids and lipid-like molecules	C	Hydroflumethiazide	3647	DB00774	Metabolism	Antihypertensive	Organic compounds	Organoheterocyclic compounds
Drug-607	F20687	Other_green_vegetables	Vegetables	FDB020679	Elatoside_K	14309061	Lipids and lipid-like molecules	C	Hydroflumethiazide	3647	DB00774	Metabolism	Antihypertensive	Organic compounds	Organoheterocyclic compounds
Drug-607	F20794	Other_beverages	Beverages	FDB020786	Mabiogenin_3-[rhamnosyl-(1->6)-[glucosyl-(1->2)]-glucoside]	131752988	Lipids and lipid-like molecules	C	Hydroflumethiazide	3647	DB00774	Metabolism	Antihypertensive	Organic compounds	Organoheterocyclic compounds
Drug-607	F12659	Other_green_vegetables	Vegetables	FDB012656	Neomacrostemonoside_D	73157189	Lipids and lipid-like molecules	C	Hydroflumethiazide	3647	DB00774	Metabolism	Antihypertensive	Organic compounds	Organoheterocyclic compounds
Drug-607	F13602	NA	NA	NA	NA	NA	NA	C	Hydroflumethiazide	3647	DB00774	Metabolism	Antihypertensive	Organic compounds	Organoheterocyclic compounds
Drug-607	F15374	Other_green_vegetables	Vegetables	FDB015370	Araliasaponin_I	85263199	Lipids and lipid-like molecules	C	Hydroflumethiazide	3647	DB00774	Metabolism	Antihypertensive	Organic compounds	Organoheterocyclic compounds
Drug-607	F19173	Tea	Beverages	FDB019166	Gynosaponin_S	13059252	Lipids and lipid-like molecules	C	Hydroflumethiazide	3647	DB00774	Metabolism	Antihypertensive	Organic compounds	Organoheterocyclic compounds
Drug-607	F20899	Other_green_vegetables	Vegetables	FDB020891	Momordin_IId	14162569	Lipids and lipid-like molecules	C	Hydroflumethiazide	3647	DB00774	Metabolism	Antihypertensive	Organic compounds	Organoheterocyclic compounds
Drug-607	F20230	Other_fruits	Fruits	FDB020223	Saponin_G	131752826	Lipids and lipid-like molecules	C	Hydroflumethiazide	3647	DB00774	Metabolism	Antihypertensive	Organic compounds	Organoheterocyclic compounds
Drug-610	F12194	Other_fruits	Fruits	FDB012191	Acetylcholine(1+)	187	Organic nitrogen compounds	N	Propiomazine	4940	DB00777	-	-	Organic compounds	Organoheterocyclic compounds
Drug-616	F6405	Rice	Cereals	FDB006404	Desoxycorticosterol	6166	Lipids and lipid-like molecules	G,L	Estradiol	5757	DB00783	Endocrinology	Antigonadotropin	Organic compounds	Lipids and lipid-like molecules
Drug-616	F5153	Arabica_coffee	Beverages	FDB005152	16-O-Methylcafestol	68103163	Organoheterocyclic compounds	G,L	Estradiol	5757	DB00783	Endocrinology	Antigonadotropin	Organic compounds	Lipids and lipid-like molecules
Drug-620	F317	Olive	Vegetables	FDB000317	Homoveratric_acid	7139	Benzenoids	G,M	Naproxen	1302	DB00788	Central Nervous System	Analgesic	Organic compounds	Benzenoids
Drug-620	F18041	Other_fruits	Fruits	FDB018034	Methyl_6-methoxy-9H-carbazole-3-carboxylate	14804151	Organoheterocyclic compounds	G,M	Naproxen	1302	DB00788	Central Nervous System	Analgesic	Organic compounds	Benzenoids
Drug-620	F1950	Orange	Fruits	FDB001950	Angelical	160756	Phenylpropanoids and polyketides	G,M	Naproxen	1302	DB00788	Central Nervous System	Analgesic	Organic compounds	Benzenoids
Drug-620	F1718	Black_crowberry	Fruits	FDB001718	2-Methoxy-4-hydroxydihydrochalcone	42607666	Phenylpropanoids and polyketides	G,M	Naproxen	1302	DB00788	Central Nervous System	Analgesic	Organic compounds	Benzenoids
Drug-620	F2489	Herbs_condiments_and_spices	Herbs & Spices	FDB002489	Suberenone	5321539	Phenylpropanoids and polyketides	G,M	Naproxen	1302	DB00788	Central Nervous System	Analgesic	Organic compounds	Benzenoids
Drug-620	F2515	Lemon	Fruits	FDB002515	Osthol	10228	Phenylpropanoids and polyketides	G,M	Naproxen	1302	DB00788	Central Nervous System	Analgesic	Organic compounds	Benzenoids
Drug-620	F10982	Herbs_condiments_and_spices	Herbs & Spices	FDB010980	7-Methoxy-6-methyl-2H-1-benzopyran-2-one	11106144	Phenylpropanoids and polyketides	G,M	Naproxen	1302	DB00788	Central Nervous System	Analgesic	Organic compounds	Benzenoids
Drug-626	F10518	Herbs_condiments_and_spices	Herbs & Spices	FDB010516	2,5-Diisopropylphenol	93189	Lipids and lipid-like molecules	N	Primidone	4909	DB00794	Central Nervous System	Anticonvulsant	Organic compounds	Organoheterocyclic compounds
Drug-631	F11814	Opium_Poppy	Herbs_condiments_and_spices	FDB011811	(S)-Higenamine	44229138	Organoheterocyclic compounds	C	Fenoldopam	3341	DB00800	-	-	Organic compounds	Organoheterocyclic compounds
Drug-632	F10518	Herbs_condiments_and_spices	Herbs & Spices	FDB010516	2,5-Diisopropylphenol	93189	Lipids and lipid-like molecules	N	Halazepam	31640	DB00801	-	-	Organic compounds	Organoheterocyclic compounds
Drug-635	F12753	Oats	Cereals	FDB012750	Hordenine	68313	Benzenoids	N	Minaprine	4199	DB00805	Central Nervous System	Anti-Alzheimer	Organic compounds	Organoheterocyclic compounds
Drug-653	F6405	Rice	Cereals	FDB006404	Desoxycorticosterol	6166	Lipids and lipid-like molecules	G	Ethynodioldiacetate	9270	DB00823	Endocrinology	Contraceptive	Organic compounds	Lipids and lipid-like molecules
Drug-664	F12119	Edible_Fats & Oils	Fats & Oils	FDB012116	(15a,20R)-Dihydroxypregn-4-en-3-one	77963611	Lipids and lipid-like molecules	G	Mifepristone	55245	DB00834	Endocrinology	Abortifacient	Organic compounds	Lipids and lipid-like molecules
Drug-669	F16819	Potato	Vegetables	FDB016812	xi-Norepinephrine	951	Benzenoids	C	Dobutamine	36811	DB00841	Cardiovascular	Analeptic	Organic compounds	Benzenoids
Drug-67	F1442	Burdock	Vegetables	FDB001442	(-)-Arctigenin	64981	Lignans, neolignans and related compounds	L	Masoprocol	71398	DB00179	-	-	Organic compounds	Lignans, neolignans and related compounds
Drug-67	F2567	Other_beverages	Beverages	FDB002567	Carinol	586373	Lignans, neolignans and related compounds	L	Masoprocol	71398	DB00179	-	-	Organic compounds	Lignans, neolignans and related compounds
Drug-670	F7391	Wheat	Cereals	FDB007390	Dechlorodiazepam	613843	Organoheterocyclic compounds	N	Oxazepam	4616	DB00842	-	-	Organic compounds	Organoheterocyclic compounds
Drug-671	F2029	Opium_Poppy	Herbs_condiments_and_spices	FDB002029	Laudanidine	92732	Organoheterocyclic compounds	N	Donepezil	3152	DB00843	-	-	Organic compounds	Organoheterocyclic compounds
Drug-671	F2083	Other_green_vegetables	Vegetables	FDB002083	(+)-Erysotrine	442219	Alkaloids and derivatives	N	Donepezil	3152	DB00843	-	-	Organic compounds	Organoheterocyclic compounds
Drug-671	F2200	Other_fruits	Fruits	FDB002200	(+)-O-Methylarmepavine	259676	Organoheterocyclic compounds	N	Donepezil	3152	DB00843	-	-	Organic compounds	Organoheterocyclic compounds
Drug-680	F20854	Other_green_vegetables	Vegetables	FDB020846	(-)-Morphine	4253	Alkaloids and derivatives	-	Levorphanol	5359272	DB00854	-	-	Organic compounds	Alkaloids and derivatives
Drug-680	F14505	Herbs_condiments_and_spices	Herbs & Spices	FDB014502	p-Menthan-3-ol	1254	Lipids and lipid-like molecules	-	Levorphanol	5359272	DB00854	-	-	Organic compounds	Alkaloids and derivatives
Drug-684	F7262	Dandelion	Herbs & Spices	FDB007261	Androsterol	7056608	Lipids and lipid-like molecules	G	Drostanolone	6011	DB00858	-	-	Organic compounds	Lipids and lipid-like molecules
Drug-686	F6405	Rice	Cereals	FDB006404	Desoxycorticosterol	6166	Lipids and lipid-like molecules	A,C,D,H,R,S	Prednisolone	5755	DB00860	Endocrinology	Anti-inflammatory	Organic compounds	Lipids and lipid-like molecules
Drug-686	F1920	Other_fruits	Fruits	FDB001920	Perulactone_B	131750961	Lipids and lipid-like molecules	A,C,D,H,R,S	Prednisolone	5755	DB00860	Endocrinology	Anti-inflammatory	Organic compounds	Lipids and lipid-like molecules
Drug-693	F11814	Opium_Poppy	Herbs_condiments_and_spices	FDB011811	(S)-Higenamine	44229138	Organoheterocyclic compounds	G	Ritodrine	33572	DB00867	Neuromuscular	Tocolytic	Organic compounds	Benzenoids
Drug-696	F1744	Pigeonpea	Pulses	FDB001744	3-Hydroxy-5-methoxystilbene-2-carboxylic_acid	67322417	Phenylpropanoids and polyketides	M	Suprofen	5359	DB00870	Central Nervous System	Analgesic	Organic compounds	Organic oxygen compounds
Drug-70	F8719	Legumes	Pulses	FDB008718	4-(beta-Methylaminoethyl)catechol	4382	Benzenoids	N	Amphetamine/Dextroamphetamine	3007/5826	DB00182/DB01576	-	-	Organic compounds	Benzenoids
Drug-70	F11815	Soursop	Fruits	FDB011812	Coclaurine	281691	Organoheterocyclic compounds	N	Amphetamine/Dextroamphetamine	3007/5826	DB00182/DB01576	-	-	Organic compounds	Benzenoids
Drug-701	F2200	Other_fruits	Fruits	FDB002200	(+)-O-Methylarmepavine	259676	Organoheterocyclic compounds	N	Flupentixol	53627486	DB00875	-	-	Organic compounds	Organoheterocyclic compounds
Drug-701	F17190	Brassicas_and_other_crucifers	Vegetables	FDB017183	Cyanidin_3-(diferuloylsophoroside)_5-glucoside	31509	Organoheterocyclic compounds	N	Flupentixol	53627486	DB00875	-	-	Organic compounds	Organoheterocyclic compounds
Drug-701	F2029	Opium_Poppy	Herbs_condiments_and_spices	FDB002029	Laudanidine	92732	Organoheterocyclic compounds	N	Flupentixol	53627486	DB00875	-	-	Organic compounds	Organoheterocyclic compounds
Drug-708	F12746	Tomatoes	Vegetables	FDB012743	(3beta,5alpha)-3-Hydroxypregn-16-en-20-one	537186	Lipids and lipid-like molecules	G	Clomifene	2800	DB00882	Endocrinology	-	Organic compounds	Phenylpropanoids and polyketides
Drug-714	F15662	Other_fruits	Fruits	FDB015658	ent-17-Hydroxy-16b-kauran-19-al	3481851	Lipids and lipid-like molecules	G	Dienestrol	667476	DB00890	Endocrinology	-	Organic compounds	Phenylpropanoids and polyketides
Drug-717	F7345	Fenugreek	Herbs & Spices	FDB007344	3beta-Hydroxypregna-5,16-dien-20-one	92871	Lipids and lipid-like molecules	L	Testolactone	13769	DB00894	-	-	Organic compounds	Organoheterocyclic compounds
Drug-717	F12119	Edible_Fats & Oils	Fats & Oils	FDB012116	(15a,20R)-Dihydroxypregn-4-en-3-one	77963611	Lipids and lipid-like molecules	L	Testolactone	13769	DB00894	-	-	Organic compounds	Organoheterocyclic compounds
Drug-725	F3670	Garlic	Herbs & Spices	FDB003669	Prostaglandin_A-2	5353901	Lipids and lipid-like molecules	S	Bimatoprost	5311027	DB00905	-	-	Organic compounds	Lipids and lipid-like molecules
Drug-730	F16424	NA	NA	NA	NA	NA	NA	H	Paricalcitol	5281104	DB00910	-	-	Organic compounds	Lipids and lipid-like molecules
Drug-730	F1092	Crustaceans	Aquatic foods	FDB001092	(3beta,22E)-26,27-Dinorergosta-5,22-dien-3-ol	131750920	Lipids and lipid-like molecules	H	Paricalcitol	5281104	DB00910	-	-	Organic compounds	Lipids and lipid-like molecules
Drug-733	F2200	Other_fruits	Fruits	FDB002200	(+)-O-Methylarmepavine	259676	Organoheterocyclic compounds	N	Anileridine	8944	DB00913	-	-	Organic compounds	Organoheterocyclic compounds
Drug-734	F894	Herbs_condiments_and_spices	Herbs & Spices	FDB000894	Acetylsalicylic_acid	2244	Benzenoids	A	Phenformin	8249	DB00914	Endocrinology	Antidiabetic	Organic compounds	Organic nitrogen compounds
Drug-74	F7125	Wheat	Cereals	FDB007124	N-Demethyldiazepam	2997	Organoheterocyclic compounds	N	Lorazepam	3958	DB00186	-	-	Organic compounds	Organoheterocyclic compounds
Drug-753	F8870	Herbs_condiments_and_spices	Herbs & Spices	FDB008869	3,4-Dimethylbenzoic_acid	12073	Benzenoids	N	Salicylicacid	338	DB00936	-	-	Organic compounds	Benzenoids
Drug-753	F894	Herbs_condiments_and_spices	Herbs & Spices	FDB000894	Acetylsalicylic_acid	2244	Benzenoids	N	Salicylicacid	338	DB00936	-	-	Organic compounds	Benzenoids
Drug-754	F13216	Coffee	Beverages	FDB013213	Thalictroidine	10489834	Organic oxygen compounds	A	Diethylpropion	7029	DB00937	Central_Nervous_System	-	Organic compounds	Organic oxygen compounds
Drug-763	F11331	Other_fruits	Fruits	FDB011328	Gerberinol	54714260	Phenylpropanoids and polyketides	B	Phenprocoumon	54680692	DB00946	-	-	Organic compounds	Phenylpropanoids and polyketides
Drug-763	F2643	Herbs_condiments_and_spices	Herbs & Spices	FDB002643	Trigraecum	14376438	Phenylpropanoids and polyketides	B	Phenprocoumon	54680692	DB00946	-	-	Organic compounds	Phenylpropanoids and polyketides
Drug-764	F6782	Pomegranate	Fruits	FDB006781	Estriol	5756	Lipids and lipid-like molecules	L	Fulvestrant	104741	DB00947	Endocrinology	Antineoplastic	Organic compounds	Lipids and lipid-like molecules
Drug-773	F2188	Opium_Poppy	Herbs & Spices	FDB002188	(R)-Pronuciferine	628376	Alkaloids and derivatives	R	Hydrocodone	5284569	DB00956	-	-	-	-
Drug-774	F17310	Potato	Vegetables	FDB017303	Pelanin	13791	Lipids and lipid-like molecules	G	Norgestimate	37083	DB00957	Endocrinology	-	Organic compounds	Alkaloids and derivatives
Drug-776	F6239	Banana	Fruits	FDB006238	Latex	5833	Lipids and lipid-like molecules	D,H,	Methylprednisolone	6741	DB00959	Endocrinology	Anti-inflammatory	Organic compounds	Lipids and lipid-like molecules
Drug-786	F5956	Flax	Herbs & Spices	FDB005955	Lignans	443013	Lignans, neolignans and related compounds	L	Dactinomycin	457193	DB00970	-	-	Organic compounds	Organic acids and derivatives
Drug-798	F2200	Other_fruits	Fruits	FDB002200	(+)-O-Methylarmepavine	259676	Organoheterocyclic compounds	R	Formoterol/Arformoterol	3410/3083544	DB00983/DB01274	-	-	Organic compounds	Benzenoids
Drug-798	F2029	Opium_Poppy	Herbs_condiments_and_spices	FDB002029	Laudanidine	92732	Organoheterocyclic compounds	R	Formoterol/Arformoterol	3410/3083544	DB00983/DB01274	-	-	Organic compounds	Benzenoids
Drug-798	F18139	Other_fruits	Fruits	FDB018132	xi-Anomuricine	157209	Organoheterocyclic compounds	R	Formoterol/Arformoterol	3410/3083544	DB00983/DB01274	-	-	Organic compounds	Benzenoids
Drug-798	F11022	Other_fruits	Fruits	FDB011020	N-Dihydroferuloyltyramine	16119667	Benzenoids	R	Formoterol/Arformoterol	3410/3083544	DB00983/DB01274	-	-	Organic compounds	Benzenoids
Drug-804	F12799	Parsnip	Vegetables	FDB012796	5alpha-Androst-16-en-3-one	86705	Lipids and lipid-like molecules	L	Exemestane	60198	DB00990	Endocrinology	Antineoplastic	Organic compounds	Lipids and lipid-like molecules
Drug-804	F12119	Edible_Fats & Oils	Fats & Oils	FDB012116	(15a,20R)-Dihydroxypregn-4-en-3-one	77963611	Lipids and lipid-like molecules	L	Exemestane	60198	DB00990	Endocrinology	Antineoplastic	Organic compounds	Lipids and lipid-like molecules
Drug-804	F7345	Fenugreek	Herbs & Spices	FDB007344	3beta-Hydroxypregna-5,16-dien-20-one	92871	Lipids and lipid-like molecules	L	Exemestane	60198	DB00990	Endocrinology	Antineoplastic	Organic compounds	Lipids and lipid-like molecules
Drug-81	F2079	Other_green_vegetables	Vegetables	FDB002079	Erysodine	169017	Alkaloids and derivatives	N	Tramadol	33741	DB00193	Central_Nervous_System	Analgesic	Organic compounds	Benzenoids
Drug-81	F2071	Opium_Poppy	Herbs & Spices	FDB002071	Neopine	101685	Benzenoids	N	Tramadol	33741	DB00193	Central_Nervous_System	Analgesic	Organic compounds	Benzenoids
Drug-811	F14384	Tomatoes	Vegetables	FDB014381	L-1,2,3,4-Tetrahydro-beta-carboline-3-carboxylic_acid	98285	Organoheterocyclic compounds	N	Frovatriptan	77992	DB00998	-	-	Organic compounds	Organoheterocyclic compounds
Drug-814	F16819	Potato	Vegetables	FDB016812	xi-Norepinephrine	951	Benzenoids	R	Salbutamol/Levosalbutamol	2083/123600	DB01001/DB13139	Neuromuscular/Respiratory	Bronchodilator/Antiasthmatic	Organic compounds	Benzenoids
Drug-822	F4378	Tea	Beverages	FDB004377	1,3-Diacetylbenzene	23229	Organic oxygen compounds	M	Ketoprofen/Dexketoprofen	3825/667550	DB01009/DB09214	Central Nervous System	Analgesic	Organic compounds	Benzenoids
Drug-822	F5317	Turmeric	Herbs & Spices	FDB005316	2-Hydroxymethylanthraquinone	87014	Benzenoids	M	Ketoprofen/Dexketoprofen	3825/667550	DB01009/DB09214	Central Nervous System	Analgesic	Organic compounds	Benzenoids
Drug-822	F11330	Fungi	Vegetables	FDB011327	Anofinic_acid	5319235	Organoheterocyclic compounds	M	Ketoprofen/Dexketoprofen	3825/667550	DB01009/DB09214	Central Nervous System	Analgesic	Organic compounds	Benzenoids
Drug-826	F12119	Edible_Fats & Oils	Fats & Oils	FDB012116	(15a,20R)-Dihydroxypregn-4-en-3-one	77963611	Lipids and lipid-like molecules	D	Clobetasolpropionate	32798	DB01013	Metabolism	Anti-inflammatory	Organic compounds	Lipids and lipid-like molecules
Drug-832	F2407	Tea	Beverages	FDB002407	Notoginsenoside_A	131751045	Lipids and lipid-like molecules	C	Trichlormethiazide	5560	DB01021	Cardiovascular	Antihypertensive	Organic compounds	Organoheterocyclic compounds
Drug-832	F3184	Other_green_vegetables	Vegetables	FDB003183	Acutoside_G	4555947	Lipids and lipid-like molecules	C	Trichlormethiazide	5560	DB01021	Cardiovascular	Antihypertensive	Organic compounds	Organoheterocyclic compounds
Drug-832	F14181	Other_fruits	Fruits	FDB014178	(3b,16a)-Dihydroxy-12-oleanen-28-oic_acid_3-[glucosyl-(1->2)-arabinoside]_28-[rhamnosyl-(1->4)-glucosyl-(1->4)-glucosyl]_ester	131751782	Lipids and lipid-like molecules	C	Trichlormethiazide	5560	DB01021	Cardiovascular	Antihypertensive	Organic compounds	Organoheterocyclic compounds
Drug-832	F12791	NA	NA	NA	NA	NA	NA	C	Trichlormethiazide	5560	DB01021	Cardiovascular	Antihypertensive	Organic compounds	Organoheterocyclic compounds
Drug-832	F13583	Tea	Beverages	FDB013580	Notoginsenoside_Fa	75054973	Lipids and lipid-like molecules	C	Trichlormethiazide	5560	DB01021	Cardiovascular	Antihypertensive	Organic compounds	Organoheterocyclic compounds
Drug-832	F13052	Legumes	Pulses	FDB013049	AzIV	85058456	Lipids and lipid-like molecules	C	Trichlormethiazide	5560	DB01021	Cardiovascular	Antihypertensive	Organic compounds	Organoheterocyclic compounds
Drug-832	F17695	Alliums	Vegetables	FDB017688	12-Ketoporrigenin_3-[4-(2-glucosyl-3-xylosyl)-glucosyl)-galactoside]	85212494	Lipids and lipid-like molecules	C	Trichlormethiazide	5560	DB01021	Cardiovascular	Antihypertensive	Organic compounds	Organoheterocyclic compounds
Drug-832	F20691	Other_green_vegetables	Vegetables	FDB020683	Tarasaponin_II	177968	Lipids and lipid-like molecules	C	Trichlormethiazide	5560	DB01021	Cardiovascular	Antihypertensive	Organic compounds	Organoheterocyclic compounds
Drug-832	F1531	Asparagus	Vegetables	FDB001531	Officinalisnin_I	441889	Lipids and lipid-like molecules	C	Trichlormethiazide	5560	DB01021	Cardiovascular	Antihypertensive	Organic compounds	Organoheterocyclic compounds
Drug-832	F17376	Other_fruits	Fruits	FDB017369	Glucosyl_passiflorate	92023814	Lipids and lipid-like molecules	C	Trichlormethiazide	5560	DB01021	Cardiovascular	Antihypertensive	Organic compounds	Organoheterocyclic compounds
Drug-832	F12032	NA	NA	NA	NA	NA	NA	C	Trichlormethiazide	5560	DB01021	Cardiovascular	Antihypertensive	Organic compounds	Organoheterocyclic compounds
Drug-832	F13602	NA	NA	NA	NA	NA	NA	C	Trichlormethiazide	5560	DB01021	Cardiovascular	Antihypertensive	Organic compounds	Organoheterocyclic compounds
Drug-832	F11167	Tea	Beverages	FDB011164	Protoprimulagenin_A_3-[rhamnosyl-(1->4)-rhamnosyl-(1->4)-[rhamnosyl-(1->2)]-glucosyl-(1->?)-glucuronide]	131751384	Lipids and lipid-like molecules	C	Trichlormethiazide	5560	DB01021	Cardiovascular	Antihypertensive	Organic compounds	Organoheterocyclic compounds
Drug-832	F15113	Other_fruits	Fruits	FDB015110	Schidigerasaponin_C1	73109513	Lipids and lipid-like molecules	C	Trichlormethiazide	5560	DB01021	Cardiovascular	Antihypertensive	Organic compounds	Organoheterocyclic compounds
Drug-832	F10790	Tea	Beverages	FDB010788	Quinquenoside_I	131751320	Lipids and lipid-like molecules	C	Trichlormethiazide	5560	DB01021	Cardiovascular	Antihypertensive	Organic compounds	Organoheterocyclic compounds
Drug-832	F20908	Other_fruits	Fruits	FDB020900	Jujubasaponin_V	73204032	Lipids and lipid-like molecules	C	Trichlormethiazide	5560	DB01021	Cardiovascular	Antihypertensive	Organic compounds	Organoheterocyclic compounds
Drug-832	F12659	Other_green_vegetables	Vegetables	FDB012656	Neomacrostemonoside_D	73157189	Lipids and lipid-like molecules	C	Trichlormethiazide	5560	DB01021	Cardiovascular	Antihypertensive	Organic compounds	Organoheterocyclic compounds
Drug-832	F19178	Tea	Beverages	FDB019171	Ginsenoside_Rs2	73157065	Lipids and lipid-like molecules	C	Trichlormethiazide	5560	DB01021	Cardiovascular	Antihypertensive	Organic compounds	Organoheterocyclic compounds
Drug-832	F20794	Other_beverages	Beverages	FDB020786	Mabiogenin_3-[rhamnosyl-(1->6)-[glucosyl-(1->2)]-glucoside]	131752988	Lipids and lipid-like molecules	C	Trichlormethiazide	5560	DB01021	Cardiovascular	Antihypertensive	Organic compounds	Organoheterocyclic compounds
Drug-832	F21026	Alliums	Vegetables	FDB021018	Neogitogenin_3-[glucosyl-(1->2)-glucosyl-(1->4)-galactoside]	73800783	Lipids and lipid-like molecules	C	Trichlormethiazide	5560	DB01021	Cardiovascular	Antihypertensive	Organic compounds	Organoheterocyclic compounds
Drug-832	F18976	Alliums	Vegetables	FDB018969	Tuberoside_L	131752635	Lipids and lipid-like molecules	C	Trichlormethiazide	5560	DB01021	Cardiovascular	Antihypertensive	Organic compounds	Organoheterocyclic compounds
Drug-832	F18843	Cereals_and_bakery_products	Cereals	FDB018836	Medicoside_H	14431925	Lipids and lipid-like molecules	C	Trichlormethiazide	5560	DB01021	Cardiovascular	Antihypertensive	Organic compounds	Organoheterocyclic compounds
Drug-832	F15374	Other_green_vegetables	Vegetables	FDB015370	Araliasaponin_I	85263199	Lipids and lipid-like molecules	C	Trichlormethiazide	5560	DB01021	Cardiovascular	Antihypertensive	Organic compounds	Organoheterocyclic compounds
Drug-832	F10751	Other_fruits	Fruits	FDB010749	Jujuboside_A1	53399223	Lipids and lipid-like molecules	C	Trichlormethiazide	5560	DB01021	Cardiovascular	Antihypertensive	Organic compounds	Organoheterocyclic compounds
Drug-832	F20899	Other_green_vegetables	Vegetables	FDB020891	Momordin_IId	14162569	Lipids and lipid-like molecules	C	Trichlormethiazide	5560	DB01021	Cardiovascular	Antihypertensive	Organic compounds	Organoheterocyclic compounds
Drug-832	F20687	Other_green_vegetables	Vegetables	FDB020679	Elatoside_K	14309061	Lipids and lipid-like molecules	C	Trichlormethiazide	5560	DB01021	Cardiovascular	Antihypertensive	Organic compounds	Organoheterocyclic compounds
Drug-832	F19098	NA	NA	NA	NA	NA	NA	C	Trichlormethiazide	5560	DB01021	Cardiovascular	Antihypertensive	Organic compounds	Organoheterocyclic compounds
Drug-832	F19823	Other_green_vegetables	Vegetables	FDB019816	Centellasaponin_B	85411973	Lipids and lipid-like molecules	C	Trichlormethiazide	5560	DB01021	Cardiovascular	Antihypertensive	Organic compounds	Organoheterocyclic compounds
Drug-832	F13378	Root_vegetables	Vegetables	FDB013375	Betavulgaroside_X	85287103	Lipids and lipid-like molecules	C	Trichlormethiazide	5560	DB01021	Cardiovascular	Antihypertensive	Organic compounds	Organoheterocyclic compounds
Drug-832	F20696	Herbs_condiments_and_spices	Herbs & Spices	FDB020688	Oleanolic_acid_3-[rhamnosyl-(1->4)-glucosyl-(1->6)-glucoside]	131752957	Lipids and lipid-like molecules	C	Trichlormethiazide	5560	DB01021	Cardiovascular	Antihypertensive	Organic compounds	Organoheterocyclic compounds
Drug-832	F13041	Other_green_vegetables	Vegetables	FDB013038	Araloside_B	73092999	Lipids and lipid-like molecules	C	Trichlormethiazide	5560	DB01021	Cardiovascular	Antihypertensive	Organic compounds	Organoheterocyclic compounds
Drug-832	F11439	Alliums	Vegetables	FDB011436	Yayoisaponin_B	131751416	Lipids and lipid-like molecules	C	Trichlormethiazide	5560	DB01021	Cardiovascular	Antihypertensive	Organic compounds	Organoheterocyclic compounds
Drug-832	F13113	Other_green_vegetables	Vegetables	FDB013110	Sarsasapogenin_3-[2-glucosyl-4-xylosylglucoside]	73802021	Lipids and lipid-like molecules	C	Trichlormethiazide	5560	DB01021	Cardiovascular	Antihypertensive	Organic compounds	Organoheterocyclic compounds
Drug-832	F18508	Alliums	Vegetables	FDB018501	Fistuloside_C	131752507	Lipids and lipid-like molecules	C	Trichlormethiazide	5560	DB01021	Cardiovascular	Antihypertensive	Organic compounds	Organoheterocyclic compounds
Drug-832	F21158	Legumes	Pulses	FDB021150	Kudzusaponin_SA3	85092198	Lipids and lipid-like molecules	C	Trichlormethiazide	5560	DB01021	Cardiovascular	Antihypertensive	Organic compounds	Organoheterocyclic compounds
Drug-832	F382	Other_green_vegetables	Vegetables	FDB000382	Asparagoside_F	131750849	Lipids and lipid-like molecules	C	Trichlormethiazide	5560	DB01021	Cardiovascular	Antihypertensive	Organic compounds	Organoheterocyclic compounds
Drug-832	F18578	Other_fruits	Fruits	FDB018571	Hoduloside_III	73156986	Lipids and lipid-like molecules	C	Trichlormethiazide	5560	DB01021	Cardiovascular	Antihypertensive	Organic compounds	Organoheterocyclic compounds
Drug-832	F19173	Tea	Beverages	FDB019166	Gynosaponin_S	13059252	Lipids and lipid-like molecules	C	Trichlormethiazide	5560	DB01021	Cardiovascular	Antihypertensive	Organic compounds	Organoheterocyclic compounds
Drug-856	F18140	Other_fruits	Fruits	FDB018133	(R)-Juziphine	14526072	Organoheterocyclic compounds	C	Ergoloidmesylate	87068835	DB01049	-	-	Organic compounds	Alkaloids and derivatives
Drug-856	F18273	Citrus_fruits	Fruits	FDB018266	2,9-Dimethyl-2,9-diazatricyclo[10.2.2.25,8]octadeca-5,7,12,14,15,17-hexaene-3,10-diol,_9CI	131752475	Organic nitrogen compounds	C	Ergoloidmesylate	87068835	DB01049	-	-	Organic compounds	Alkaloids and derivatives
Drug-870	F11101	Coffee	Beverages	FDB011099	(R)-Higenamine	114840	Organoheterocyclic compounds	C,R	Isoprenaline/Isoproterenol(+)-bitartratesalt/Isoproterenolhydrochloride	3779/5808/443372	DB01064	Respiratory/Cardiovascular	Antiasthmatic/Bronchodilator	Organic compounds	Benzenoids
Drug-871	F10728	Edible_Fats & Oils	Fats & Oils	FDB010726	Nb-trans-Feruloylserotonin	5969616	Organoheterocyclic compounds	N	Melatonin	896	DB01065	Central Nervous System	Anticonvulsant	Organic compounds	Organoheterocyclic compounds
Drug-871	F2148	Other_fruits	Fruits	FDB002148	Harmaline	3564	Alkaloids and derivatives	N	Melatonin	896	DB01065	Central Nervous System	Anticonvulsant	Organic compounds	Organoheterocyclic compounds
Drug-871	F941	Pea	Pulses	FDB000941	1H-Indole-3-propanoic_acid	3744	Organoheterocyclic compounds	N	Melatonin	896	DB01065	Central Nervous System	Anticonvulsant	Organic compounds	Organoheterocyclic compounds
Drug-881	F5797	Barley	Cereals	FDB005796	Satiomem	2564	Benzenoids	D,N,R	Diphenhydramine	3100	DB01075	Allergology	Antiemetic	Organic compounds	Benzenoids
Drug-884	F17734	Alliums	Vegetables	FDB017727	3b-Pregnadienolone_3-[rhamnosyl-(1->4)-rhamnosyl-(1->4)-rhamnosyl-(1->4)-glucoside]	131752353	Lipids and lipid-like molecules	C	Deslanoside	28620	DB01078	-	-	Organic compounds	Lipids and lipid-like molecules
Drug-898	F17345	Black_Gram	Pulses	FDB017338	5-Deoxykievitone_hydrate	44257380	Phenylpropanoids and polyketides	-	Hesperetin	72281	DB01094	-	-	Organic compounds	Phenylpropanoids and polyketides
Drug-898	F11801	Herbs_condiments_and_spices	Herbs & Spices	FDB011798	Melilotocarpan_D	5319351	Phenylpropanoids and polyketides	-	Hesperetin	72281	DB01094	-	-	Organic compounds	Phenylpropanoids and polyketides
Drug-898	F5847	Cherry	Fruits	FDB005846	Sakuranin	348162	Phenylpropanoids and polyketides	-	Hesperetin	72281	DB01094	-	-	Organic compounds	Phenylpropanoids and polyketides
Drug-898	F17343	Lima_bean	Pulses	FDB017336	Kievitone_hydrate	188458	Phenylpropanoids and polyketides	-	Hesperetin	72281	DB01094	-	-	Organic compounds	Phenylpropanoids and polyketides
Drug-898	F2420	Mandarin	Fruits	FDB002420	7,8-Dimethylisoscutellarein	14585506	Phenylpropanoids and polyketides	-	Hesperetin	72281	DB01094	-	-	Organic compounds	Phenylpropanoids and polyketides
Drug-898	F19389	Pokeberry	Vegetables	FDB019382	Isoamericanol_A	131752715	Organoheterocyclic compounds	-	Hesperetin	72281	DB01094	-	-	Organic compounds	Phenylpropanoids and polyketides
Drug-898	F2575	Other_green_vegetables	Vegetables	FDB002575	5,7,4-Trimethylcatechin	67233312	Phenylpropanoids and polyketides	-	Hesperetin	72281	DB01094	-	-	Organic compounds	Phenylpropanoids and polyketides
Drug-898	F18888	Tea	Beverages	FDB018881	Epicatechin	3-(4-methylgallate)	Phenylpropanoids and polyketides	-	Hesperetin	72281	DB01094	-	-	Organic compounds	Phenylpropanoids and polyketides
Drug-898	F19127	Alfalfa	Herbs & Spices	FDB019120	7-Hydroxy-2,3,4-trimethoxyisoflavan	54100766	Phenylpropanoids and polyketides	-	Hesperetin	72281	DB01094	-	-	Organic compounds	Phenylpropanoids and polyketides
Drug-898	F590	Cowpea	Pulses	FDB000590	Dolichin_A	74977387	Phenylpropanoids and polyketides	-	Hesperetin	72281	DB01094	-	-	Organic compounds	Phenylpropanoids and polyketides
Drug-898	F11332	Winged_bean	Pulses	FDB011329	Isomedicarpin	13803637	Phenylpropanoids and polyketides	-	Hesperetin	72281	DB01094	-	-	Organic compounds	Phenylpropanoids and polyketides
Drug-898	F13697	Yambean	Vegetables	FDB013694	12alpha-Hydroxymunduserone	14427372	Phenylpropanoids and polyketides	-	Hesperetin	72281	DB01094	-	-	Organic compounds	Phenylpropanoids and polyketides
Drug-898	F16896	Lima_bean	Pulses	FDB016889	Cyclokievitone_hydrate	131752226	Phenylpropanoids and polyketides	-	Hesperetin	72281	DB01094	-	-	Organic compounds	Phenylpropanoids and polyketides
Drug-898	F12251	Herbs_condiments_and_spices	Herbs & Spices	FDB012248	3,4-Dihydroxy-9-methoxypterocarpan	11536537	Phenylpropanoids and polyketides	-	Hesperetin	72281	DB01094	-	-	Organic compounds	Phenylpropanoids and polyketides
Drug-898	F16448	Coffee	Beverages	FDB016441	Neosilyhermin_B	74819401	Phenylpropanoids and polyketides	-	Hesperetin	72281	DB01094	-	-	Organic compounds	Phenylpropanoids and polyketides
Drug-898	F2476	Coffee	Beverages	FDB002476	Silibinin	5213	Lignans, neolignans and related compounds	-	Hesperetin	72281	DB01094	-	-	Organic compounds	Phenylpropanoids and polyketides
Drug-898	F19234	Other_fruits	Fruits	FDB019227	Americanin_D	131752686	Phenylpropanoids and polyketides	-	Hesperetin	72281	DB01094	-	-	Organic compounds	Phenylpropanoids and polyketides
Drug-898	F17132	Cotton	Herbs & Spices	FDB017125	ent-Catechin	73160	Phenylpropanoids and polyketides	-	Hesperetin	72281	DB01094	-	-	Organic compounds	Phenylpropanoids and polyketides
Drug-898	F2124	Soursop	Fruits	FDB002124	Muricinine	131750994	Alkaloids and derivatives	-	Hesperetin	72281	DB01094	-	-	Organic compounds	Phenylpropanoids and polyketides
Drug-898	F12812	Tea	Beverages	FDB012809	3-Hydroxy-4-methoxyglabridin	10338211	Phenylpropanoids and polyketides	-	Hesperetin	72281	DB01094	-	-	Organic compounds	Phenylpropanoids and polyketides
Drug-898	F16708	Pot_marjoram	Herbs & Spices	FDB016701	6-Hydroxyluteolin_7,3,4-trimethyl_ether	10020367	Phenylpropanoids and polyketides	-	Hesperetin	72281	DB01094	-	-	Organic compounds	Phenylpropanoids and polyketides
Drug-898	F11083	Turmeric	Herbs & Spices	FDB011081	Cyclocurcumin	69879809	Phenylpropanoids and polyketides	-	Hesperetin	72281	DB01094	-	-	Organic compounds	Phenylpropanoids and polyketides
Drug-911	F6239	Banana	Fruits	FDB006238	Latex	5833	Lipids and lipid-like molecules	H	Trilostane	656583	DB01108	-	-	Organic compounds	Lipids and lipid-like molecules
Drug-915	F2164	Opium_Poppy	Herbs & Spices	FDB002164	Papaveraldine	96932	Organoheterocyclic compounds	A,G	Papaverine	4680	DB01113	Cardiovascular	Antispastic	Organic compounds	Organoheterocyclic compounds
Drug-915	F13112	Opium_Poppy	Herbs & Spices	FDB013109	(S)-Codamine	89421	Organoheterocyclic compounds	A,G	Papaverine	4680	DB01113	Cardiovascular	Antispastic	Organic compounds	Organoheterocyclic compounds
Drug-915	F2030	Opium_Poppy	Herbs & Spices	FDB002030	Laudanine	92732	Organoheterocyclic compounds	A,G	Papaverine	4680	DB01113	Cardiovascular	Antispastic	Organic compounds	Organoheterocyclic compounds
Drug-915	F15251	Other_fruits	Fruits	FDB015247	Annocherine_B	78385221	Organoheterocyclic compounds	A,G	Papaverine	4680	DB01113	Cardiovascular	Antispastic	Organic compounds	Organoheterocyclic compounds
Drug-916	F5797	Barley	Cereals	FDB005796	Satiomem	2564	Benzenoids	R	Chlorphenamine	2725	DB01114	Allergology	Antihistaminic	Organic compounds	Organoheterocyclic compounds
Drug-916	F2150	Tea	Beverages	FDB002150	Floribundine	5319512	Alkaloids and derivatives	R	Chlorphenamine	2725	DB01114	Allergology	Antihistaminic	Organic compounds	Organoheterocyclic compounds
Drug-926	F15465	Other_fruits	Fruits	FDB015461	(S)-Verimol_F	21668703	Benzenoids	-	Anisindione	2197	DB01125	-	-	Organic compounds	Benzenoids
Drug-926	F17819	Tea	Beverages	FDB017812	5,7-Dimethoxy-6-methylflavanone	14583632	Phenylpropanoids and polyketides	-	Anisindione	2197	DB01125	-	-	Organic compounds	Benzenoids
Drug-942	F5797	Barley	Cereals	FDB005796	Satiomem	2564	Benzenoids	N	Doxepin	667477	DB01142	Allergology	Anticonvulsant	Organic compounds	Organoheterocyclic compounds
Drug-942	F2150	Tea	Beverages	FDB002150	Floribundine	5319512	Alkaloids and derivatives	N	Doxepin	667477	DB01142	Allergology	Anticonvulsant	Organic compounds	Organoheterocyclic compounds
Drug-969	F8695	Other_fruits	Fruits	FDB008694	Casuarine_6-alpha-D-glucoside	67340977	Organic oxygen compounds	J,S,A	Kanamycin	6032	DB01172	Infectiology	Antibacterial	Organic compounds	Organic oxygen compounds
Drug-969	F18343	NA	NA	NA	NA	NA	NA	J,S,A	Kanamycin	6032	DB01172	Infectiology	Antibacterial	Organic compounds	Organic oxygen compounds
Drug-970	F5797	Barley	Cereals	FDB005796	Satiomem	2564	Benzenoids	M,N	Orphenadrine	4601	DB01173	Allergology	Antihistaminic	Organic compounds	Benzenoids
Drug-970	F2150	Tea	Beverages	FDB002150	Floribundine	5319512	Alkaloids and derivatives	M,N	Orphenadrine	4601	DB01173	Allergology	Antihistaminic	Organic compounds	Benzenoids
Drug-974	F20285	Other_green_vegetables	Vegetables	FDB020277	Physcionin	4484071	Benzenoids	L	Idarubicin	42890	DB01177	-	-	Organic compounds	Phenylpropanoids and polyketides
Drug-974	F18609	Other_green_vegetables	Vegetables	FDB018602	Chrysophanein	4483734	Benzenoids	L	Idarubicin	42890	DB01177	-	-	Organic compounds	Phenylpropanoids and polyketides
Drug-974	F2585	Other_green_vegetables	Vegetables	FDB002585	Pulmatin	14077419	Benzenoids	L	Idarubicin	42890	DB01177	-	-	Organic compounds	Phenylpropanoids and polyketides
Drug-974	F14109	NA	NA	NA	NA	NA	NA	L	Idarubicin	42890	DB01177	-	-	Organic compounds	Phenylpropanoids and polyketides
Drug-976	F11481	Opium_Poppy	Herbs & Spices	FDB011478	Narcotoline	3496496	Alkaloids and derivatives	D	Podofilox/Podophyllotoxin	11047943/10607	DB01179	Metabolism	Antiviral	Organic compounds	Lignans, neolignans and related compounds
Drug-976	F330	Sesame	Herbs & Spices	FDB000330	Todolactol_A	158029	Lignans, neolignans and related compounds	D	Podofilox/Podophyllotoxin	11047943/10607	DB01179	Metabolism	Antiviral	Organic compounds	Lignans, neolignans and related compounds
Drug-976	F11283	Herbs_condiments_and_spices	Herbs & Spices	FDB011280	Isoyatein	14663714	Lignans, neolignans and related compounds	D	Podofilox/Podophyllotoxin	11047943/10607	DB01179	Metabolism	Antiviral	Organic compounds	Lignans, neolignans and related compounds
Drug-976	F4077	Burdock	Vegetables	FDB004076	Arctignan_B	91990013	Lignans, neolignans and related compounds	D	Podofilox/Podophyllotoxin	11047943/10607	DB01179	Metabolism	Antiviral	Organic compounds	Lignans, neolignans and related compounds
Drug-976	F6300	Olive	Vegetables	FDB006299	(+)-Cycloolivil	235241	Lignans, neolignans and related compounds	D	Podofilox/Podophyllotoxin	11047943/10607	DB01179	Metabolism	Antiviral	Organic compounds	Lignans, neolignans and related compounds
Drug-976	F18437	Herbs_condiments_and_spices	Herbs & Spices	FDB018430	5-Methoxyhinokinin	14018792	Lignans, neolignans and related compounds	D	Podofilox/Podophyllotoxin	11047943/10607	DB01179	Metabolism	Antiviral	Organic compounds	Lignans, neolignans and related compounds
Drug-978	F362	Common_bean	Pulses	FDB000362	Estradiol	5757	Lipids and lipid-like molecules	L	Ifosfamide	3690	DB01181	Oncology	Antineoplastic	Organic compounds	Organoheterocyclic compounds
Drug-978	F11527	Pomegranate	Fruits	FDB011524	Epiestradiol	450	Lipids and lipid-like molecules	L	Ifosfamide	3690	DB01181	Oncology	Antineoplastic	Organic compounds	Organoheterocyclic compounds
Drug-979	F2687	Herbs_condiments_and_spices	Herbs & Spices	FDB002687	Myrigalone_E	15747330	Phenylpropanoids and polyketides	C	Propafenone	4932	DB01182	Cardiovascular	Antiarrhythmic	Organic compounds	Phenylpropanoids and polyketides
Drug-979	F21067	Herbs_condiments_and_spices	Herbs & Spices	FDB021059	Myrigalone_G	9947802	Phenylpropanoids and polyketides	C	Propafenone	4932	DB01182	Cardiovascular	Antiarrhythmic	Organic compounds	Phenylpropanoids and polyketides
Drug-986	F7104	Wheat	Cereals	FDB007103	Diazepam	3016	Organoheterocyclic compounds	N	Desflurane	42113	DB01189	-	-	Organic compounds	Organohalogen compounds
Drug-990	F12786	Other_fruits	Fruits	FDB012783	Diferuloylspermine	1103	Organic nitrogen compounds	C	Acebutolol	1978	DB01193	Cardiovascular	Antianginal	Organic compounds	Organic oxygen compounds
